# Supplementary material for: 5,6-Dimethyl-2-(pyridin-2-yl)-1-[(pyri­din-2-yl)meth­yl]-1H-benzimidazole
Source: Acta Crystallogr Sect E Struct Rep Online. 2014 Feb 26;70(Pt 3):o365. doi: 10.1107/S1600536814003870 (PMC3998417; doi:10.1107/S1600536814003870)
Supplement: Supplementary file 1 [file e-70-0o365-sup1.cif]

##############################################################################
#                                                                            #
# This CIF contains the data in a paper accepted for publication in          #
# Acta Crystallographica Section E. It conforms to the requirements of       #
# Notes for Authors for Acta Crystallographica Section E, and has been       #
# peer reviewed under the auspices of the IUCr Commission on Journals.       #
#                                                                            #
# Full details of the Crystallographic Information File format               #
# are given in the paper "The Crystallographic Information File (CIF):       #
# a New Standard Archive File for Crystallography" by S. R. Hall, F. H.      #
# Allen and I. D. Brown [Acta Cryst. (1991), A47, 655-685].                  #
#                                                                            #
# The current version of the core CIF dictionary is obtainable from          #
# ftp://ftp.iucr.org/pub/cif_core.dic.                                       #
#                                                                            #
# Software is freely available for graphical display of the structure(s)     #
# in this CIF. For information consult the CIF software page                 #
# http://www.iucr.org/resources/cif/software.                                #
#                                                                            #
# This file may be used for bona fide research purposes within the           #
# scientific community so long as proper attribution is given to the journal # 
# article from which it was obtained.                                        #
#                                                                            #
##############################################################################
data_global
_audit_creation_method     'APEX2 v2014.1-1'
_journal_date_recd_electronic     2014-02-12
_journal_date_accepted     2014-02-19
_journal_name_full     'Acta Crystallographica, Section E'
_journal_year     2014
_journal_volume     70
_journal_issue      3
_journal_page_first     o365
_journal_page_last     o365
_journal_paper_category     QO
_journal_paper_doi     10.1107/S1600536814003870
_journal_coeditor_code     FK2079
_publ_contact_author_name     'David K. Geiger'
_publ_contact_author_address
;
Department of Chemistry
State University of New York-College at Geneseo
1 College Circle
Geneseo, NY 14454
USA
;
_publ_contact_author_email     'geiger@geneseo.edu'
_publ_contact_author_fax     '585.245.5288'
_publ_contact_author_phone     '585.245.5452'
_publ_section_title
;
5,6-Dimethyl-2-(pyridin-2-yl)-1-[(pyridin-2-yl)methyl]-1<i>H</i>-benzimidazole
;
loop_
    _publ_author_name
    _publ_author_footnote
    _publ_author_address
    'Geiger, David K.' .
;
Department of Chemistry
State University of New York-College at Geneseo
1 College Circle
Geneseo, NY 14454
USA
;
    'DeStefano, Matthew R.' .
;
Department of Chemistry
State University of New York-College at Geneseo
1 College Circle
Geneseo, NY 14454
USA
;
data_I
_database_code_depnum_ccdc_archive 'CCDC 987895'
_chemical_name_systematic
;
5,6-Dimethyl-2-(pyridin-2-yl)-1-[(pyridin-2-yl)methyl]-1<i>H</i>-benzimidazole
;
_chemical_name_common     ?
_chemical_formula_moiety     'C20 H18 N4'
_chemical_formula_sum     'C20 H18 N4'
_chemical_formula_iupac     'C20 H18 N4'
_chemical_formula_weight     314.38
_chemical_melting_point     ?
_space_group_crystal_system     monoclinic
_space_group_name_H-M_alt     'C 2/c'
_space_group_name_Hall     '-C 2yc'
loop_
    _space_group_symop_operation_xyz
    'x, y, z'
    '-x, y, -z+1/2'
    'x+1/2, y+1/2, z'
    '-x+1/2, y+1/2, -z+1/2'
    '-x, -y, -z'
    'x, -y, z-1/2'
    '-x+1/2, -y+1/2, -z'
    'x+1/2, -y+1/2, z-1/2'
_cell_length_a     35.544(4)
_cell_length_b     6.1194(5)
_cell_length_c     16.5050(19)
_cell_angle_alpha     90
_cell_angle_beta     113.273(4)
_cell_angle_gamma     90
_cell_volume     3297.9(6)
_cell_formula_units_Z     8
_cell_measurement_reflns_used     3800
_cell_measurement_theta_min     2.4715
_cell_measurement_theta_max     26.8108
_cell_measurement_temperature     200.(2)
_exptl_crystal_description     prism
_exptl_crystal_colour     colourless
_exptl_crystal_size_max     0.600
_exptl_crystal_size_mid     0.300
_exptl_crystal_size_min     0.060
_exptl_crystal_density_diffrn     1.266
_exptl_crystal_density_meas     ?
_exptl_crystal_density_method     'not measured'
_exptl_crystal_F_000     1328
_exptl_absorpt_coefficient_mu     0.078
_exptl_absorpt_correction_type     multi-scan
_exptl_absorpt_process_details     '(SADABS; Bruker, 2013)'
_exptl_absorpt_correction_T_min     0.45
_exptl_absorpt_correction_T_max     1.00
_exptl_special_details
;
;
_diffrn_ambient_temperature     200.(2)
_diffrn_radiation_type     MoK\a
_diffrn_radiation_wavelength     0.71073
_diffrn_radiation_monochromator     'doubly curved silicon crystal'
_diffrn_measurement_device_type     'Bruker SMART X2S benchtop'
_diffrn_measurement_method     '\w scans'
_diffrn_detector_area_resol_mean     8.3330
_diffrn_reflns_number     8660
_diffrn_reflns_av_R_equivalents     0.0608
_diffrn_reflns_theta_min     2.48
_diffrn_reflns_theta_max     27.08
_diffrn_reflns_theta_full     27.08
_diffrn_measured_fraction_theta_max     0.964
_diffrn_measured_fraction_theta_full     0.964
_diffrn_reflns_limit_h_min     -45
_diffrn_reflns_limit_h_max     45
_diffrn_reflns_limit_k_min     -7
_diffrn_reflns_limit_k_max     6
_diffrn_reflns_limit_l_min     -21
_diffrn_reflns_limit_l_max     21
_refine_special_details
;
Refinement of <i>F</i>^2^ against ALL reflections. The weighted <i>R</i>-factor
<i>wR</i> and goodness of fit <i>S</i> are based on <i>F</i>^2^, conventional
<i>R</i>-factors <i>R</i> are based on <i>F</i>, with <i>F</i> set to zero for
negative <i>F</i>^2^. The threshold expression of <i>F</i>^2^ >
\s(<i>F</i>^2^) is used only for calculating <i>R</i>-factors(gt) <i>etc</i>.
and is not relevant to the choice of reflections for refinement.
<i>R</i>-factors based on <i>F</i>^2^ are statistically about twice as large
as those based on <i>F</i>, and <i>R</i>- factors based on ALL data will be
even larger.
;
_reflns_number_total     3501
_reflns_number_gt     2402
_reflns_threshold_expression     I>2\s(I)
_refine_ls_structure_factor_coef     Fsqd
_refine_ls_matrix_type     full
_refine_ls_R_factor_all     0.0873
_refine_ls_R_factor_gt     0.0556
_refine_ls_wR_factor_gt     0.1367
_refine_ls_wR_factor_ref     0.1539
_refine_ls_goodness_of_fit_ref     1.025
_refine_ls_restrained_S_all     1.025
_refine_ls_number_reflns     3501
_refine_ls_number_parameters     219
_refine_ls_number_restraints     0
_refine_ls_hydrogen_treatment     constr
_refine_ls_weighting_scheme     calc
_refine_ls_weighting_details
              'w=1/[\s^2^(Fo^2^)+(0.0585P)^2^+1.1674P] where P=(Fo^2^+2Fc^2^)/3'
_atom_sites_solution_hydrogens     geom
_atom_sites_solution_primary     direct
_atom_sites_solution_secondary     difmap
_refine_ls_shift/su_max     0.000
_refine_ls_shift/su_mean     0.000
_refine_diff_density_max     0.282
_refine_diff_density_min     -0.258
_refine_ls_extinction_method     none
_refine_ls_extinction_coef     ?
loop_
    _atom_type_symbol
    _atom_type_description
    _atom_type_scat_dispersion_real
    _atom_type_scat_dispersion_imag
    _atom_type_scat_source
    C C 0.0033 0.0016 'International Tables Vol C Tables 4.2.6.8 and 6.1.1.4'
    H H 0.0000 0.0000 'International Tables Vol C Tables 4.2.6.8 and 6.1.1.4'
    N N 0.0061 0.0033 'International Tables Vol C Tables 4.2.6.8 and 6.1.1.4'
_computing_data_collection     'APEX2 (Bruker, 2013)'
_computing_cell_refinement     'SAINT (Bruker, 2013)'
_computing_data_reduction     'SAINT (Bruker, 2013)'
_computing_structure_solution     'SHELXS97 (Sheldrick, 2008)'
_computing_structure_refinement     'SHELXL2013 (Sheldrick, 2008)'
_computing_molecular_graphics     'PLATON (Spek, 2009)'
_computing_publication_material     'publCIF (Westrip, 2010)'
loop_
    _atom_site_type_symbol
    _atom_site_label
    _atom_site_fract_x
    _atom_site_fract_y
    _atom_site_fract_z
    _atom_site_U_iso_or_equiv
    _atom_site_adp_type
    _atom_site_calc_flag
    _atom_site_occupancy
    _atom_site_disorder_assembly
    _atom_site_disorder_group
    N N1 0.12573(5) 0.1608(2) 0.70519(10) 0.0282(4) Uani d 1 . .
    N N2 0.12580(5) 0.4886(3) 0.76699(11) 0.0310(4) Uani d 1 . .
    N N3 0.03658(5) 0.2057(3) 0.61214(13) 0.0482(5) Uani d 1 . .
    N N4 0.11122(5) -0.1414(3) 0.50291(12) 0.0366(4) Uani d 1 . .
    C C1 0.16607(6) 0.2056(3) 0.76024(13) 0.0289(4) Uani d 1 . .
    C C2 0.16544(6) 0.4083(3) 0.79875(13) 0.0298(4) Uani d 1 . .
    C C3 0.20184(6) 0.4972(3) 0.85981(14) 0.0345(5) Uani d 1 . .
    H H3 0.2016 0.635 0.8861 0.041 Uiso calc 1 . .
    C C4 0.23817(6) 0.3845(3) 0.88192(14) 0.0342(5) Uani d 1 . .
    C C5 0.23848(6) 0.1778(3) 0.84098(14) 0.0355(5) Uani d 1 . .
    C C6 0.20272(6) 0.0883(3) 0.78064(14) 0.0335(5) Uani d 1 . .
    H H6 0.2029 -0.0487 0.7537 0.04 Uiso calc 1 . .
    C C7 0.10284(6) 0.3384(3) 0.71141(13) 0.0299(4) Uani d 1 . .
    C C8 0.05821(6) 0.3659(3) 0.66471(14) 0.0333(5) Uani d 1 . .
    C C9 0.04023(7) 0.5580(4) 0.67726(17) 0.0437(6) Uani d 1 . .
    H H9 0.0565 0.6686 0.7156 0.052 Uiso calc 1 . .
    C C10 -0.00146(7) 0.5856(4) 0.63336(18) 0.0517(6) Uani d 1 . .
    H H10 -0.0143 0.7159 0.6407 0.062 Uiso calc 1 . .
    C C11 -0.02436(7) 0.4211(4) 0.57853(17) 0.0524(6) Uani d 1 . .
    H H11 -0.0531 0.4356 0.5475 0.063 Uiso calc 1 . .
    C C12 -0.00429(7) 0.2366(4) 0.57030(18) 0.0554(7) Uani d 1 . .
    H H12 -0.0201 0.1234 0.5329 0.067 Uiso calc 1 . .
    C C13 0.11412(6) -0.0225(3) 0.64333(13) 0.0310(4) Uani d 1 . .
    H H13A 0.0858 -0.0675 0.6326 0.037 Uiso calc 1 . .
    H H13B 0.1324 -0.1478 0.6704 0.037 Uiso calc 1 . .
    C C14 0.11648(5) 0.0312(3) 0.55631(12) 0.0254(4) Uani d 1 . .
    C C15 0.12293(6) 0.2405(3) 0.53268(13) 0.0315(5) Uani d 1 . .
    H H15 0.1266 0.3593 0.5721 0.038 Uiso calc 1 . .
    C C16 0.12391(6) 0.2736(3) 0.45063(15) 0.0371(5) Uani d 1 . .
    H H16 0.1286 0.4156 0.4332 0.045 Uiso calc 1 . .
    C C17 0.11803(7) 0.0989(3) 0.39455(14) 0.0399(5) Uani d 1 . .
    H H17 0.1183 0.1176 0.3377 0.048 Uiso calc 1 . .
    C C18 0.11168(8) -0.1032(4) 0.42288(15) 0.0451(6) Uani d 1 . .
    H H18 0.1074 -0.2233 0.3838 0.054 Uiso calc 1 . .
    C C41 0.27737(6) 0.4761(4) 0.94972(17) 0.0465(6) Uani d 1 . .
    H H41A 0.2716 0.6146 0.9724 0.07 Uiso calc 1 . .
    H H41B 0.297 0.5013 0.9224 0.07 Uiso calc 1 . .
    H H41C 0.289 0.372 0.9984 0.07 Uiso calc 1 . .
    C C51 0.27837(7) 0.0560(4) 0.86530(17) 0.0480(6) Uani d 1 . .
    H H51A 0.2736 -0.0797 0.8311 0.072 Uiso calc 1 . .
    H H51B 0.2896 0.0213 0.9284 0.072 Uiso calc 1 . .
    H H51C 0.2979 0.1472 0.8522 0.072 Uiso calc 1 . .
loop_
    _atom_site_aniso_label
    _atom_site_aniso_U_11
    _atom_site_aniso_U_22
    _atom_site_aniso_U_33
    _atom_site_aniso_U_12
    _atom_site_aniso_U_13
    _atom_site_aniso_U_23
    N1 0.0317(8) 0.0268(9) 0.0281(9) -0.0039(7) 0.0139(7) -0.0029(7)
    N2 0.0330(8) 0.0303(9) 0.0319(10) -0.0014(7) 0.0151(7) -0.0027(7)
    N3 0.0370(10) 0.0491(12) 0.0518(13) -0.0056(9) 0.0103(9) -0.0130(10)
    N4 0.0512(10) 0.0269(9) 0.0325(10) -0.0042(8) 0.0173(8) -0.0045(8)
    C1 0.0338(10) 0.0298(11) 0.0237(10) -0.0032(8) 0.0119(8) 0.0023(8)
    C2 0.0323(10) 0.0297(11) 0.0298(11) -0.0004(8) 0.0148(8) 0.0025(8)
    C3 0.0363(10) 0.0311(11) 0.0375(13) -0.0045(9) 0.0161(9) -0.0048(9)
    C4 0.0360(11) 0.0357(11) 0.0319(12) -0.0044(9) 0.0143(9) 0.0024(9)
    C5 0.0366(11) 0.0362(12) 0.0358(12) 0.0027(9) 0.0165(9) 0.0086(10)
    C6 0.0413(11) 0.0270(10) 0.0348(12) 0.0028(9) 0.0177(9) 0.0015(9)
    C7 0.0347(10) 0.0313(11) 0.0267(11) -0.0021(8) 0.0155(8) 0.0003(9)
    C8 0.0333(10) 0.0379(12) 0.0298(11) -0.0050(9) 0.0138(9) 0.0002(9)
    C9 0.0394(12) 0.0399(13) 0.0543(15) -0.0011(10) 0.0210(11) -0.0060(11)
    C10 0.0393(12) 0.0505(14) 0.0666(18) 0.0025(11) 0.0224(12) -0.0015(13)
    C11 0.0298(11) 0.0626(16) 0.0607(17) -0.0003(11) 0.0134(11) 0.0003(13)
    C12 0.0367(12) 0.0593(16) 0.0602(18) -0.0044(11) 0.0082(11) -0.0119(13)
    C13 0.0401(10) 0.0241(10) 0.0303(11) -0.0057(8) 0.0154(9) -0.0039(8)
    C14 0.0222(8) 0.0240(10) 0.0284(10) 0.0005(7) 0.0084(7) -0.0018(8)
    C15 0.0380(10) 0.0244(10) 0.0346(12) -0.0002(8) 0.0169(9) -0.0002(8)
    C16 0.0465(12) 0.0291(11) 0.0415(13) 0.0054(9) 0.0236(10) 0.0082(9)
    C17 0.0543(13) 0.0425(13) 0.0284(12) 0.0073(10) 0.0222(10) 0.0047(10)
    C18 0.0663(15) 0.0369(12) 0.0358(13) 0.0026(11) 0.0241(11) -0.0092(10)
    C41 0.0340(11) 0.0510(14) 0.0512(15) -0.0066(10) 0.0135(11) -0.0021(11)
    C51 0.0426(12) 0.0496(14) 0.0510(16) 0.0097(11) 0.0174(11) 0.0069(12)
_geom_special_details
;
All e.s.d.'s (except the e.s.d. in the dihedral angle between two l.s. planes)
are estimated using the full covariance matrix. The cell e.s.d.'s are taken
into account individually in the estimation of e.s.d.'s in distances, angles
and torsion angles; correlations between e.s.d.'s in cell parameters are only
used when they are defined by crystal symmetry. An approximate (isotropic)
treatment of cell e.s.d.'s is used for estimating e.s.d.'s involving l.s.
planes.
;
loop_
    _geom_bond_atom_site_label_1
    _geom_bond_atom_site_label_2
    _geom_bond_site_symmetry_2
    _geom_bond_distance
    _geom_bond_publ_flag
    N1 C7 . 1.385(2) ?
    N1 C1 . 1.388(2) ?
    N1 C13 . 1.462(2) ?
    N2 C7 . 1.327(2) ?
    N2 C2 . 1.385(2) ?
    N3 C8 . 1.333(3) ?
    N3 C12 . 1.353(3) ?
    N4 C14 . 1.341(2) ?
    N4 C18 . 1.348(3) ?
    C1 C2 . 1.398(3) ?
    C1 C6 . 1.407(3) ?
    C2 C3 . 1.398(3) ?
    C3 C4 . 1.380(3) ?
    C3 H3 . 0.95 ?
    C4 C5 . 1.436(3) ?
    C4 C41 . 1.509(3) ?
    C5 C6 . 1.381(3) ?
    C5 C51 . 1.509(3) ?
    C6 H6 . 0.95 ?
    C7 C8 . 1.474(3) ?
    C8 C9 . 1.392(3) ?
    C9 C10 . 1.379(3) ?
    C9 H9 . 0.95 ?
    C10 C11 . 1.383(4) ?
    C10 H10 . 0.95 ?
    C11 C12 . 1.371(3) ?
    C11 H11 . 0.95 ?
    C12 H12 . 0.95 ?
    C13 C14 . 1.508(3) ?
    C13 H13A . 0.99 ?
    C13 H13B . 0.99 ?
    C14 C15 . 1.384(3) ?
    C15 C16 . 1.383(3) ?
    C15 H15 . 0.95 ?
    C16 C17 . 1.375(3) ?
    C16 H16 . 0.95 ?
    C17 C18 . 1.372(3) ?
    C17 H17 . 0.95 ?
    C18 H18 . 0.95 ?
    C41 H41A . 0.98 ?
    C41 H41B . 0.98 ?
    C41 H41C . 0.98 ?
    C51 H51A . 0.98 ?
    C51 H51B . 0.98 ?
    C51 H51C . 0.98 ?
loop_
    _geom_angle_atom_site_label_1
    _geom_angle_atom_site_label_2
    _geom_angle_atom_site_label_3
    _geom_angle_site_symmetry_1
    _geom_angle_site_symmetry_3
    _geom_angle
    _geom_angle_publ_flag
    C7 N1 C1 . . 106.36(15) ?
    C7 N1 C13 . . 129.91(17) ?
    C1 N1 C13 . . 122.81(16) ?
    C7 N2 C2 . . 105.77(16) ?
    C8 N3 C12 . . 117.1(2) ?
    C14 N4 C18 . . 117.07(17) ?
    N1 C1 C2 . . 105.94(16) ?
    N1 C1 C6 . . 132.48(18) ?
    C2 C1 C6 . . 121.58(18) ?
    N2 C2 C1 . . 109.84(17) ?
    N2 C2 C3 . . 130.41(18) ?
    C1 C2 C3 . . 119.75(17) ?
    C4 C3 C2 . . 119.94(19) ?
    C4 C3 H3 . . 120.0 ?
    C2 C3 H3 . . 120.0 ?
    C3 C4 C5 . . 119.74(19) ?
    C3 C4 C41 . . 120.26(19) ?
    C5 C4 C41 . . 119.99(18) ?
    C6 C5 C4 . . 120.85(18) ?
    C6 C5 C51 . . 119.74(19) ?
    C4 C5 C51 . . 119.41(19) ?
    C5 C6 C1 . . 118.13(18) ?
    C5 C6 H6 . . 120.9 ?
    C1 C6 H6 . . 120.9 ?
    N2 C7 N1 . . 112.07(17) ?
    N2 C7 C8 . . 121.56(17) ?
    N1 C7 C8 . . 126.37(18) ?
    N3 C8 C9 . . 122.5(2) ?
    N3 C8 C7 . . 118.75(18) ?
    C9 C8 C7 . . 118.74(19) ?
    C10 C9 C8 . . 119.1(2) ?
    C10 C9 H9 . . 120.4 ?
    C8 C9 H9 . . 120.4 ?
    C9 C10 C11 . . 119.2(2) ?
    C9 C10 H10 . . 120.4 ?
    C11 C10 H10 . . 120.4 ?
    C12 C11 C10 . . 118.0(2) ?
    C12 C11 H11 . . 121.0 ?
    C10 C11 H11 . . 121.0 ?
    N3 C12 C11 . . 124.1(2) ?
    N3 C12 H12 . . 118.0 ?
    C11 C12 H12 . . 118.0 ?
    N1 C13 C14 . . 113.04(15) ?
    N1 C13 H13A . . 109.0 ?
    C14 C13 H13A . . 109.0 ?
    N1 C13 H13B . . 109.0 ?
    C14 C13 H13B . . 109.0 ?
    H13A C13 H13B . . 107.8 ?
    N4 C14 C15 . . 122.64(17) ?
    N4 C14 C13 . . 114.13(16) ?
    C15 C14 C13 . . 123.22(16) ?
    C16 C15 C14 . . 118.86(18) ?
    C16 C15 H15 . . 120.6 ?
    C14 C15 H15 . . 120.6 ?
    C17 C16 C15 . . 119.26(18) ?
    C17 C16 H16 . . 120.4 ?
    C15 C16 H16 . . 120.4 ?
    C18 C17 C16 . . 118.25(19) ?
    C18 C17 H17 . . 120.9 ?
    C16 C17 H17 . . 120.9 ?
    N4 C18 C17 . . 123.9(2) ?
    N4 C18 H18 . . 118.1 ?
    C17 C18 H18 . . 118.1 ?
    C4 C41 H41A . . 109.5 ?
    C4 C41 H41B . . 109.5 ?
    H41A C41 H41B . . 109.5 ?
    C4 C41 H41C . . 109.5 ?
    H41A C41 H41C . . 109.5 ?
    H41B C41 H41C . . 109.5 ?
    C5 C51 H51A . . 109.5 ?
    C5 C51 H51B . . 109.5 ?
    H51A C51 H51B . . 109.5 ?
    C5 C51 H51C . . 109.5 ?
    H51A C51 H51C . . 109.5 ?
    H51B C51 H51C . . 109.5 ?
loop_
    _geom_torsion_atom_site_label_1
    _geom_torsion_atom_site_label_2
    _geom_torsion_atom_site_label_3
    _geom_torsion_atom_site_label_4
    _geom_torsion_site_symmetry_1
    _geom_torsion_site_symmetry_2
    _geom_torsion_site_symmetry_3
    _geom_torsion_site_symmetry_4
    _geom_torsion
    _geom_torsion_publ_flag
    C7 N1 C1 C2 . . . . 1.14(19) ?
    C13 N1 C1 C2 . . . . 171.16(16) ?
    C7 N1 C1 C6 . . . . -179.63(19) ?
    C13 N1 C1 C6 . . . . -9.6(3) ?
    C7 N2 C2 C1 . . . . 0.6(2) ?
    C7 N2 C2 C3 . . . . -179.1(2) ?
    N1 C1 C2 N2 . . . . -1.1(2) ?
    C6 C1 C2 N2 . . . . 179.58(17) ?
    N1 C1 C2 C3 . . . . 178.63(18) ?
    C6 C1 C2 C3 . . . . -0.7(3) ?
    N2 C2 C3 C4 . . . . 179.53(19) ?
    C1 C2 C3 C4 . . . . -0.1(3) ?
    C2 C3 C4 C5 . . . . 1.0(3) ?
    C2 C3 C4 C41 . . . . -178.20(19) ?
    C3 C4 C5 C6 . . . . -1.0(3) ?
    C41 C4 C5 C6 . . . . 178.14(19) ?
    C3 C4 C5 C51 . . . . 179.78(19) ?
    C41 C4 C5 C51 . . . . -1.1(3) ?
    C4 C5 C6 C1 . . . . 0.2(3) ?
    C51 C5 C6 C1 . . . . 179.41(18) ?
    N1 C1 C6 C5 . . . . -178.49(19) ?
    C2 C1 C6 C5 . . . . 0.6(3) ?
    C2 N2 C7 N1 . . . . 0.2(2) ?
    C2 N2 C7 C8 . . . . 179.37(17) ?
    C1 N1 C7 N2 . . . . -0.8(2) ?
    C13 N1 C7 N2 . . . . -169.90(17) ?
    C1 N1 C7 C8 . . . . 180.00(18) ?
    C13 N1 C7 C8 . . . . 10.9(3) ?
    C12 N3 C8 C9 . . . . 0.1(3) ?
    C12 N3 C8 C7 . . . . -179.9(2) ?
    N2 C7 C8 N3 . . . . -177.59(18) ?
    N1 C7 C8 N3 . . . . 1.5(3) ?
    N2 C7 C8 C9 . . . . 2.3(3) ?
    N1 C7 C8 C9 . . . . -178.59(18) ?
    N3 C8 C9 C10 . . . . -0.5(3) ?
    C7 C8 C9 C10 . . . . 179.6(2) ?
    C8 C9 C10 C11 . . . . 0.5(4) ?
    C9 C10 C11 C12 . . . . -0.1(4) ?
    C8 N3 C12 C11 . . . . 0.3(4) ?
    C10 C11 C12 N3 . . . . -0.3(4) ?
    C7 N1 C13 C14 . . . . 82.2(2) ?
    C1 N1 C13 C14 . . . . -85.3(2) ?
    C18 N4 C14 C15 . . . . -1.2(3) ?
    C18 N4 C14 C13 . . . . 177.96(18) ?
    N1 C13 C14 N4 . . . . 171.72(16) ?
    N1 C13 C14 C15 . . . . -9.1(3) ?
    N4 C14 C15 C16 . . . . 0.2(3) ?
    C13 C14 C15 C16 . . . . -178.92(18) ?
    C14 C15 C16 C17 . . . . 0.7(3) ?
    C15 C16 C17 C18 . . . . -0.5(3) ?
    C14 N4 C18 C17 . . . . 1.4(3) ?
    C16 C17 C18 N4 . . . . -0.6(4) ?
loop_
    _geom_hbond_atom_site_label_D
    _geom_hbond_atom_site_label_H
    _geom_hbond_atom_site_label_A
    _geom_hbond_site_symmetry_A
    _geom_hbond_distance_DH
    _geom_hbond_distance_HA
    _geom_hbond_distance_DA
    _geom_hbond_angle_DHA
    _geom_hbond_publ_flag
    C13 H13A N3 . 0.99 2.35 2.948(3) 118.4 yes
    C11 H11 N4 5_556 0.95 2.61 3.315(3) 130.8 yes
    C17 H17 N2 6_565 0.95 2.74 3.368(3) 124.7 yes
_shelx_hkl_checksum     68492
_shelx_hkl_file
;
  -2   0   0   -0.09    0.00
   2   0   0   -0.09    0.01
  -4   0   0   64.80    5.54
   4   0   0   54.21    5.54
  -6   0   0    7.68    0.81
   6   0   0    8.79    0.81
   8   0   0  521.27   44.66
  -8   0   0  450.98   44.66
  10   0   0   80.59    7.41
 -10   0   0   80.42    7.41
  12   0   0  320.81   29.12
 -12   0   0  312.98   29.12
 -14   0   0   46.58    4.30
 -16   0   0   34.67    3.21
 -18   0   0   99.32    9.15
 -20   0   0   14.25    1.34
 -22   0   0   15.19    1.43
 -24   0   0   29.02    2.70
 -26   0   0   13.91    1.32
 -28   0   0    4.24    0.44
 -30   0   0    3.10    0.34
 -32   0   0    0.67    0.15
 -34   0   0    3.10    0.36
 -36   0   0    0.58    0.15
  38   0   0    0.73    0.27
 -38   0   0    0.28    0.13
 -40   0   0    0.21    0.12
   1  -1   0    6.30    0.61
  -1   1   0    6.74    0.63
  -3  -1   0   74.08    7.19
   3  -1   0   78.49    7.19
   3   1   0   76.51    5.52
   3   1   0   77.20    7.19
  -3   1   0   84.64    7.19
  -5  -1   0  138.44   12.66
   5  -1   0  137.68   12.66
  -5   1   0  137.25   12.66
   5   1   0  137.63   12.66
  -7  -1   0    0.94    0.11
   7  -1   0    1.02    0.11
  -7   1   0    0.99    0.11
   7   1   0    0.95    0.11
  -9  -1   0   64.62    6.14
   9  -1   0   70.43    6.14
  -9   1   0   66.71    6.14
   9   1   0   65.17    6.14
 -11  -1   0    0.94    0.12
  11  -1   0    0.86    0.11
 -11   1   0    0.93    0.11
  11   1   0    1.06    0.12
 -13  -1   0   30.06    2.93
  13  -1   0   31.91    2.92
 -13   1   0   32.92    2.92
 -15  -1   0    1.00    0.12
  15  -1   0    0.88    0.11
 -15   1   0    0.60    0.10
 -17  -1   0    5.75    0.59
 -17   1   0    6.43    0.59
 -19  -1   0    0.70    0.11
 -19   1   0    0.51    0.09
 -21  -1   0    9.71    0.89
 -21   1   0    8.91    0.89
 -23  -1   0    4.13    0.42
 -23   1   0    4.02    0.42
 -25  -1   0    1.19    0.18
 -25   1   0    1.61    0.19
 -27  -1   0    7.56    0.74
 -27   1   0    7.35    0.73
 -29  -1   0    1.77    0.24
 -29   1   0    1.85    0.23
 -31  -1   0    5.17    0.55
 -31   1   0    5.31    0.54
  31   1   0    5.21    0.56
 -33  -1   0    0.10    0.10
 -33   1   0    0.03    0.08
  33   1   0    0.20    0.13
 -35  -1   0    1.08    0.18
 -35   1   0    0.73    0.15
 -37  -1   0    0.29    0.13
 -37   1   0    0.41    0.13
 -39  -1   0    1.70    0.26
 -39   1   0    1.70    0.26
  41  -1   0    0.48    0.33
 -41  -1   0    0.48    0.15
 -41   1   0    0.64    0.17
  -2  -2   0   31.56    3.51
   2  -2   0   41.80    3.52
  -2   2   0   41.90    3.55
  -4  -2   0    1.88    0.39
  -4  -2   0    3.00    0.30
  -4  -2   0    2.95    0.23
   4  -2   0    3.33    0.30
  -4   2   0    3.69    0.32
  -6  -2   0    4.63    0.44
  -6  -2   0    4.77    0.47
   6  -2   0    4.90    0.47
  -6   2   0    5.96    0.48
   6   2   0    4.90    0.36
   8  -2   0    2.85    0.27
  -8  -2   0    2.74    0.28
   8   2   0    2.69    0.28
  -8   2   0    2.69    0.28
   8   2   0    2.98    0.21
 -10  -2   0   16.35    1.59
  10  -2   0   17.58    1.58
  10   2   0   17.48    1.59
 -10   2   0   16.91    1.59
  12  -2   0   30.25    2.73
 -12  -2   0   28.92    2.74
 -12   2   0   29.62    2.74
  14  -2   0    3.22    0.32
 -14  -2   0    3.31    0.34
 -14   2   0    3.33    0.33
 -16  -2   0    2.97    0.30
 -16   2   0    2.81    0.29
  16   2   0    2.82    0.26
 -18  -2   0    1.06    0.15
  18   2   0    1.10    0.13
 -18   2   0    1.10    0.14
 -20  -2   0    0.32    0.08
  20   2   0    0.20    0.06
 -20   2   0    0.09    0.06
 -22  -2   0    1.56    0.21
  22   2   0    1.61    0.19
 -22   2   0    1.88    0.21
 -24  -2   0    0.72    0.13
  24   2   0    0.61    0.11
 -24   2   0    0.71    0.12
 -26  -2   0    0.61    0.13
 -26   2   0    0.72    0.13
  26   2   0    0.53    0.12
 -28  -2   0   -0.03    0.08
 -28   2   0    0.05    0.07
 -30  -2   0    2.00    0.26
 -30   2   0    2.20    0.26
 -32  -2   0    0.59    0.14
 -32   2   0    0.64    0.14
 -34  -2   0    0.01    0.10
 -34   2   0   -0.01    0.08
 -36  -2   0    1.21    0.22
 -36   2   0    1.18    0.21
 -38  -2   0    0.78    0.18
 -38   2   0    1.03    0.20
 -40  -2   0    0.06    0.12
 -40   2   0    0.32    0.13
   1  -3   0   13.92    1.15
  -1  -3   0   13.41    1.18
  -1  -3   0   10.03    1.12
   3  -3   0    6.86    0.56
  -3  -3   0    4.99    0.64
  -3  -3   0    5.60    0.42
  -3  -3   0    5.36    0.55
  -3   3   0    6.54    0.63
  -5  -3   0    2.68    0.22
  -5  -3   0    2.18    0.42
  -5  -3   0    3.10    0.30
   5  -3   0    3.21    0.29
  -5   3   0    3.89    0.36
   7  -3   0    8.07    0.73
  -7  -3   0    7.57    0.69
  -7  -3   0    5.19    0.85
  -7  -3   0    7.34    0.74
  -7   3   0    9.69    0.76
  -9  -3   0    0.95    0.13
   9  -3   0    0.99    0.11
  -9   3   0    1.15    0.14
 -11  -3   0    6.34    0.61
  11  -3   0    6.61    0.59
 -11   3   0    6.07    0.61
  11   3   0    6.21    0.46
 -13  -3   0    5.35    0.50
  13  -3   0    5.11    0.48
  13   3   0    4.89    0.37
 -13   3   0    4.88    0.49
  15  -3   0    0.54    0.07
 -15  -3   0    0.34    0.08
 -15   3   0    0.48    0.08
  15   3   0    0.37    0.05
 -17  -3   0    0.25    0.08
 -17   3   0    0.31    0.08
 -19  -3   0    4.17    0.43
 -19   3   0    4.17    0.42
 -21  -3   0    0.40    0.10
 -21   3   0    0.45    0.09
 -23  -3   0    3.83    0.38
 -23   3   0    3.15    0.36
 -25  -3   0    7.17    0.73
 -25   3   0    7.46    0.72
 -27  -3   0    1.28    0.21
 -27   3   0    1.59    0.21
 -29  -3   0    0.33    0.12
 -29   3   0    0.25    0.10
 -31  -3   0    0.71    0.16
 -31   3   0    0.71    0.14
 -33  -3   0   -0.03    0.09
 -33   3   0    0.05    0.09
 -35  -3   0    0.53    0.15
 -35   3   0    0.50    0.14
 -37  -3   0    0.48    0.15
 -37   3   0    0.58    0.15
   0  -4   0    0.35    0.06
   0  -4   0    0.51    0.12
   2  -4   0    0.00    0.03
  -2  -4   0   -0.01    0.03
  -2  -4   0   -0.01    0.12
   2  -4   0    0.03    0.06
  -4  -4   0    0.32    0.04
   4  -4   0    0.30    0.06
  -4  -4   0    0.32    0.19
  -4  -4   0    0.26    0.06
  -6  -4   0    3.28    0.25
   6  -4   0    3.73    0.33
  -6  -4   0    3.05    0.34
  -6  -4   0    3.43    0.50
  -6   4   0    3.61    0.40
  -8  -4   0    0.69    0.10
   8  -4   0    0.71    0.09
  -8  -4   0    0.74    0.10
  -8   4   0    0.80    0.16
 -10  -4   0    0.74    0.11
  10  -4   0    0.76    0.09
 -10   4   0    0.80    0.15
  12  -4   0    5.34    0.50
 -12  -4   0    5.16    0.52
 -12   4   0    5.50    0.54
 -14  -4   0    1.64    0.20
  14  -4   0    1.67    0.17
 -14   4   0    1.76    0.22
 -16  -4   0    0.20    0.08
 -16   4   0    0.05    0.09
 -18  -4   0    0.27    0.09
 -18   4   0    0.20    0.09
 -20  -4   0    3.56    0.37
 -20   4   0    3.29    0.37
 -22  -4   0    0.33    0.11
 -22   4   0    0.54    0.11
 -24  -4   0    3.72    0.41
 -24   4   0    3.88    0.41
 -26  -4   0    1.33    0.20
 -26   4   0    1.44    0.22
 -28  -4   0    0.37    0.13
 -30  -4   0    0.49    0.14
 -32  -4   0    0.89    0.18
 -34  -4   0    0.10    0.10
  -1  -5   0    1.89    0.20
   1  -5   0    2.01    0.20
   3  -5   0    3.11    0.30
  -3  -5   0    3.24    0.24
  -3  -5   0    3.14    0.31
   5  -5   0    5.14    0.46
  -5  -5   0    4.74    0.48
  -5  -5   0    4.78    0.47
  -5  -5   0    4.76    0.36
  -7  -5   0    0.80    0.12
  -7  -5   0    0.47    0.09
  -9  -5   0    2.28    0.25
  -9  -5   0    2.50    0.26
 -11  -5   0    0.25    0.08
 -13  -5   0    8.02    0.77
 -15  -5   0   10.63    1.02
 -17  -5   0    3.13    0.34
 -19  -5   0    0.07    0.07
 -21  -5   0    0.11    0.08
 -23  -5   0    0.39    0.11
 -25  -5   0    0.31    0.11
 -27  -5   0    0.30    0.11
 -29  -5   0    0.28    0.12
 -31  -5   0    0.37    0.14
  -2  -6   0    0.84    0.18
  -8  -6   0    0.21    0.07
 -10  -6   0    0.03    0.06
 -12  -6   0    0.44    0.10
 -14  -6   0    0.32    0.09
 -16  -6   0    0.13    0.08
 -18  -6   0    0.03    0.07
 -20  -6   0   -0.07    0.07
 -22  -6   0    0.05    0.09
 -24  -6   0    0.99    0.18
 -26  -6   0    0.13    0.11
 -42   0   1    0.13    0.12
 -40   0   1    0.14    0.12
 -38   0   1    0.00    0.10
  38   0  -1    0.00    0.18
 -36   0   1    0.03    0.09
  36   0  -1    0.20    0.18
 -34   0   1   -0.07    0.08
  34   0  -1    0.37    0.18
 -32   0   1    0.00    0.08
 -30   0   1    0.00    0.07
 -28   0   1    0.05    0.08
 -26   0   1   -0.03    0.07
 -24   0   1    0.10    0.07
 -22   0   1    0.00    0.05
 -20   0   1    0.03    0.06
 -18   0   1    0.02    0.05
 -16   0   1   -0.06    0.04
 -14   0   1    0.00    0.05
  14   0  -1   -0.05    0.04
  12   0  -1    0.01    0.03
 -12   0   1    0.02    0.04
  10   0  -1    0.01    0.04
 -10   0   1   -0.04    0.03
   8   0  -1    0.00    0.03
  -8   0   1   -0.04    0.03
  -6   0   1   -0.05    0.03
   6   0  -1   -0.04    0.03
  -4   0   1   -0.16    0.02
   4   0  -1   -0.10    0.03
   4   0  -1   -0.16    0.01
  -4   0   1   -0.16    0.01
  -2   0   1   -0.16    0.01
   2   0  -1   -0.13    0.01
   2   0  -1   -0.13    0.01
  -2   0   1   -0.15    0.01
   0   0   1   -0.01    0.02
   0   0  -1   -0.02    0.00
   0   0  -1    0.01    0.03
   0   0   1   -0.02    0.00
  -2   0  -1   -0.16    0.08
   4   0   1   -0.09    0.02
  -4   0  -1   -0.10    0.02
   6   0   1   -0.01    0.03
  -6   0  -1   -0.02    0.03
   8   0   1    0.00    0.03
  -8   0  -1   -0.01    0.03
 -10   0  -1   -0.02    0.04
  10   0   1    0.01    0.04
 -12   0  -1    0.02    0.04
  12   0   1   -0.01    0.04
 -14   0  -1    0.05    0.04
 -16   0  -1   -0.01    0.05
 -18   0  -1   -0.02    0.05
 -20   0  -1   -0.02    0.05
 -22   0  -1    0.04    0.06
 -24   0  -1   -0.04    0.07
 -26   0  -1    0.01    0.07
 -28   0  -1   -0.03    0.06
 -30   0  -1   -0.04    0.07
 -32   0  -1   -0.01    0.08
 -34   0  -1   -0.03    0.08
 -36   0  -1   -0.01    0.08
 -38   0  -1    0.02    0.10
 -40   0  -1    0.03    0.11
  41  -1  -1    1.10    0.34
 -41  -1   1    0.20    0.13
 -41   1   1    0.25    0.13
  39  -1  -1    1.52    0.39
 -39  -1   1    1.00    0.20
 -39   1   1    0.95    0.19
 -37  -1   1    0.24    0.12
 -37   1   1    0.31    0.12
 -35  -1   1    1.42    0.22
 -35   1   1    1.24    0.20
 -33  -1   1    1.55    0.22
  33   1  -1    1.44    0.25
 -33   1   1    1.38    0.21
 -31  -1   1    3.78    0.45
  31   1  -1    4.58    0.47
 -31   1   1    4.46    0.45
 -29  -1   1    6.38    0.61
 -29   1   1    5.57    0.60
  29   1  -1    6.15    0.60
 -27  -1   1   11.08    1.09
  27   1  -1   11.26    1.05
 -27   1   1   11.56    1.09
 -25  -1   1    0.07    0.07
 -25   1   1    0.03    0.07
  25   1  -1    0.15    0.10
 -23  -1   1    0.78    0.12
 -23   1   1    0.56    0.11
  23   1  -1    0.47    0.13
 -21  -1   1    5.05    0.54
  21   1  -1    5.82    0.53
 -21   1   1    5.59    0.54
 -19  -1   1    0.19    0.07
 -19   1   1    0.25    0.07
  19   1  -1    0.08    0.08
 -17  -1   1    0.50    0.10
  17   1  -1    0.85    0.12
 -17   1   1    0.72    0.10
 -15  -1   1    1.11    0.14
  15  -1  -1    1.29    0.14
  15   1  -1    0.84    0.14
 -15   1   1    1.22    0.14
 -13  -1   1   26.40    2.36
  13  -1  -1   26.47    2.36
 -13   1   1   23.37    2.36
  13   1  -1   26.68    2.36
  13   1  -1   24.35    2.22
  11  -1  -1   11.41    1.06
 -11  -1   1   11.35    1.06
  11   1  -1   12.10    1.06
 -11   1   1   11.20    1.06
  11   1  -1   10.66    1.00
   9  -1  -1    7.67    0.75
  -9  -1   1    8.29    0.75
   9   1  -1    7.76    0.75
   9   1  -1    7.90    0.70
  -9   1   1    8.31    0.75
  -7  -1   1   -0.01    0.03
   7  -1  -1   -0.01    0.03
  -7  -1   1    0.27    0.04
   7   1  -1   -0.02    0.03
  -7   1   1    0.05    0.04
   7   1  -1    0.00    0.03
   5  -1  -1   22.56    2.00
  -5  -1   1   20.86    2.00
  -5  -1   1   22.15    1.88
  -5   1   1   21.37    2.00
   5   1  -1   21.34    2.00
  -3  -1   1  143.03   13.66
   3  -1  -1  153.27   13.67
   3   1  -1  150.07   13.66
  -3   1   1  148.32   13.67
  -1  -1   1   85.47    7.96
   1  -1  -1   83.90    7.52
   1  -1  -1   86.60    7.99
  -1   1   1   83.63    7.99
   1   1  -1   93.55    7.96
  -1  -1  -1   51.18    3.72
  -1  -1  -1   57.83    4.90
  -1  -1  -1   53.30    4.57
   1   1   1   48.09    4.89
   1   1   1   53.19    4.57
   3  -1   1    3.50    0.32
  -3  -1  -1    3.48    0.31
  -3  -1  -1    3.44    0.33
  -3  -1  -1    2.83    0.43
  -3   1  -1    3.51    0.32
   3   1   1    3.48    0.31
   3   1   1    3.40    0.25
   5  -1   1   13.71    1.27
  -5  -1  -1   13.50    1.27
  -5   1  -1   13.94    1.27
   7  -1   1    0.46    0.06
  -7  -1  -1    0.44    0.07
  -7   1  -1    0.46    0.06
   7   1   1    0.43    0.07
   9  -1   1    3.05    0.30
  -9  -1  -1    3.39    0.31
   9   1   1    3.14    0.31
  -9   1  -1    3.00    0.30
  11  -1   1    0.46    0.07
 -11  -1  -1    0.47    0.08
 -11   1  -1    0.36    0.07
  11   1   1    0.61    0.08
  13  -1   1   20.56    1.90
 -13  -1  -1   20.46    1.90
 -13   1  -1   20.38    1.90
 -15  -1  -1   41.77    3.54
 -15   1  -1   34.82    3.53
 -17  -1  -1   12.47    1.11
 -17   1  -1   10.99    1.10
 -19  -1  -1    0.02    0.05
 -19   1  -1    0.10    0.05
 -21  -1  -1    8.18    0.77
 -21   1  -1    7.69    0.76
 -23  -1  -1    6.86    0.65
 -23   1  -1    6.22    0.64
 -25  -1  -1    5.12    0.50
 -25   1  -1    4.69    0.49
 -27  -1  -1    2.33    0.28
 -27   1  -1    2.47    0.28
 -29  -1  -1    0.26    0.10
 -29   1  -1    0.23    0.09
 -31  -1  -1    0.49    0.13
 -31   1  -1    0.29    0.11
 -33  -1  -1    0.73    0.16
 -33   1  -1    0.88    0.16
 -35  -1  -1    0.85    0.17
 -35   1  -1    0.61    0.15
 -37  -1  -1    0.00    0.10
 -37   1  -1    0.05    0.10
 -39  -1  -1    0.58    0.15
 -39   1  -1    0.21    0.13
 -40  -2   1    1.07    0.22
  40  -2  -1    2.47    0.54
 -40   2   1    1.51    0.24
 -38  -2   1    0.05    0.10
 -38   2   1    0.03    0.10
 -36  -2   1    0.42    0.14
 -36   2   1    0.33    0.12
 -34  -2   1    0.14    0.10
 -34   2   1    0.21    0.10
 -32  -2   1    0.22    0.10
 -32   2   1    0.23    0.11
 -30  -2   1    1.21    0.19
 -30   2   1    1.09    0.18
 -28  -2   1    0.77    0.14
  28   2  -1    0.51    0.13
 -28   2   1    0.61    0.13
 -26  -2   1    0.69    0.14
  26   2  -1    0.91    0.14
 -26   2   1    0.92    0.15
 -24  -2   1   10.27    0.98
 -24   2   1    9.76    0.97
  24   2  -1   10.41    0.92
 -22  -2   1   10.29    0.97
  22   2  -1    9.79    0.90
 -22   2   1   10.26    0.97
 -20  -2   1    4.15    0.43
 -20   2   1    4.42    0.43
  20   2  -1    4.21    0.40
 -18  -2   1    3.08    0.30
 -18   2   1    2.84    0.30
  18   2  -1    2.82    0.27
 -16  -2   1    0.31    0.07
 -16   2   1    0.16    0.06
  16   2  -1    0.22    0.04
 -14  -2   1    0.05    0.05
  14  -2  -1    0.05    0.04
 -14   2   1    0.01    0.05
  12  -2  -1    3.04    0.28
 -12  -2   1    2.83    0.29
 -12   2   1    2.61    0.29
 -10  -2   1    0.07    0.04
  10  -2  -1    0.05    0.04
 -10   2   1    0.06    0.05
  10   2  -1    0.14    0.05
  -8  -2   1    9.45    0.90
   8  -2  -1    9.89    0.90
  -8  -2   1    9.54    0.84
   8   2  -1   10.07    0.90
   8   2  -1    9.62    0.69
  -8   2   1    9.48    0.91
  -6  -2   1    0.99    0.11
   6  -2  -1    1.03    0.12
  -6   2   1    1.03    0.14
   6   2  -1    0.88    0.11
  -4  -2   1   20.57    1.40
   4  -2  -1   19.93    1.84
  -4  -2   1   18.97    1.83
  -4   2   1   20.52    1.86
   4   2  -1   19.22    1.83
  -2  -2   1    1.80    0.17
   2  -2  -1    1.63    0.21
  -2  -2   1    1.66    0.24
  -2   2   1    1.51    0.25
   0  -2   1    6.72    0.60
   0  -2   1    6.91    0.63
   0  -2  -1    6.31    0.67
   0   2   1    5.19    0.70
  -2  -2  -1    7.94    0.70
  -2  -2  -1    7.73    0.56
  -2  -2  -1    8.76    0.84
   2   2   1    6.51    0.85
  -4  -2  -1    7.43    1.02
  -4  -2  -1    8.92    0.69
  -4  -2  -1    9.73    0.90
  -4  -2  -1    9.30    0.85
   4  -2   1    9.62    0.89
  -4   2  -1   11.34    0.90
   6  -2   1   38.29    3.58
  -6  -2  -1   39.68    3.59
  -6  -2  -1   37.06    3.37
   6   2   1   38.97    2.75
  -6   2  -1   40.67    3.58
  -8  -2  -1   22.97    2.01
   8  -2   1   21.40    2.00
  -8   2  -1   21.48    2.00
   8   2   1   20.99    1.54
 -10  -2  -1    6.98    0.63
  10  -2   1    6.46    0.62
 -10   2  -1    6.42    0.62
  12  -2   1   15.54    1.47
 -12  -2  -1   16.15    1.48
 -12   2  -1   15.73    1.47
 -14  -2  -1    7.64    0.75
  14  -2   1    7.97    0.73
 -14   2  -1    7.69    0.74
 -16  -2  -1    1.19    0.16
 -16   2  -1    1.27    0.15
 -18  -2  -1    0.44    0.10
 -18   2  -1    0.67    0.10
 -20  -2  -1    3.60    0.38
 -20   2  -1    3.66    0.37
 -22  -2  -1    0.69    0.12
 -22   2  -1    0.61    0.11
 -24  -2  -1    4.16    0.43
 -24   2  -1    3.78    0.41
  24   2   1    4.19    0.40
 -26  -2  -1    4.13    0.43
 -26   2  -1    4.04    0.42
  26   2   1    3.75    0.40
 -28  -2  -1    0.05    0.08
 -28   2  -1    0.15    0.08
 -30  -2  -1   -0.04    0.07
 -30   2  -1    0.07    0.07
 -32  -2  -1    0.10    0.10
 -32   2  -1   -0.03    0.07
 -34  -2  -1    0.21    0.11
 -34   2  -1    0.27    0.10
 -36  -2  -1    0.60    0.16
 -36   2  -1    0.35    0.13
 -38  -2  -1    0.49    0.16
 -38   2  -1    0.85    0.17
 -39  -3   1   -0.09    0.10
 -39   3   1   -0.08    0.10
 -37  -3   1    0.07    0.10
 -37   3   1    0.05    0.10
 -35  -3   1   -0.06    0.09
 -35   3   1   -0.02    0.09
 -33  -3   1    0.00    0.09
 -33   3   1    0.03    0.09
 -31  -3   1    0.97    0.18
 -31   3   1    0.90    0.16
 -29  -3   1    0.50    0.13
 -29   3   1    0.48    0.12
 -27  -3   1    7.39    0.70
 -27   3   1    6.62    0.69
 -25  -3   1    2.09    0.25
 -25   3   1    1.85    0.24
 -23  -3   1   13.75    1.25
 -23   3   1   12.49    1.24
 -21  -3   1    4.99    0.48
 -21   3   1    4.49    0.47
 -19  -3   1   -0.05    0.06
 -19   3   1    0.04    0.06
 -17  -3   1    2.40    0.27
 -17   3   1    2.54    0.27
 -15  -3   1    0.03    0.05
  15  -3  -1   -0.02    0.04
  15   3  -1   -0.06    0.03
 -15   3   1    0.01    0.06
  13  -3  -1    0.08    0.04
 -13  -3   1    0.12    0.05
  13   3  -1    0.08    0.03
 -13   3   1    0.06    0.07
 -11  -3   1   10.38    0.99
  11  -3  -1   10.70    0.98
  11   3  -1   10.19    0.75
 -11   3   1   10.94    1.00
  -9  -3   1    2.14    0.23
   9  -3  -1    2.32    0.23
  -9   3   1    2.28    0.27
  -7  -3   1    2.25    0.46
   7  -3  -1    3.60    0.36
  -7  -3   1    3.77    0.36
  -7   3   1    4.80    0.41
  -5  -3   1    0.37    0.06
  -5  -3   1    0.35    0.04
  -5  -3   1    0.12    0.16
   5  -3  -1    0.30    0.07
  -5   3   1    0.54    0.16
  -3  -3   1    1.41    0.24
  -3  -3   1    1.46    0.15
   3  -3  -1    1.85    0.20
  -3   3   1    1.20    0.25
  -1  -3   1   11.65    1.11
   1  -3  -1   12.67    1.16
   1  -3   1   46.10    3.94
   1  -3   1   41.23    3.93
  -1  -3  -1   40.49    4.00
  -3  -3  -1   15.10    1.15
  -3  -3  -1   15.75    1.60
  -3  -3  -1   16.63    1.50
  -3  -3  -1   15.12    1.42
   3  -3   1   17.44    1.48
  -5  -3  -1    3.49    0.34
   5  -3   1    3.78    0.32
  -5  -3  -1    3.25    0.32
  -5  -3  -1    2.95    0.49
  -5  -3  -1    3.25    0.25
  -5   3  -1    3.01    0.36
  -7  -3  -1    0.55    0.09
   7  -3   1    0.51    0.06
  -7  -3  -1    0.44    0.07
  -7   3  -1    0.60    0.10
   9  -3   1   11.90    1.14
  -9  -3  -1   12.14    1.15
  -9   3  -1   13.49    1.15
   9   3   1   11.65    0.88
 -11  -3  -1    9.15    0.86
  11  -3   1    9.19    0.84
 -11   3  -1    8.82    0.84
  11   3   1    8.77    0.65
  13  -3   1    0.18    0.04
 -13  -3  -1    0.04    0.06
  13   3   1    0.18    0.04
 -13   3  -1    0.17    0.05
 -15  -3  -1    1.06    0.15
  15  -3   1    1.17    0.13
 -15   3  -1    1.12    0.14
 -17  -3  -1    0.40    0.09
 -17   3  -1    0.31    0.07
 -19  -3  -1    0.85    0.15
 -19   3  -1    1.20    0.15
 -21  -3  -1    0.49    0.11
 -21   3  -1    0.64    0.11
 -23  -3  -1    0.07    0.08
 -23   3  -1    0.34    0.09
 -25  -3  -1   -0.01    0.08
 -25   3  -1   -0.01    0.07
 -27  -3  -1    4.30    0.46
 -27   3  -1    4.28    0.45
 -29  -3  -1    0.16    0.10
 -29   3  -1    0.22    0.09
 -31  -3  -1   -0.04    0.09
 -31   3  -1   -0.01    0.08
 -33  -3  -1    0.22    0.12
 -33   3  -1    0.12    0.09
 -35  -3  -1    0.47    0.15
 -35   3  -1    0.32    0.12
 -37  -3  -1    0.25    0.13
 -36  -4   1   -0.12    0.10
 -34  -4   1   -0.12    0.09
 -32  -4   1    0.22    0.12
 -30  -4   1    0.08    0.10
 -28  -4   1    3.55    0.37
 -28   4   1    2.90    0.36
 -26  -4   1    0.00    0.07
 -26   4   1   -0.01    0.09
 -24  -4   1    0.32    0.11
 -24   4   1    0.57    0.12
 -22  -4   1    0.40    0.11
 -22   4   1    0.18    0.10
 -20  -4   1    3.59    0.37
 -20   4   1    3.29    0.37
 -18  -4   1    1.19    0.17
 -18   4   1    1.21    0.18
  16  -4  -1    0.03    0.04
 -16  -4   1    0.15    0.06
 -16   4   1    0.14    0.09
 -14  -4   1    0.75    0.12
  14  -4  -1    0.80    0.10
 -14   4   1    0.87    0.16
 -12  -4   1    1.04    0.14
  12  -4  -1    1.01    0.12
 -12   4   1    0.93    0.17
 -10  -4   1    1.56    0.17
  10  -4  -1    1.54    0.17
 -10   4   1    1.50    0.23
  -8  -4   1    1.58    0.17
   8  -4  -1    1.45    0.17
  -8   4   1    1.72    0.25
  -6  -4   1    0.51    0.05
  -6  -4   1    0.64    0.21
   6  -4  -1    0.63    0.09
  -6  -4   1    0.55    0.08
  -6   4   1    0.55    0.18
   4  -4  -1    2.86    0.27
  -4  -4   1    2.23    0.24
  -4  -4   1    2.38    0.18
  -4  -4   1    2.74    0.36
  -4   4   1    2.27    0.34
   2  -4  -1   -0.02    0.09
  -2  -4   1    0.23    0.12
  -2   4   1    0.22    0.20
   0  -4  -1    6.62    0.64
   0  -4   1    5.42    0.55
   0  -4  -1    5.51    0.56
   0  -4   1    7.10    0.58
   2  -4   1    8.03    0.66
  -2  -4  -1    6.37    0.66
  -2  -4  -1    8.05    0.77
  -2  -4  -1    6.56    0.51
   2  -4   1    7.16    0.66
  -2  -4  -1    6.50    0.67
  -4  -4  -1    2.78    0.27
  -4  -4  -1    2.48    0.27
  -4  -4  -1    2.63    0.20
  -6  -4  -1    1.84    0.20
  -6  -4  -1    1.84    0.15
  -6  -4  -1    1.89    0.20
   8  -4   1    3.23    0.29
  -8  -4  -1    3.18    0.32
  -8  -4  -1    2.93    0.29
 -10  -4  -1   12.01    1.09
  10  -4   1   11.60    1.06
 -10   4  -1   10.86    1.09
  12  -4   1    0.30    0.05
 -12  -4  -1    0.15    0.07
 -12   4  -1    0.25    0.09
 -14  -4  -1    2.71    0.28
  14  -4   1    2.49    0.25
 -14   4  -1    2.38    0.27
 -16  -4  -1    2.25    0.26
 -16   4  -1    2.17    0.25
 -18  -4  -1    0.67    0.13
 -18   4  -1    0.78    0.13
 -20  -4  -1    7.87    0.77
 -20   4  -1    7.65    0.75
 -22  -4  -1    0.75    0.15
 -22   4  -1    1.06    0.15
 -24  -4  -1    3.02    0.35
 -26  -4  -1    0.24    0.11
 -28  -4  -1    1.73    0.25
 -30  -4  -1    0.32    0.13
 -32  -4  -1    0.83    0.18
 -34  -4  -1    0.19    0.12
 -31  -5   1   -0.13    0.08
 -29  -5   1    0.08    0.10
 -27  -5   1    0.94    0.17
 -25  -5   1    0.62    0.14
 -23  -5   1    1.75    0.24
 -21  -5   1    0.97    0.16
 -19  -5   1    0.35    0.10
 -17  -5   1    3.38    0.36
 -15  -5   1    7.79    0.75
 -13  -5   1    0.05    0.06
 -11  -5   1    0.17    0.06
 -11   5   1    0.33    0.16
  -9  -5   1    3.39    0.35
  -9  -5   1    3.62    0.35
  -9   5   1    3.54    0.43
  -7  -5   1   10.39    0.93
  -7   5   1    9.01    0.99
  -5  -5   1    6.24    0.62
  -5  -5   1    6.92    0.48
  -3  -5   1    1.08    0.13
   3  -5  -1    1.37    0.14
  -3  -5   1    1.19    0.11
  -1  -5   1    4.96    0.46
   1  -5  -1    4.74    0.47
  -1  -5  -1    0.80    0.11
   1  -5   1    0.93    0.10
  -1  -5  -1    0.90    0.17
  -1  -5  -1    0.99    0.10
  -3  -5  -1    1.64    0.15
  -3  -5  -1    1.74    0.19
  -3  -5  -1    1.82    0.23
  -5  -5  -1    0.34    0.07
  -5  -5  -1    0.42    0.10
  -5  -5  -1    0.29    0.05
  -7  -5  -1    1.65    0.20
  -7  -5  -1    1.93    0.21
  -9  -5  -1    0.22    0.07
 -11  -5  -1    4.85    0.49
 -13  -5  -1    0.33    0.10
 -15  -5  -1    1.67    0.21
 -17  -5  -1    0.25    0.09
 -19  -5  -1    0.16    0.08
 -21  -5  -1    0.17    0.09
 -23  -5  -1    1.21    0.19
 -25  -5  -1   -0.06    0.09
 -27  -5  -1    0.16    0.11
 -29  -5  -1    0.17    0.11
 -31  -5  -1    0.05    0.11
 -26  -6   1    0.80    0.16
 -24  -6   1    0.45    0.13
 -22  -6   1   -0.01    0.08
 -20  -6   1    0.57    0.13
 -18  -6   1    2.06    0.25
 -16  -6   1    0.07    0.07
 -14  -6   1    0.01    0.06
 -12  -6   1    0.11    0.07
   4  -6  -1   -0.04    0.11
   2  -6  -1    0.70    0.18
   0  -6  -1    2.74    0.37
   0  -6  -1    3.22    0.26
  -2  -6  -1    0.90    0.17
  -6  -6  -1   -0.05    0.05
  -8  -6  -1    0.14    0.07
 -10  -6  -1    0.87    0.14
 -12  -6  -1    2.29    0.26
 -14  -6  -1    2.01    0.24
 -16  -6  -1    0.95    0.16
 -18  -6  -1    0.03    0.07
 -20  -6  -1    0.34    0.11
 -22  -6  -1   -0.03    0.08
 -24  -6  -1    0.06    0.10
 -26  -6  -1    0.61    0.15
  13  -7  -1    0.88    0.27
  11  -7  -1    0.25    0.20
   9  -7  -1    0.50    0.21
   7  -7  -1    0.27    0.18
   5  -7  -1    0.54    0.19
 -42   0   2    0.04    0.11
  40   0  -2    0.27    0.21
 -40   0   2    0.50    0.15
 -38   0   2    0.12    0.12
  38   0  -2    0.01    0.15
  36   0  -2    2.22    0.36
 -36   0   2    1.88    0.28
 -34   0   2    2.93    0.34
  34   0  -2    2.70    0.40
  32   0  -2    2.94    0.38
 -32   0   2    2.39    0.31
  30   0  -2   26.03    2.23
 -30   0   2   23.41    2.30
  28   0  -2   29.10    2.29
 -28   0   2   22.53    2.36
  26   0  -2    1.58    0.26
 -26   0   2    1.70    0.22
  24   0  -2    0.11    0.10
 -24   0   2    0.03    0.07
 -22   0   2   20.89    1.95
 -20   0   2    8.60    0.82
 -18   0   2    7.77    0.74
 -16   0   2    8.01    0.76
  16   0  -2    8.03    0.74
  14   0  -2   28.32    2.49
  14   0  -2   25.19    2.36
  12   0  -2   55.53    5.05
 -12   0   2   56.31    5.05
  12   0  -2   52.38    4.77
 -10   0   2   58.05    5.28
  10   0  -2   56.48    4.98
  -8   0   2  100.84    8.98
   8   0  -2  106.20    8.98
  -8   0   2   96.81    9.52
   8   0  -2  110.21    9.52
   6   0  -2    2.00    0.20
  -6   0   2    2.17    0.21
  -6   0   2    1.70    0.20
   6   0  -2    2.13    0.20
   4   0  -2  105.73    9.34
   4   0  -2   95.81    8.80
  -4   0   2  102.68    9.34
  -4   0   2  101.89    8.80
   2   0  -2   52.71    4.71
   2   0  -2   53.63    3.84
  -2   0   2   52.48    5.01
   0   0  -2    7.61    0.68
   0   0   2    6.77    0.50
   0   0   2    6.83    0.68
   0   0  -2    6.73    0.50
   2   0   2    8.93    0.93
  -2   0  -2    9.85    0.94
  -4   0  -2   36.09    3.75
  -4   0  -2   43.27    3.70
  -6   0  -2   35.00    3.23
  -8   0  -2   74.80    6.72
   8   0   2   71.26    6.72
 -10   0  -2   13.32    1.22
  10   0   2   12.73    1.21
 -12   0  -2    0.14    0.05
 -14   0  -2   10.08    0.95
 -16   0  -2   13.16    1.24
 -18   0  -2   22.06    2.06
 -20   0  -2    2.60    0.28
 -22   0  -2    8.72    0.84
 -24   0  -2   18.65    1.76
 -26   0  -2   32.61    3.04
 -28   0  -2    1.87    0.25
 -30   0  -2    2.41    0.29
 -32   0  -2    0.18    0.10
 -34   0  -2    0.45    0.13
 -36   0  -2    0.09    0.10
 -38   0  -2    0.58    0.16
  43  -1  -2    0.50    0.31
 -41  -1   2   -0.02    0.11
  41  -1  -2    0.22    0.26
 -41   1   2    0.01    0.12
 -39  -1   2    1.03    0.21
  39  -1  -2    1.54    0.37
  37  -1  -2    0.07    0.20
 -37  -1   2   -0.05    0.09
 -37   1   2   -0.02    0.09
 -35  -1   2   -0.01    0.08
  35  -1  -2    0.00    0.20
  35   1  -2   -0.05    0.10
 -35   1   2    0.22    0.10
  33  -1  -2    2.19    0.36
 -33  -1   2    1.88    0.26
 -33   1   2    1.56    0.24
  33   1  -2    1.78    0.27
 -31  -1   2    0.31    0.11
  31   1  -2    0.36    0.13
 -31   1   2    0.31    0.11
 -29  -1   2    3.42    0.37
 -29   1   2    3.26    0.37
  29   1  -2    3.50    0.38
 -27  -1   2    6.66    0.74
 -27   1   2    8.39    0.75
  27   1  -2    7.85    0.73
 -25  -1   2    0.03    0.06
 -25   1   2    0.03    0.06
  25   1  -2    0.11    0.09
 -23  -1   2    1.81    0.23
  23   1  -2    2.00    0.24
 -23   1   2    2.07    0.23
 -21  -1   2    1.71    0.19
  21   1  -2    1.65    0.21
 -21   1   2    1.55    0.19
 -19  -1   2    8.74    0.80
  19   1  -2    8.16    0.76
 -19   1   2    8.01    0.79
 -17  -1   2   52.04    4.67
 -17   1   2   49.98    4.67
  17   1  -2   49.51    4.40
 -15  -1   2    5.45    0.55
  15  -1  -2    5.99    0.55
  15   1  -2    5.94    0.53
 -15   1   2    5.77    0.56
  13  -1  -2    0.24    0.06
 -13  -1   2    0.16    0.05
 -13   1   2    0.15    0.06
  13   1  -2    0.20    0.07
  13   1  -2    0.18    0.05
  11  -1  -2    0.18    0.05
 -11  -1   2    0.20    0.06
 -11  -1   2    0.13    0.04
  11   1  -2    0.08    0.05
 -11   1   2    0.20    0.06
  11   1  -2    0.12    0.04
   9  -1  -2   47.57    4.00
  -9  -1   2   42.31    3.77
  -9  -1   2   44.39    4.00
  -9   1   2   40.48    4.00
   9   1  -2   40.82    3.77
   9   1  -2   44.75    4.00
   7  -1  -2    0.85    0.10
  -7  -1   2    0.72    0.09
   7  -1  -2    0.71    0.12
  -7  -1   2    0.72    0.09
   7   1  -2    0.84    0.09
  -7   1   2    0.85    0.11
   5  -1  -2   81.64    7.00
   5  -1  -2   69.82    6.60
  -5  -1   2   77.35    6.99
   5   1  -2   75.38    6.99
  -5   1   2   75.63    7.00
  -3  -1   2   18.13    1.34
   3  -1  -2   18.82    1.66
  -3  -1   2   18.40    1.74
   3  -1  -2   18.81    1.76
  -3   1   2   19.28    1.77
  -3   1   2   20.53    1.66
   3   1  -2   18.79    1.74
  -1  -1   2  115.05   10.75
   1  -1  -2  118.09   10.78
   1  -1  -2  120.72   10.14
   1   1  -2  124.50   10.74
  -1   1   2  100.66   10.78
  -1   1   2  121.82   10.14
  -1  -1  -2   15.34    1.08
   1  -1   2   13.02    1.41
  -1  -1  -2   15.31    1.32
  -1  -1  -2   14.81    1.47
   1   1   2   14.19    1.47
   1   1   2   15.95    1.08
   1   1   2   15.16    1.32
  -1   1  -2   16.45    1.40
  -3  -1  -2    6.91    0.86
  -3   1  -2    8.27    0.74
   3   1   2    8.59    0.70
   3   1   2    5.77    0.84
  -3   1  -2    7.27    0.79
   3   1   2    8.39    0.57
  -5  -1  -2    4.12    0.41
  -5  -1  -2    4.86    0.59
   5  -1   2    4.35    0.41
  -5   1  -2    4.36    0.41
   7  -1   2    0.18    0.04
  -7  -1  -2   -0.32    0.21
  -7  -1  -2    0.15    0.05
  -7   1  -2    0.16    0.04
  -9  -1  -2    4.85    0.48
   9  -1   2    5.17    0.47
  -9   1  -2    4.91    0.47
 -11  -1  -2   16.94    1.71
  11  -1   2   18.50    1.71
 -11   1  -2   19.80    1.71
 -13  -1  -2    9.62    0.88
  13  -1   2    9.20    0.87
 -13   1  -2    8.97    0.87
 -15  -1  -2    6.67    0.66
 -15   1  -2    6.89    0.65
 -17  -1  -2    1.51    0.19
 -17   1  -2    1.50    0.17
 -19  -1  -2    1.73    0.20
 -19   1  -2    1.61    0.19
 -21  -1  -2    1.95    0.22
 -21   1  -2    1.72    0.21
 -23  -1  -2    6.25    0.62
 -23   1  -2    6.26    0.61
 -25  -1  -2    0.00    0.08
 -25   1  -2    0.03    0.06
 -27  -1  -2    0.67    0.13
 -27   1  -2    0.64    0.13
 -29  -1  -2    0.02    0.08
 -29   1  -2    0.00    0.07
 -31  -1  -2    0.11    0.10
 -31   1  -2    0.12    0.09
 -33  -1  -2    0.21    0.11
 -33   1  -2    0.41    0.12
 -35  -1  -2    0.09    0.10
 -35   1  -2    0.03    0.09
 -37  -1  -2   -0.02    0.08
 -37   1  -2   -0.03    0.09
 -39  -1  -2    0.21    0.12
 -39   1  -2    0.40    0.14
 -40  -2   2    2.16    0.31
  40  -2  -2    2.92    0.59
 -40   2   2    1.92    0.30
  38  -2  -2    1.78    0.44
 -38  -2   2    1.10    0.21
 -38   2   2    0.99    0.20
 -36  -2   2    1.23    0.21
 -36   2   2    1.65    0.24
 -34  -2   2    0.15    0.11
 -34   2   2    0.14    0.10
 -32  -2   2    0.97    0.18
 -32   2   2    1.41    0.20
 -30  -2   2    0.14    0.09
 -30   2   2    0.06    0.08
 -28  -2   2    9.27    0.86
  28   2  -2    8.86    0.81
 -28   2   2    8.22    0.86
 -26  -2   2    1.71    0.22
  26   2  -2    1.52    0.20
 -26   2   2    1.88    0.22
 -24  -2   2    3.78    0.38
 -24   2   2    3.31    0.37
  24   2  -2    3.50    0.35
 -22  -2   2    0.11    0.07
  22   2  -2    0.04    0.06
 -22   2   2    0.15    0.07
 -20  -2   2    1.49    0.19
 -20   2   2    1.74    0.19
  20   2  -2    1.45    0.17
 -18  -2   2   10.38    0.95
  18   2  -2    9.87    0.88
 -18   2   2    9.58    0.94
 -16  -2   2   39.84    3.69
 -16   2   2   39.09    3.69
  16   2  -2   40.55    3.46
 -14  -2   2    2.25    0.23
  14  -2  -2    2.20    0.22
 -14   2   2    2.02    0.23
 -12  -2   2    3.09    0.32
 -12  -2   2    3.18    0.29
  12  -2  -2    3.49    0.32
  12   2  -2    3.17    0.32
 -12   2   2    3.08    0.33
  10  -2  -2    0.57    0.09
 -10  -2   2    0.58    0.08
 -10  -2   2    0.59    0.07
 -10   2   2    0.57    0.10
  10   2  -2    0.48    0.08
   8  -2  -2   49.53    4.40
  -8  -2   2   45.34    4.40
   8   2  -2   45.67    3.37
  -8   2   2   49.74    4.41
   8   2  -2   48.61    4.40
  -6  -2   2    9.42    0.91
   6  -2  -2   10.30    0.92
  -6   2   2    9.45    0.94
   6   2  -2    9.84    0.91
  -4  -2   2    3.54    0.34
   4  -2  -2    3.42    0.35
   4  -2  -2    3.89    0.37
   4   2  -2    3.63    0.34
  -4   2   2    3.19    0.40
   2  -2  -2    6.18    0.58
   2  -2  -2    6.72    0.65
  -2  -2   2    6.24    0.59
  -2   2   2    5.50    0.67
   2   2  -2    6.59    0.59
   0  -2  -2    9.25    0.82
   0  -2  -2   10.62    0.95
   0   2   2    7.70    0.96
  -2  -2  -2    5.03    0.36
  -2  -2  -2    5.67    0.63
  -2  -2  -2    5.07    0.45
   2   2   2    3.69    0.60
  -4  -2  -2    6.44    0.83
  -4  -2  -2    7.20    0.64
  -4  -2  -2    7.10    0.52
   4   2   2    7.56    0.52
  -6  -2  -2    0.22    0.06
  -6  -2  -2    0.52    0.28
   6  -2   2    0.26    0.04
  -6   2  -2    0.23    0.04
   6   2   2    0.27    0.04
   6   2   2    0.20    0.05
   8  -2   2    0.47    0.06
  -8  -2  -2    0.47    0.09
   8   2   2    0.41    0.06
  -8   2  -2    0.54    0.07
   8   2   2    0.66    0.07
 -10  -2  -2    8.60    0.76
  10  -2   2    8.16    0.75
  10   2   2    7.87    0.58
 -10   2  -2    8.12    0.75
  10   2   2    7.41    0.70
  12  -2   2   27.86    2.64
 -12  -2  -2   30.62    2.66
 -12   2  -2   29.29    2.64
  12   2   2   26.89    2.49
 -14  -2  -2    7.42    0.66
  14  -2   2    6.70    0.65
 -14   2  -2    6.53    0.65
 -16  -2  -2    0.57    0.11
 -16   2  -2    0.45    0.08
 -18  -2  -2   -0.01    0.05
 -18   2  -2    0.10    0.05
 -20  -2  -2    0.98    0.15
 -20   2  -2    0.92    0.13
 -22  -2  -2    0.36    0.10
 -22   2  -2    0.42    0.09
 -24  -2  -2    9.53    0.90
 -24   2  -2    8.94    0.88
 -26  -2  -2   -0.08    0.06
 -26   2  -2    0.03    0.07
 -28  -2  -2    2.30    0.29
 -28   2  -2    2.36    0.28
 -30  -2  -2    0.65    0.14
 -30   2  -2    0.46    0.12
 -32  -2  -2    0.13    0.11
 -32   2  -2    0.08    0.08
 -34  -2  -2   -0.01    0.09
 -34   2  -2    0.15    0.09
 -36  -2  -2    0.98    0.20
 -36   2  -2    1.33    0.20
 -38  -2  -2    0.59    0.18
 -38   2  -2    0.72    0.16
  39  -3  -2   -0.19    0.29
 -39  -3   2    0.19    0.13
 -39   3   2   -0.12    0.09
 -37  -3   2   -0.04    0.10
 -37   3   2   -0.01    0.10
 -35  -3   2    0.54    0.15
 -35   3   2    0.67    0.15
 -33  -3   2    1.09    0.19
 -33   3   2    0.92    0.18
 -31  -3   2    0.84    0.16
 -31   3   2    0.85    0.16
 -29  -3   2    2.19    0.28
 -29   3   2    1.84    0.26
 -27  -3   2    1.48    0.22
 -27   3   2    1.81    0.23
 -25  -3   2    1.50    0.21
 -25   3   2    1.40    0.20
 -23  -3   2    7.06    0.68
 -23   3   2    6.65    0.67
 -21  -3   2    2.52    0.29
 -21   3   2    2.74    0.30
 -19  -3   2    2.80    0.29
 -19   3   2    2.53    0.29
 -17  -3   2    1.44    0.17
 -17   3   2    1.14    0.17
 -15  -3   2    0.12    0.06
  15  -3  -2    0.11    0.05
  15   3  -2    0.09    0.03
 -15   3   2    0.04    0.07
  13  -3  -2    0.02    0.04
 -13  -3   2    0.02    0.05
  13   3  -2    0.03    0.02
 -13   3   2   -0.08    0.07
 -11  -3   2    4.36    0.40
 -11  -3   2    4.59    0.43
  11  -3  -2    4.54    0.43
 -11   3   2    4.33    0.46
   9  -3  -2    2.99    0.31
  -9  -3   2    3.15    0.30
  -9   3   2    2.96    0.35
   9   3  -2    3.11    0.30
  -7  -3   2    0.78    0.10
   7  -3  -2    0.84    0.12
  -7   3   2    0.86    0.18
   7   3  -2    0.81    0.10
  -5  -3   2    0.45    0.17
   5  -3  -2    0.65    0.11
  -5  -3   2    0.56    0.05
  -5  -3   2    0.58    0.07
  -5   3   2    0.57    0.18
  -3  -3   2    6.92    0.64
  -3  -3   2    7.19    0.71
   3  -3  -2    7.60    0.70
  -3   3   2    5.57    0.75
  -1  -3   2   14.38    1.30
   1  -3  -2   15.60    1.36
  -1  -3   2   13.99    1.28
   1  -3  -2   12.86    1.24
  -1   3   2   12.14    1.39
  -1  -3  -2    7.28    0.53
  -1  -3  -2    9.00    0.81
  -1  -3  -2    7.31    0.66
   1   3   2    5.22    0.80
  -3  -3  -2   18.03    1.34
  -3  -3  -2   22.22    1.88
  -3  -3  -2   18.09    1.66
  -5  -3  -2    3.53    0.33
  -5  -3  -2    3.20    0.31
  -5  -3  -2    3.25    0.25
  -7  -3  -2   19.81    1.79
  -7  -3  -2   21.29    1.91
   9  -3   2    8.75    0.82
  -9  -3  -2    8.94    0.84
  -9   3  -2    8.61    0.82
   9   3   2    9.01    0.64
 -11  -3  -2   23.80    2.14
  11  -3   2   22.98    2.12
 -11   3  -2   22.22    2.12
  13  -3   2    0.26    0.05
 -13  -3  -2    0.28    0.08
 -13   3  -2    0.25    0.06
  15  -3   2    6.81    0.65
 -15  -3  -2    7.06    0.67
 -15   3  -2    6.77    0.65
 -17  -3  -2    1.01    0.16
 -17   3  -2    1.09    0.14
 -19  -3  -2   16.58    1.48
 -19   3  -2   14.71    1.46
 -21  -3  -2   17.36    1.61
 -21   3  -2   16.71    1.59
 -23  -3  -2    4.62    0.47
 -23   3  -2    4.33    0.45
 -25  -3  -2    4.76    0.52
 -25   3  -2    5.07    0.50
 -27  -3  -2    1.89    0.27
 -27   3  -2    2.01    0.24
 -29  -3  -2    1.40    0.22
 -29   3  -2    1.10    0.18
 -31  -3  -2    1.10    0.19
 -31   3  -2    0.79    0.16
 -33  -3  -2    3.57    0.40
 -33   3  -2    3.12    0.38
 -35  -3  -2    0.07    0.11
 -36  -4   2    0.03    0.10
 -34  -4   2    0.03    0.10
 -32  -4   2   -0.09    0.08
 -30  -4   2    0.82    0.17
 -30   4   2    0.99    0.19
 -28  -4   2    0.16    0.09
 -28   4   2    0.52    0.12
 -26  -4   2    0.52    0.12
 -26   4   2    0.43    0.12
 -24  -4   2    1.43    0.21
 -24   4   2    1.56    0.22
 -22  -4   2    0.09    0.07
 -22   4   2    0.04    0.09
 -20  -4   2   -0.02    0.06
 -20   4   2    0.01    0.09
 -18  -4   2    1.89    0.23
 -18   4   2    2.07    0.26
 -16  -4   2    4.14    0.41
 -16   4   2    4.03    0.45
 -14  -4   2    7.19    0.70
  14  -4  -2    7.77    0.70
 -14   4   2    6.92    0.74
 -12  -4   2    0.19    0.06
  12  -4  -2    0.15    0.05
 -12   4   2    0.12    0.12
 -10  -4   2    6.44    0.61
  10  -4  -2    6.16    0.61
 -10   4   2    7.12    0.68
  -8  -4   2    0.49    0.21
  -8  -4   2    0.78    0.10
   8  -4  -2    0.83    0.11
  -8   4   2    0.84    0.21
  -6  -4   2    0.72    0.09
   6  -4  -2    0.83    0.12
  -6  -4   2    0.76    0.20
  -6   4   2    0.51    0.21
  -4  -4   2    0.25    0.03
   4  -4  -2    0.33    0.11
  -4  -4   2    0.35    0.14
  -4  -4   2    0.25    0.05
  -4   4   2    0.20    0.19
   2  -4  -2    1.40    0.20
  -2  -4   2    1.71    0.20
  -2  -4   2    1.36    0.14
   2  -4  -2    1.90    0.25
  -2   4   2    0.87    0.27
   0  -4   2    3.16    0.30
   0  -4  -2    3.26    0.33
   0  -4  -2    3.70    0.43
   0   4   2    1.93    0.46
  -2  -4  -2    2.16    0.24
  -2  -4  -2    2.39    0.24
  -2  -4  -2    2.19    0.18
  -4  -4  -2    0.50    0.06
  -4  -4  -2    0.41    0.09
  -4  -4  -2    0.48    0.08
  -6  -4  -2    1.32    0.16
  -6  -4  -2    1.33    0.16
  -8  -4  -2    0.69    0.09
  -8  -4  -2    0.72    0.11
 -10  -4  -2    5.76    0.57
  12  -4   2    1.03    0.10
 -12  -4  -2    0.89    0.14
 -12   4  -2    0.88    0.13
 -14  -4  -2   -0.11    0.07
 -14   4  -2    0.07    0.06
 -16  -4  -2   10.67    1.00
 -16   4  -2   10.12    0.98
 -18  -4  -2    0.01    0.07
 -18   4  -2    0.02    0.06
 -20  -4  -2    0.08    0.08
 -22  -4  -2    1.76    0.24
 -24  -4  -2    5.06    0.53
 -26  -4  -2    0.13    0.10
 -28  -4  -2    2.14    0.29
 -30  -4  -2    0.19    0.12
 -32  -4  -2    2.18    0.32
 -34  -4  -2    0.29    0.14
 -33  -5   2    0.12    0.12
 -31  -5   2    0.24    0.12
 -29  -5   2    0.14    0.10
 -27  -5   2    0.62    0.14
 -25  -5   2    0.41    0.12
 -23  -5   2    2.57    0.30
 -21  -5   2    0.64    0.13
 -19  -5   2   -0.05    0.06
 -17  -5   2    2.81    0.31
 -15  -5   2    0.09    0.06
 -15   5   2    0.22    0.15
 -13  -5   2    9.50    0.89
 -13   5   2    9.04    0.94
 -11  -5   2   10.08    0.93
 -11   5   2    9.22    0.99
  -9  -5   2    1.48    0.17
  -9   5   2    1.33    0.27
  -7  -5   2    2.33    0.23
  -7   5   2    1.82    0.33
   5  -5  -2   -0.07    0.10
  -5  -5   2    0.09    0.03
  -5  -5   2    0.07    0.04
  -5   5   2   -0.12    0.17
   3  -5  -2    9.99    0.95
  -3  -5   2   10.45    0.72
  -3  -5   2    9.76    0.94
   1  -5  -2    2.10    0.23
   1  -5  -2    2.52    0.19
   1  -5  -2    1.59    0.26
  -1  -5   2    2.18    0.21
  -1  -5  -2    2.90    0.24
  -1  -5  -2    3.01    0.31
  -1  -5  -2    3.08    0.33
  -3  -5  -2    3.38    0.34
  -3  -5  -2    3.53    0.26
  -3  -5  -2    2.96    0.35
  -5  -5  -2    1.79    0.20
  -5  -5  -2    1.64    0.19
  -5  -5  -2    1.36    0.14
  -7  -5  -2    0.12    0.06
  -7  -5  -2    0.02    0.06
  -9  -5  -2    4.20    0.43
 -11  -5  -2   17.31    1.63
 -13  -5  -2    1.78    0.23
 -15  -5  -2    9.22    0.90
 -17  -5  -2    0.56    0.12
 -19  -5  -2    0.81    0.15
 -21  -5  -2    0.09    0.08
 -23  -5  -2    1.48    0.22
 -25  -5  -2   -0.01    0.09
 -27  -5  -2    0.00    0.10
 -29  -5  -2    0.69    0.17
  28  -6  -2    0.84    0.34
 -28  -6   2    0.99    0.18
 -26  -6   2    0.03    0.09
 -24  -6   2    0.36    0.11
 -22  -6   2    0.16    0.08
 -20  -6   2    5.37    0.55
 -18  -6   2    0.70    0.13
 -16  -6   2    6.80    0.67
  12  -6  -2    5.42    0.63
  10  -6  -2    0.77    0.22
   8  -6  -2    5.79    0.63
   6  -6  -2    1.28    0.25
   4  -6  -2    6.19    0.64
   2  -6  -2    0.96    0.11
   2  -6  -2    0.75    0.18
   0  -6  -2    2.58    0.22
   0  -6  -2    2.52    0.33
  -2  -6  -2    5.96    0.61
  -2  -6  -2    6.16    0.60
  -2  -6  -2    6.23    0.47
  -4  -6  -2    0.79    0.12
  -6  -6  -2    4.62    0.47
  -8  -6  -2    5.23    0.52
 -10  -6  -2    0.73    0.13
 -12  -6  -2   -0.03    0.06
 -14  -6  -2    0.18    0.09
 -16  -6  -2    0.27    0.10
 -18  -6  -2    0.29    0.10
 -20  -6  -2    0.08    0.10
 -22  -6  -2    0.02    0.08
 -24  -6  -2   -0.08    0.09
  19  -7  -2    0.34    0.24
  17  -7  -2    0.70    0.27
  15  -7  -2    0.05    0.19
  13  -7  -2    1.27    0.31
  11  -7  -2    0.95    0.27
   9  -7  -2   -0.04    0.17
   7  -7  -2    0.63    0.21
 -42   0   3    0.14    0.14
  40   0  -3   -0.23    0.14
 -40   0   3    0.03    0.11
 -38   0   3    0.09    0.10
  38   0  -3    0.14    0.16
  36   0  -3    0.15    0.16
 -36   0   3    0.03    0.09
 -34   0   3   -0.06    0.08
  34   0  -3    0.01    0.13
  32   0  -3    0.07    0.13
 -32   0   3   -0.02    0.07
  30   0  -3   -0.08    0.11
 -30   0   3    0.20    0.09
  28   0  -3   -0.26    0.10
 -28   0   3    0.18    0.08
 -26   0   3    0.01    0.06
  26   0  -3   -0.10    0.11
  24   0  -3   -0.10    0.10
 -24   0   3   -0.07    0.05
 -22   0   3   -0.04    0.05
  22   0  -3   -0.10    0.09
 -20   0   3   -0.05    0.05
  20   0  -3   -0.08    0.08
 -18   0   3   -0.08    0.05
  18   0  -3   -0.11    0.07
  16   0  -3    0.03    0.08
 -16   0   3   -0.04    0.05
 -14   0   3   -0.01    0.05
  14   0  -3    0.00    0.04
  14   0  -3    0.01    0.08
 -12   0   3   -0.14    0.05
  12   0  -3   -0.04    0.07
  12   0  -3   -0.06    0.04
 -10   0   3   -0.07    0.04
  10   0  -3   -0.04    0.07
  10   0  -3    0.02    0.04
 -10   0   3   -0.01    0.06
  -8   0   3   -0.03    0.07
   8   0  -3    0.02    0.05
  -8   0   3    0.01    0.05
   8   0  -3   -0.01    0.06
   6   0  -3    0.01    0.05
  -6   0   3    0.01    0.05
   6   0  -3   -0.03    0.04
  -6   0   3    0.00    0.06
  -4   0   3   -0.20    0.05
   4   0  -3   -0.09    0.05
   4   0  -3   -0.20    0.05
  -4   0   3   -0.11    0.06
  -2   0   3    0.02    0.05
  -2   0   3    0.02    0.08
   2   0  -3   -0.05    0.08
   2   0  -3   -0.03    0.02
  -2   0   3    0.03    0.03
   0   0   3    0.00    0.03
   0   0  -3   -0.09    0.14
   0   0   3    0.03    0.13
   2   0   3   -0.12    0.17
  -2   0  -3    0.02    0.22
  -4   0  -3    0.02    0.24
   4   0   3    0.06    0.25
  -6   0  -3   -0.02    0.03
  -6   0  -3    0.02    0.20
  -8   0  -3   -0.16    0.23
  -8   0  -3   -0.01    0.04
 -10   0  -3   -0.01    0.04
 -10   0  -3   -0.04    0.20
 -12   0  -3   -0.01    0.05
 -14   0  -3    0.00    0.05
 -16   0  -3   -0.04    0.04
 -18   0  -3    0.03    0.05
 -20   0  -3    0.01    0.06
 -22   0  -3    0.06    0.07
 -24   0  -3   -0.11    0.05
 -26   0  -3   -0.05    0.07
 -28   0  -3    0.05    0.08
 -30   0  -3   -0.01    0.08
 -32   0  -3    0.05    0.09
 -34   0  -3    0.07    0.10
 -36   0  -3    0.06    0.10
 -38   0  -3    0.05    0.10
  43  -1  -3    0.30    0.24
 -43  -1   3    0.23    0.12
 -43   1   3    0.10    0.14
 -41  -1   3    0.34    0.14
  41  -1  -3    0.11    0.22
 -41   1   3    0.24    0.14
 -39  -1   3    0.17    0.12
  39  -1  -3    0.33    0.23
 -39   1   3    0.19    0.10
  37  -1  -3    0.71    0.25
 -37  -1   3    0.53    0.15
 -37   1   3    0.74    0.17
 -35  -1   3   -0.09    0.09
  35  -1  -3    0.22    0.19
  35   1  -3    0.03    0.11
 -35   1   3    0.01    0.10
 -33  -1   3    2.31    0.30
  33  -1  -3    3.03    0.43
 -33   1   3    2.32    0.30
  33   1  -3    2.24    0.31
 -31  -1   3    1.37    0.20
  31  -1  -3    1.95    0.33
  31   1  -3    1.28    0.22
 -31   1   3    1.04    0.19
  29  -1  -3    3.12    0.41
 -29  -1   3    3.03    0.34
  29   1  -3    2.67    0.34
 -29   1   3    2.97    0.34
  27  -1  -3    0.25    0.16
 -27  -1   3    0.34    0.09
  27   1  -3    0.29    0.12
  25  -1  -3    0.84    0.20
 -25  -1   3    0.60    0.12
 -25   1   3    0.56    0.12
  25   1  -3    0.52    0.13
  23  -1  -3    0.19    0.12
 -23  -1   3    0.14    0.07
 -23   1   3    0.14    0.08
  23   1  -3    0.03    0.08
  21  -1  -3   22.33    1.90
 -21  -1   3   21.98    1.96
 -21   1   3   19.20    1.95
  21   1  -3   20.68    1.86
  19  -1  -3    1.38    0.22
 -19  -1   3    1.59    0.18
 -19   1   3    1.27    0.17
  19   1  -3    1.58    0.19
  17  -1  -3    3.50    0.36
 -17  -1   3    3.35    0.33
 -17   1   3    2.90    0.33
  17   1  -3    3.34    0.33
  15  -1  -3    2.76    0.33
 -15  -1   3    2.97    0.31
  15  -1  -3    3.31    0.31
 -15   1   3    2.57    0.30
  15   1  -3    3.32    0.30
 -13  -1   3    0.02    0.04
  13  -1  -3    0.03    0.05
 -13  -1   3   -0.07    0.06
  13  -1  -3    0.11    0.09
  13   1  -3    0.07    0.06
  13   1  -3   -0.02    0.04
 -13   1   3   -0.03    0.04
  11  -1  -3    4.36    0.43
 -11  -1   3    4.11    0.40
  11  -1  -3    4.17    0.41
 -11  -1   3    4.29    0.41
 -11   1   3    4.38    0.42
  11   1  -3    4.04    0.39
  11   1  -3    4.35    0.41
   9  -1  -3    2.44    0.27
  -9  -1   3    2.50    0.25
  -9  -1   3    2.42    0.25
   9  -1  -3    2.55    0.26
  -9   1   3    2.73    0.27
   9   1  -3    2.38    0.24
   9   1  -3    2.52    0.25
   7  -1  -3    0.20    0.07
  -7  -1   3    0.23    0.06
  -7  -1   3    0.15    0.05
   7  -1  -3    0.14    0.08
  -7   1   3    0.17    0.08
  -7   1   3    0.10    0.07
   7   1  -3    0.16    0.04
  -5  -1   3   12.36    1.20
   5  -1  -3   13.84    1.22
   5  -1  -3   13.11    1.15
   5   1  -3   12.85    0.92
  -5   1   3   11.86    1.22
  -5   1   3   13.40    1.15
   5   1  -3   13.29    1.20
   3  -1  -3  339.69   30.69
   3  -1  -3  399.58   32.58
  -3  -1   3  360.89   32.56
  -3  -1   3  339.59   25.00
  -3   1   3  345.34   32.58
   3   1  -3  356.52   32.55
  -3   1   3  338.75   30.69
   1  -1  -3    5.26    0.40
  -1  -1   3    5.18    0.53
   1  -1  -3    5.97    0.60
   1  -1  -3    5.44    0.50
   1   1  -3    5.82    0.52
  -1   1   3    4.71    0.59
  -1   1   3    6.06    0.51
  -1  -1  -3   20.62    1.78
   1  -1   3   16.94    1.91
  -1  -1  -3   22.62    1.98
  -1  -1  -3   19.90    1.45
  -1   1  -3   22.56    1.90
   1   1   3   20.09    1.78
   1   1   3   18.73    1.97
   1   1   3   21.71    1.45
  -3  -1  -3    5.92    0.81
   3   1   3    6.74    0.82
   3   1   3    7.10    0.51
   3   1   3    7.28    0.63
  -3   1  -3    7.69    0.74
  -5  -1  -3    2.14    0.45
   5   1   3    3.05    0.23
  -5   1  -3    2.94    0.40
  -5   1  -3    3.14    0.29
   5   1   3    2.60    0.50
  -7  -1  -3    1.11    0.37
  -7  -1  -3    1.59    0.19
  -7   1  -3    2.01    0.18
  -7   1  -3    1.63    0.30
  -9  -1  -3    3.14    0.30
  -9   1  -3    2.83    0.29
  11  -1   3   18.45    1.71
 -11  -1  -3   19.01    1.72
 -11   1  -3   17.96    1.71
 -13  -1  -3    0.15    0.07
 -13   1  -3    0.15    0.05
 -15  -1  -3    0.26    0.08
 -15   1  -3    0.29    0.07
 -17  -1  -3    0.26    0.08
 -17   1  -3    0.11    0.05
 -19  -1  -3    1.86    0.22
 -19   1  -3    1.85    0.21
 -21  -1  -3    0.49    0.11
 -21   1  -3    0.38    0.09
 -23  -1  -3    3.57    0.38
 -23   1  -3    3.59    0.37
 -25  -1  -3    0.98    0.16
 -25   1  -3    0.75    0.14
 -27  -1  -3    4.95    0.55
 -27   1  -3    5.78    0.55
 -29  -1  -3   -0.01    0.09
 -29   1  -3    0.04    0.07
 -31  -1  -3    0.13    0.10
 -31   1  -3    0.09    0.09
 -33  -1  -3    0.31    0.13
 -33   1  -3    0.48    0.12
 -35  -1  -3    0.15    0.11
 -35   1  -3    0.18    0.11
 -37  -1  -3    0.01    0.10
 -37   1  -3    0.15    0.11
 -42  -2   3    0.32    0.15
  42  -2  -3    0.00    0.33
 -42   2   3    0.39    0.15
 -40  -2   3    0.92    0.20
  40  -2  -3    1.35    0.40
 -40   2   3    1.30    0.23
 -38  -2   3    0.11    0.12
  38  -2  -3   -0.03    0.25
 -38   2   3    0.01    0.10
  36  -2  -3   -0.07    0.18
 -36  -2   3   -0.02    0.10
 -36   2   3    0.02    0.10
 -34  -2   3    0.14    0.10
  34  -2  -3    0.61    0.26
 -34   2   3    0.25    0.11
 -32  -2   3    0.92    0.18
  32  -2  -3    1.45    0.34
 -32   2   3    1.65    0.22
 -30  -2   3    0.21    0.10
  30  -2  -3    0.64    0.22
 -30   2   3    0.06    0.09
  30   2  -3    0.30    0.11
 -28  -2   3   11.88    1.10
 -28   2   3   11.21    1.10
  28   2  -3   11.01    1.03
 -26  -2   3    1.37    0.21
  26   2  -3    1.68    0.20
 -26   2   3    1.68    0.22
 -24  -2   3    0.84    0.15
 -24   2   3    0.99    0.16
  24   2  -3    1.12    0.14
 -22  -2   3    5.49    0.56
  22   2  -3    5.93    0.53
 -22   2   3    5.78    0.57
 -20  -2   3    3.43    0.37
 -20   2   3    3.89    0.38
  20   2  -3    3.64    0.35
 -18  -2   3    7.72    0.70
  18   2  -3    6.95    0.65
 -18   2   3    7.06    0.70
 -16  -2   3    9.68    0.92
 -16   2   3    9.86    0.93
  14  -2  -3    0.89    0.11
 -14  -2   3    0.88    0.11
 -14  -2   3    0.72    0.11
 -14   2   3    0.74    0.13
 -12  -2   3    8.20    0.74
 -12  -2   3    8.22    0.78
  12  -2  -3    8.64    0.79
 -12   2   3    7.84    0.80
  12   2  -3    8.50    0.78
 -10  -2   3   43.96    3.88
  10  -2  -3   45.28    4.12
  10  -2  -3   43.09    3.91
 -10  -2   3   44.13    4.11
 -10   2   3   46.72    4.13
  10   2  -3   44.42    4.11
   8  -2  -3    3.91    0.41
  -8  -2   3    3.97    0.39
   8  -2  -3    4.43    0.41
  -8   2   3    3.69    0.43
   8   2  -3    4.17    0.39
   6  -2  -3    6.37    0.59
  -6  -2   3    5.82    0.56
   6  -2  -3    6.44    0.57
   6   2  -3    6.20    0.56
  -6   2   3    5.11    0.61
  -4  -2   3    6.62    0.62
   4  -2  -3    7.19    0.67
   4  -2  -3    6.54    0.62
  -4   2   3    5.66    0.68
   4   2  -3    6.87    0.62
   2  -2  -3   45.46    3.68
  -2  -2   3   37.78    3.62
   2  -2  -3   38.03    3.43
   2   2  -3   40.26    3.61
  -2   2   3   35.28    3.68
   0  -2  -3    0.32    0.19
   0  -2  -3    0.11    0.04
   0  -2  -3    0.14    0.06
   0   2   3    0.02    0.19
   0   2   3    0.19    0.08
  -2  -2  -3    1.16    0.10
  -2  -2  -3    1.56    0.34
  -2  -2  -3    1.12    0.13
   2   2   3    0.66    0.27
   2   2   3    1.22    0.14
  -4  -2  -3    0.50    0.31
  -4  -2  -3    0.13    0.04
  -4  -2  -3    0.19    0.05
  -4   2  -3    0.11    0.02
   4   2   3    0.05    0.05
   4   2   3    0.11    0.04
   4   2   3    0.17    0.29
  -4   2  -3    0.08    0.09
  -6  -2  -3    6.90    0.65
  -6   2  -3    5.25    0.69
   6   2   3    7.14    0.50
   6   2   3    7.00    0.61
  -6   2  -3    6.87    0.63
  -8  -2  -3    0.53    0.09
  -8   2  -3    0.32    0.18
  -8   2  -3    0.38    0.06
   8   2   3    0.43    0.06
   8   2   3    0.71    0.08
 -10  -2  -3    1.91    0.23
  10   2   3    2.34    0.21
 -10   2  -3    2.07    0.21
 -12  -2  -3   -0.08    0.05
  12  -2   3    0.09    0.04
 -12   2  -3    0.05    0.04
 -14  -2  -3    0.01    0.06
  14  -2   3    0.02    0.04
 -14   2  -3    0.06    0.04
 -16  -2  -3    0.51    0.11
 -16   2  -3    0.65    0.09
 -18  -2  -3    2.56    0.29
 -18   2  -3    2.76    0.28
 -20  -2  -3    1.81    0.24
 -20   2  -3    1.96    0.22
 -22  -2  -3   11.23    1.13
 -22   2  -3   12.33    1.12
 -24  -2  -3    0.17    0.08
 -24   2  -3    0.18    0.08
 -26  -2  -3    0.31    0.11
 -26   2  -3    0.24    0.09
 -28  -2  -3    0.04    0.08
 -28   2  -3    0.31    0.09
 -30  -2  -3    0.05    0.10
 -30   2  -3    0.14    0.08
 -32  -2  -3    0.19    0.12
 -32   2  -3    0.10    0.09
 -34  -2  -3    0.80    0.18
 -34   2  -3    0.85    0.17
 -36  -2  -3    0.42    0.15
 -36   2  -3    0.36    0.13
  39  -3  -3    0.75    0.38
 -39  -3   3    0.12    0.12
 -39   3   3    0.00    0.10
  37  -3  -3    0.17    0.28
 -37  -3   3    0.03    0.10
 -37   3   3   -0.11    0.10
  35  -3  -3   -0.10    0.21
 -35  -3   3    0.03    0.10
 -35   3   3    0.03    0.10
 -33  -3   3    0.22    0.11
  33  -3  -3    0.15    0.22
 -33   3   3    0.18    0.11
 -31  -3   3    6.81    0.70
 -31   3   3    6.96    0.70
 -29  -3   3    0.68    0.15
 -29   3   3    0.95    0.16
 -27  -3   3    0.84    0.15
 -27   3   3    0.94    0.16
 -25  -3   3    1.15    0.18
 -25   3   3    1.38    0.20
 -23  -3   3    2.61    0.29
 -23   3   3    2.59    0.30
 -21  -3   3    0.04    0.06
 -21   3   3   -0.03    0.08
 -19  -3   3    0.00    0.05
 -19   3   3    0.14    0.08
 -17  -3   3    2.69    0.28
 -17   3   3    2.70    0.31
 -15  -3   3   18.97    1.76
 -15  -3   3   19.16    1.65
  15   3  -3   18.92    1.34
 -15   3   3   18.57    1.78
  13  -3  -3    3.40    0.34
 -13  -3   3    3.43    0.32
 -13  -3   3    3.37    0.34
  13   3  -3    3.38    0.24
 -13   3   3    3.26    0.37
 -11  -3   3    0.12    0.05
  11  -3  -3    0.15    0.06
  11   3  -3    0.08    0.04
 -11   3   3    0.14    0.11
  -9  -3   3    3.13    0.32
   9  -3  -3    3.85    0.34
   9  -3  -3    3.32    0.37
   9   3  -3    3.28    0.32
  -9   3   3    2.85    0.39
   7  -3  -3   12.03    1.10
  -7  -3   3   11.26    1.08
   7  -3  -3   12.39    1.07
   7   3  -3   11.92    1.08
  -7   3   3   10.07    1.13
   5  -3  -3   20.61    1.78
  -5  -3   3   18.32    1.75
   5  -3  -3   19.33    1.69
   5   3  -3   19.19    1.75
  -5   3   3   16.72    1.82
   3  -3  -3    7.78    0.69
   3  -3  -3    7.64    0.76
  -3  -3   3    5.82    0.72
  -3  -3   3    8.04    0.69
  -3   3   3    7.14    0.82
   1  -3  -3    5.74    0.56
   1  -3  -3    4.43    0.44
  -1   3   3    3.43    0.57
  -1  -3  -3    0.60    0.07
  -1  -3  -3    0.50    0.09
  -1  -3  -3    0.70    0.25
   1   3   3    0.15    0.25
  -3  -3  -3    5.70    0.52
  -3  -3  -3    5.75    0.42
   3   3   3    4.68    0.75
  -5  -3  -3    0.51    0.09
  -5  -3  -3    0.46    0.06
  -5  -3  -3    0.45    0.07
  -7  -3  -3    8.43    0.80
  -9  -3  -3    2.85    0.27
  -9   3  -3    1.99    0.29
  -9   3  -3    2.48    0.24
 -11  -3  -3    1.35    0.17
 -11   3  -3    1.37    0.14
 -11   3  -3    0.95    0.21
 -13  -3  -3    0.04    0.07
 -13   3  -3    0.09    0.04
  15  -3   3    0.76    0.10
 -15  -3  -3    0.67    0.13
 -15   3  -3    0.68    0.10
 -17  -3  -3    2.13    0.25
 -17   3  -3    1.96    0.22
 -19  -3  -3    6.99    0.72
 -19   3  -3    7.57    0.70
 -21  -3  -3    1.44    0.21
 -21   3  -3    1.50    0.18
 -23  -3  -3    5.59    0.57
 -23   3  -3    5.52    0.55
 -25  -3  -3    0.69    0.16
 -25   3  -3    1.04    0.15
 -27  -3  -3    0.42    0.13
 -27   3  -3    0.24    0.09
 -29  -3  -3   -0.05    0.09
 -29   3  -3   -0.04    0.07
 -31  -3  -3   -0.06    0.09
 -31   3  -3   -0.03    0.08
 -33  -3  -3    0.01    0.11
 -35  -3  -3    0.03    0.11
 -38  -4   3   -0.08    0.11
 -36  -4   3   -0.02    0.10
  36  -4  -3    0.51    0.35
  34  -4  -3    0.32    0.31
 -34  -4   3    0.07    0.09
 -32  -4   3    0.57    0.15
  32  -4  -3    0.82    0.33
 -32   4   3    0.78    0.17
 -30  -4   3   -0.10    0.08
 -30   4   3    0.20    0.11
 -28  -4   3    0.96    0.18
 -28   4   3    1.39    0.21
 -26  -4   3    0.23    0.09
 -26   4   3    0.16    0.11
 -24  -4   3    2.83    0.30
 -24   4   3    2.32    0.31
 -22  -4   3    0.22    0.09
 -22   4   3    0.38    0.12
 -20  -4   3    1.93    0.22
 -20   4   3    1.63    0.25
 -18  -4   3    2.13    0.23
 -18   4   3    2.00    0.28
 -16  -4   3    0.23    0.07
 -16   4   3    0.35    0.14
 -14  -4   3   10.92    0.95
 -14  -4   3   11.23    1.01
 -14   4   3    9.60    1.05
 -12  -4   3    0.07    0.04
 -12   4   3    0.17    0.13
 -10  -4   3    1.01    0.13
  10  -4  -3    1.27    0.22
  10  -4  -3    1.25    0.15
 -10   4   3    0.92    0.22
  -8  -4   3    0.11    0.04
   8  -4  -3    0.11    0.07
   8  -4  -3    0.03    0.11
  -8  -4   3    0.14    0.14
  -8   4   3    0.16    0.16
   6  -4  -3   11.81    1.10
  -6  -4   3   11.90    1.10
   6  -4  -3   13.13    1.14
  -6   4   3    9.66    1.19
  -4  -4   3    9.84    0.87
   4  -4  -3    9.33    0.87
  -4  -4   3    9.12    0.91
  -4   4   3    7.94    0.99
   2  -4  -3    1.80    0.23
  -2   4   3    1.58    0.35
   0  -4  -3    0.35    0.06
   0  -4  -3    0.42    0.10
   0   4   3    0.22    0.24
  -2  -4  -3    1.08    0.11
  -2  -4  -3    1.27    0.16
  -4  -4  -3    2.25    0.24
  -4  -4  -3    2.41    0.25
  -4  -4  -3    2.23    0.19
  -6  -4  -3    0.78    0.11
  -6  -4  -3    0.93    0.13
  -8  -4  -3    0.24    0.08
 -10  -4  -3    0.02    0.06
 -12  -4  -3    8.49    0.82
 -14  -4  -3    2.52    0.29
 -14   4  -3    2.58    0.26
 -16  -4  -3    5.11    0.52
 -18  -4  -3    4.03    0.43
 -20  -4  -3    0.17    0.09
 -22  -4  -3    0.14    0.09
 -24  -4  -3    0.06    0.10
 -26  -4  -3   -0.03    0.09
 -28  -4  -3   -0.07    0.07
 -30  -4  -3    0.29    0.12
 -32  -4  -3    0.07    0.11
  33  -5  -3    0.20    0.28
 -33  -5   3   -0.06    0.10
 -31  -5   3    0.45    0.14
  31  -5  -3    0.62    0.33
  29  -5  -3   -0.18    0.25
 -29  -5   3    0.09    0.10
  27  -5  -3    0.06    0.24
 -27  -5   3    0.12    0.09
 -25  -5   3   -0.02    0.07
  25  -5  -3   -0.09    0.18
 -23  -5   3    1.04    0.17
 -21  -5   3    0.08    0.07
 -19  -5   3    2.52    0.28
 -17  -5   3    0.81    0.13
 -17   5   3    0.97    0.21
  15  -5  -3    6.97    0.66
 -15  -5   3    5.80    0.56
 -15   5   3    4.73    0.61
  13  -5  -3   -0.21    0.11
 -13  -5   3    0.10    0.05
 -13   5   3    0.16    0.16
  11  -5  -3    5.41    0.55
 -11  -5   3    4.79    0.47
 -11   5   3    4.29    0.56
  -9  -5   3    0.06    0.04
   9  -5  -3    0.05    0.13
  -9   5   3   -0.01    0.16
   7  -5  -3    7.57    0.70
  -7  -5   3    7.24    0.65
  -7   5   3    5.03    0.75
   5  -5  -3    0.02    0.11
  -5  -5   3    0.13    0.04
  -5   5   3   -0.38    0.16
   3  -5  -3    8.86    0.86
  -3  -5   3    9.06    0.84
   1  -5  -3    1.99    0.26
   1  -5  -3    1.95    0.18
  -1  -5  -3   13.28    1.23
  -1  -5  -3   12.79    0.94
  -1  -5  -3   13.07    1.19
  -3  -5  -3   17.62    1.67
  -3  -5  -3   18.94    1.35
  -3  -5  -3   19.79    1.76
  -5  -5  -3    4.62    0.43
  -5  -5  -3    4.02    0.32
  -5  -5  -3    4.02    0.41
  -7  -5  -3    0.07    0.06
  -7  -5  -3    0.04    0.07
  -9  -5  -3    0.96    0.15
 -11  -5  -3    9.01    0.87
 -13  -5  -3    5.47    0.55
 -15  -5  -3    3.64    0.39
 -17  -5  -3    0.65    0.14
 -19  -5  -3    1.50    0.22
 -21  -5  -3   -0.06    0.09
 -23  -5  -3    1.49    0.23
 -25  -5  -3    0.09    0.10
 -27  -5  -3    0.51    0.15
 -29  -5  -3    0.03    0.11
  28  -6  -3    0.21    0.32
 -28  -6   3    0.18    0.11
  26  -6  -3    0.24    0.24
 -26  -6   3    0.17    0.11
 -24  -6   3    3.22    0.38
  24  -6  -3    5.15    0.65
  22  -6  -3    0.09    0.21
 -22  -6   3    0.10    0.08
  20  -6  -3    2.24    0.40
 -20  -6   3    1.20    0.20
  18  -6  -3    2.63    0.43
  16  -6  -3    5.31    0.64
  14  -6  -3    0.35    0.19
  12  -6  -3    6.85    0.74
  10  -6  -3    0.43    0.20
   8  -6  -3    5.24    0.58
   6  -6  -3    2.06    0.31
   4  -6  -3    0.11    0.12
   2  -6  -3    0.11    0.11
   2  -6  -3    0.12    0.06
   0  -6  -3    1.14    0.12
   0  -6  -3    1.24    0.21
   0  -6  -3    1.12    0.15
  -2  -6  -3    0.85    0.13
  -2  -6  -3    0.64    0.09
  -4  -6  -3    0.23    0.08
  -4  -6  -3    0.19    0.06
  -6  -6  -3    6.33    0.62
  -8  -6  -3    0.68    0.13
 -10  -6  -3   -0.07    0.07
 -12  -6  -3   -0.02    0.08
 -14  -6  -3   -0.08    0.07
 -16  -6  -3    0.19    0.10
 -18  -6  -3    0.12    0.09
 -20  -6  -3    0.03    0.09
 -22  -6  -3    0.19    0.12
  19  -7  -3   -0.07    0.24
  17  -7  -3   -0.01    0.21
  15  -7  -3    0.53    0.25
  13  -7  -3    0.36    0.23
  11  -7  -3    0.47    0.21
   9  -7  -3    0.94    0.24
   7  -7  -3    0.06    0.14
 -44   0   4    0.20    0.13
 -42   0   4    0.76    0.19
 -40   0   4   -0.05    0.10
  40   0  -4    0.23    0.17
 -38   0   4    0.09    0.10
  38   0  -4   -0.11    0.13
  36   0  -4    0.13    0.14
 -36   0   4   -0.11    0.09
 -34   0   4    9.35    0.93
  34   0  -4    9.50    0.93
 -32   0   4    0.68    0.15
  32   0  -4    0.80    0.19
  30   0  -4   -0.02    0.11
 -30   0   4    0.06    0.07
 -28   0   4    5.49    0.58
  28   0  -4    6.27    0.60
  26   0  -4    1.39    0.21
 -26   0   4    0.96    0.16
 -24   0   4    0.04    0.07
  24   0  -4    0.18    0.10
  22   0  -4   12.93    1.12
 -22   0   4   11.54    1.15
  20   0  -4   10.58    0.95
 -20   0   4   10.03    0.98
 -18   0   4    0.00    0.05
  18   0  -4    0.02    0.09
 -16   0   4    2.35    0.26
  16   0  -4    2.45    0.28
  14   0  -4    8.61    0.80
 -14   0   4    8.40    0.81
  14   0  -4    8.66    0.78
 -14   0   4    8.21    0.78
  12   0  -4   26.62    2.26
  12   0  -4   25.74    2.39
 -12   0   4   24.54    2.26
 -12   0   4   26.05    2.39
  10   0  -4   13.26    1.13
  10   0  -4   11.14    1.07
 -10   0   4   11.31    1.08
  -8   0   4   18.45    1.60
   8   0  -4   16.24    1.59
  -8   0   4   18.03    1.69
   8   0  -4   19.58    1.68
  -6   0   4   54.74    5.39
   6   0  -4   62.51    5.39
   6   0  -4   55.29    5.08
  -6   0   4   61.37    5.09
  -4   0   4  969.25   82.07
   4   0  -4 1000.00   87.11
  -4   0   4  875.26   87.11
  -2   0   4   51.69    3.91
   2   0  -4   54.34    3.91
   2   0  -4   60.42    5.12
   0   0  -4   41.42    3.39
   0   0   4   35.81    2.56
   0   0   4   31.44    3.37
  -2   0  -4    1.10    0.29
   2   0   4    0.62    0.23
   4   0   4    8.06    0.90
  -6   0  -4    0.11    0.04
  -6   0  -4    0.11    0.27
  -8   0  -4    3.97    0.37
  -8   0  -4    2.86    0.52
 -10   0  -4   11.82    1.11
 -12   0  -4    3.30    0.33
 -14   0  -4    4.83    0.48
 -16   0  -4    0.12    0.06
 -18   0  -4    2.89    0.31
 -20   0  -4    3.00    0.32
 -22   0  -4    0.06    0.07
 -24   0  -4    4.63    0.48
 -26   0  -4    8.87    0.87
 -28   0  -4    1.80    0.25
 -30   0  -4    0.09    0.09
 -32   0  -4    0.08    0.09
 -34   0  -4    0.88    0.18
 -36   0  -4    0.58    0.15
  43  -1  -4    0.32    0.25
 -43  -1   4    0.30    0.16
 -43   1   4    0.23    0.14
  41  -1  -4   -0.05    0.20
 -41  -1   4    0.25    0.13
 -41   1   4    0.14    0.14
 -39  -1   4    0.02    0.10
  39  -1  -4   -0.10    0.16
 -39   1   4   -0.04    0.11
 -37  -1   4    0.17    0.11
  37  -1  -4    0.31    0.21
 -37   1   4    0.41    0.13
  37   1  -4    0.46    0.17
 -35  -1   4    1.22    0.20
  35  -1  -4    0.90    0.25
  35   1  -4    0.92    0.21
 -35   1   4    1.37    0.21
  33  -1  -4    1.10    0.25
 -33  -1   4    0.51    0.13
 -33   1   4    0.71    0.14
  33   1  -4    0.69    0.17
 -31  -1   4    0.03    0.08
  31  -1  -4   -0.06    0.14
  31   1  -4   -0.07    0.09
 -31   1   4    0.04    0.08
 -29  -1   4    2.12    0.27
  29  -1  -4    2.11    0.33
  29   1  -4    2.23    0.29
 -29   1   4    2.65    0.29
 -27  -1   4    0.88    0.15
  27  -1  -4    0.92    0.22
  27   1  -4    1.05    0.18
 -27   1   4    0.75    0.14
 -25  -1   4    3.43    0.36
  25  -1  -4    3.94    0.42
 -25   1   4    3.42    0.37
  25   1  -4    3.20    0.37
 -23  -1   4    0.93    0.15
  23  -1  -4    1.36    0.22
 -23   1   4    1.54    0.18
  23   1  -4    1.12    0.17
  21  -1  -4    1.69    0.25
 -21  -1   4    1.59    0.21
  21   1  -4    1.60    0.21
 -21   1   4    1.71    0.21
 -19  -1   4    0.70    0.12
  19  -1  -4    1.06    0.19
 -19   1   4    1.12    0.15
  19   1  -4    0.82    0.14
 -17  -1   4   17.46    1.74
 -17  -1   4   18.40    1.65
  17  -1  -4   19.16    1.67
  17   1  -4   19.74    1.65
 -17   1   4   18.54    1.74
 -15  -1   4    8.22    0.76
  15  -1  -4    7.72    0.78
 -15  -1   4    8.80    0.80
  15   1  -4    8.52    0.76
  13  -1  -4    8.70    0.87
  13  -1  -4   10.59    0.90
 -13  -1   4    9.26    0.86
 -13  -1   4    9.19    0.90
 -13   1   4    9.60    0.91
  13   1  -4    9.80    0.90
  13   1  -4    9.28    0.85
 -11  -1   4    2.04    0.22
  11  -1  -4    2.25    0.22
  11  -1  -4    2.27    0.25
 -11  -1   4    1.94    0.21
 -11   1   4    1.71    0.23
 -11   1   4    1.46    0.23
  11   1  -4    2.13    0.21
  11   1  -4    2.08    0.21
  -9  -1   4   13.60    1.20
   9  -1  -4   11.46    1.21
  -9  -1   4   14.22    1.27
   9  -1  -4   14.01    1.27
  -9   1   4   13.83    1.28
  -9   1   4   13.52    1.22
   9   1  -4   14.07    1.26
   7  -1  -4   19.05    1.70
  -7  -1   4   17.58    1.69
  -7  -1   4   18.03    1.60
   7  -1  -4   17.19    1.61
  -7   1   4   19.27    1.62
  -7   1   4   18.43    1.71
   7   1  -4   18.04    1.69
   5  -1  -4  654.63   53.09
  -5  -1   4  558.64   53.07
   5  -1  -4  537.53   50.01
   5   1  -4  571.77   53.07
   5   1  -4  563.17   40.75
  -5   1   4  567.76   53.10
  -5   1   4  590.14   50.02
  -3  -1   4    1.57    0.13
   3  -1  -4    2.33    0.28
  -3  -1   4    1.40    0.20
   3  -1  -4    1.69    0.19
   3   1  -4    1.72    0.18
  -3   1   4    1.74    0.19
  -3   1   4    1.55    0.26
   1  -1  -4   12.63    0.93
   1  -1  -4   12.42    1.14
   1  -1  -4   15.82    1.29
  -1  -1   4   12.10    1.22
  -1   1   4   11.60    1.27
   1   1  -4   13.96    1.21
  -1   1   4   12.74    1.15
  -1  -1  -4    4.49    0.54
   1  -1   4    3.05    0.45
  -1  -1  -4    3.98    0.29
   1   1   4    3.92    0.37
   1   1   4    4.10    0.30
   1   1   4    3.71    0.52
  -1   1  -4    3.88    0.42
  -3  -1  -4    4.88    0.66
   3  -1   4    4.02    0.58
  -3   1  -4    6.72    0.60
   3   1   4    5.37    0.47
   3   1   4    3.97    0.65
   3   1   4    5.27    0.38
  -5  -1  -4    3.79    0.57
  -5   1  -4    3.25    0.32
   5   1   4    2.16    0.51
  -5   1  -4    4.40    0.48
   5   1   4    3.33    0.25
  -7  -1  -4   57.63    4.97
  -7   1  -4   54.78    4.96
  -7   1  -4   48.03    5.04
  -9  -1  -4    1.51    0.17
  -9   1  -4    1.34    0.15
  -9   1  -4    0.80    0.28
 -11  -1  -4    1.12    0.14
 -11   1  -4    0.95    0.12
 -11   1  -4    0.32    0.24
 -13  -1  -4    9.93    1.01
 -13   1  -4   11.37    1.01
 -15  -1  -4    0.08    0.06
 -15   1  -4    0.08    0.05
 -17  -1  -4    0.01    0.07
 -17   1  -4    0.09    0.05
 -19  -1  -4    3.40    0.36
 -19   1  -4    3.37    0.35
 -21  -1  -4    1.25    0.19
 -21   1  -4    1.46    0.18
 -23  -1  -4    1.84    0.23
 -23   1  -4    1.75    0.22
 -25  -1  -4    0.76    0.15
 -25   1  -4    0.84    0.14
 -27  -1  -4    0.07    0.07
 -27   1  -4    0.09    0.08
 -29  -1  -4    0.05    0.09
 -29   1  -4    0.06    0.08
 -31  -1  -4    0.37    0.13
 -31   1  -4    0.35    0.12
 -33  -1  -4   -0.09    0.08
 -33   1  -4   -0.03    0.08
 -35  -1  -4    0.91    0.19
 -35   1  -4    0.98    0.18
 -37  -1  -4    0.14    0.11
 -37   1  -4   -0.07    0.09
  42  -2  -4    0.07    0.29
 -42  -2   4    0.12    0.12
 -42   2   4    0.26    0.14
 -40  -2   4   -0.06    0.09
  40  -2  -4    0.02    0.26
 -40   2   4   -0.11    0.10
  38  -2  -4   -0.03    0.25
 -38  -2   4    0.09    0.09
 -38   2   4    0.02    0.10
  36  -2  -4   -0.05    0.22
 -36  -2   4    0.11    0.10
 -36   2   4    0.02    0.10
 -34  -2   4   -0.01    0.09
  34  -2  -4   -0.08    0.19
 -34   2   4    0.11    0.10
 -32  -2   4    1.15    0.20
  32  -2  -4    1.33    0.30
 -32   2   4    1.49    0.21
 -30  -2   4    0.30    0.11
  30  -2  -4    0.42    0.22
 -30   2   4    0.29    0.11
  30   2  -4    0.31    0.11
  28  -2  -4    0.52    0.22
  28   2  -4    0.65    0.13
 -26  -2   4    0.30    0.10
  26  -2  -4    0.08    0.15
 -26   2   4    0.40    0.11
  26   2  -4    0.28    0.09
  24  -2  -4    0.99    0.23
 -24  -2   4    0.66    0.12
 -24   2   4    0.66    0.13
  24   2  -4    0.48    0.11
  22  -2  -4    2.16    0.32
 -22  -2   4    1.96    0.22
  22   2  -4    1.70    0.21
 -22   2   4    1.85    0.23
  20  -2  -4    6.23    0.64
 -20  -2   4    6.66    0.61
  20   2  -4    5.58    0.57
 -20   2   4    6.43    0.62
 -18  -2   4    3.30    0.34
 -18  -2   4    3.57    0.33
  18  -2  -4    3.44    0.39
 -18   2   4    2.91    0.35
 -16  -2   4    1.46    0.18
  16  -2  -4    1.61    0.24
 -16  -2   4    1.69    0.18
 -16   2   4    1.39    0.19
 -14  -2   4    4.38    0.41
 -14  -2   4    4.38    0.42
  14  -2  -4    4.78    0.47
 -14   2   4    3.82    0.44
  12  -2  -4   -0.03    0.06
  12  -2  -4   -0.06    0.10
 -12  -2   4   -0.05    0.04
  12   2  -4    0.03    0.04
 -12   2   4   -0.02    0.08
 -10  -2   4    6.25    0.56
  10  -2  -4    5.98    0.60
  10  -2  -4    6.18    0.60
 -10  -2   4    6.13    0.59
  10   2  -4    6.24    0.58
 -10   2   4    5.93    0.62
   8  -2  -4   26.80    2.36
  -8  -2   4   24.66    2.34
   8  -2  -4   25.24    2.24
   8   2  -4   25.21    2.34
  -8   2   4   24.70    2.38
  -6  -2   4    8.07    0.78
   6  -2  -4    8.13    0.77
   6  -2  -4    9.28    0.82
   6   2  -4    8.47    0.77
  -6   2   4    7.44    0.83
  -4  -2   4    0.05    0.02
   4  -2  -4   -0.01    0.07
  -4  -2   4    0.11    0.04
   4  -2  -4    0.09    0.12
  -4   2   4    0.07    0.16
  -4   2   4    0.03    0.08
   4   2  -4    0.09    0.03
   2  -2  -4   22.78    1.66
   2  -2  -4   24.00    2.05
  -2  -2   4   22.40    2.15
  -2   2   4   22.12    2.24
   2   2  -4   23.67    2.15
  -2   2   4   24.55    2.05
   0  -2  -4   16.15    1.15
   0  -2  -4   16.18    1.42
   0  -2   4   14.75    1.51
   0   2   4   17.07    1.43
   0   2   4   15.02    1.61
   0   2  -4   16.85    1.49
  -2  -2  -4    1.72    0.16
  -2  -2  -4    3.22    0.48
  -2  -2  -4    2.26    0.21
  -2   2  -4    2.17    0.21
   2   2   4    0.91    0.33
  -2   2  -4    1.96    0.19
   2   2   4    1.86    0.22
  -4   2  -4   33.87    3.16
   4   2   4   27.43    3.30
   4   2   4   34.29    3.00
   4   2   4   35.37    2.44
  -4   2  -4   38.36    3.19
  -6   2  -4    3.93    0.48
  -6   2  -4    4.08    0.40
   6   2   4    4.52    0.40
  -8  -2  -4    4.44    0.42
  -8   2  -4    3.62    0.51
  -8   2  -4    4.10    0.40
   8   2   4    4.38    0.39
 -10  -2  -4   13.11    1.26
 -10   2  -4   13.37    1.25
  10   2   4   13.73    1.18
 -12  -2  -4   -0.06    0.06
 -12   2  -4   -0.09    0.14
 -12   2  -4    0.03    0.04
 -14  -2  -4    2.67    0.30
 -14   2  -4    2.83    0.28
 -16  -2  -4    1.26    0.19
 -16   2  -4    1.77    0.18
 -18  -2  -4    8.84    0.89
 -18   2  -4    9.56    0.88
 -20  -2  -4    2.57    0.30
 -20   2  -4    2.83    0.29
 -22  -2  -4    2.18    0.28
 -22   2  -4    2.36    0.26
 -24  -2  -4    0.89    0.16
 -24   2  -4    0.76    0.13
 -26  -2  -4    0.78    0.15
 -26   2  -4    0.72    0.13
 -28  -2  -4    0.01    0.09
 -28   2  -4   -0.02    0.07
 -30  -2  -4    0.41    0.13
 -30   2  -4    0.76    0.14
 -32  -2  -4   -0.16    0.09
 -32   2  -4    0.01    0.08
 -34  -2  -4    0.06    0.12
 -34   2  -4    0.04    0.09
 -36  -2  -4    1.51    0.26
 -36   2  -4    1.92    0.26
 -41  -3   4   -0.03    0.12
  41  -3  -4    0.33    0.33
 -41   3   4    0.21    0.14
 -39  -3   4    0.47    0.15
  39  -3  -4    0.66    0.35
 -39   3   4    0.39    0.15
 -37  -3   4   -0.04    0.09
  37  -3  -4   -0.13    0.27
 -37   3   4   -0.03    0.10
  35  -3  -4    0.49    0.29
 -35  -3   4    0.23    0.12
 -35   3   4    0.23    0.12
  33  -3  -4    0.09    0.27
 -33  -3   4   -0.04    0.08
 -33   3   4    0.03    0.10
  31  -3  -4    0.16    0.21
 -31  -3   4    0.13    0.09
  29  -3  -4    4.16    0.55
 -29  -3   4    3.75    0.41
 -29   3   4    3.68    0.42
 -27  -3   4    3.64    0.37
  27  -3  -4    3.28    0.48
 -27   3   4    3.10    0.38
  25  -3  -4    0.53    0.20
 -25  -3   4    0.23    0.09
 -25   3   4    0.31    0.11
 -23  -3   4    0.44    0.11
  23  -3  -4    0.51    0.18
 -23   3   4    0.56    0.13
  21  -3  -4   -0.07    0.13
 -21  -3   4   -0.01    0.06
 -21   3   4    0.08    0.10
  19  -3  -4    3.47    0.39
 -19  -3   4    2.33    0.27
 -19   3   4    2.58    0.30
 -17  -3   4   12.39    1.17
 -17  -3   4   12.82    1.10
  17  -3  -4   12.60    1.17
 -17   3   4   11.77    1.19
 -15  -3   4    0.20    0.06
  15  -3  -4    0.32    0.15
 -15   3   4    0.15    0.11
 -13  -3   4    0.00    0.04
 -13  -3   4    0.25    0.07
  13  -3  -4    0.01    0.10
 -13   3   4    0.06    0.11
 -11  -3   4    2.40    0.24
  11  -3  -4    2.54    0.31
 -11   3   4    2.70    0.32
  11   3  -4    2.27    0.24
   9  -3  -4    0.47    0.10
  -9  -3   4    0.33    0.06
   9  -3  -4    0.33    0.12
  -9   3   4    0.26    0.15
   9   3  -4    0.47    0.06
   7  -3  -4   10.43    1.01
  -7  -3   4   10.82    1.03
   7  -3  -4   11.91    1.06
  -7   3   4   10.53    1.10
   7   3  -4   11.15    1.02
   5  -3  -4    5.23    0.53
   5  -3  -4    6.23    0.58
  -5  -3   4    5.41    0.51
   5   3  -4    5.64    0.51
  -5   3   4    4.13    0.63
   3  -3  -4    7.75    0.68
  -3  -3   4    7.12    0.67
   3   3  -4    7.25    0.67
  -3   3   4    6.25    0.80
   1  -3  -4    4.49    0.42
   1  -3  -4    4.36    0.33
  -1   3   4    3.61    0.57
  -1  -3  -4    1.55    0.18
  -1  -3  -4    1.59    0.14
   1   3   4    1.07    0.34
  -3  -3  -4    4.67    0.36
  -3  -3  -4    5.26    0.45
   3   3   4    3.73    0.68
  -7  -3  -4    7.51    0.73
   7   3   4    7.54    0.68
  -9  -3  -4    2.94    0.30
  -9   3  -4    2.38    0.32
  -9   3  -4    2.79    0.27
   9   3   4    2.97    0.27
 -11  -3  -4    1.55    0.19
 -11   3  -4    0.98    0.23
 -11   3  -4    1.61    0.16
  11   3   4    1.59    0.16
 -13  -3  -4    2.36    0.25
 -13   3  -4    1.72    0.30
 -13   3  -4    2.07    0.22
 -15   3  -4    0.87    0.22
 -17  -3  -4    5.31    0.55
 -17   3  -4    5.53    0.53
 -19  -3  -4    1.19    0.18
 -19   3  -4    0.95    0.14
 -21  -3  -4    7.27    0.73
 -21   3  -4    7.39    0.71
 -23  -3  -4    0.26    0.10
 -23   3  -4    0.43    0.09
 -25  -3  -4    0.09    0.09
 -25   3  -4    0.06    0.06
 -27  -3  -4   -0.02    0.09
 -27   3  -4   -0.05    0.06
 -29  -3  -4    0.03    0.09
 -31  -3  -4    1.02    0.21
 -33  -3  -4    0.94    0.20
  38  -4  -4    0.07    0.33
 -38  -4   4    0.11    0.12
  36  -4  -4    0.59    0.31
 -36  -4   4    0.17    0.13
  34  -4  -4    0.30    0.28
 -34  -4   4    0.24    0.12
 -34   4   4    0.41    0.15
 -32  -4   4    0.79    0.16
  32  -4  -4    0.56    0.27
 -32   4   4    0.93    0.20
  30  -4  -4    2.49    0.46
 -30  -4   4    1.97    0.27
 -30   4   4    2.01    0.29
 -28  -4   4    1.64    0.24
  28  -4  -4    2.63    0.42
 -28   4   4    1.94    0.27
 -26  -4   4    0.49    0.12
  26  -4  -4    0.70    0.24
 -26   4   4    0.57    0.15
 -24  -4   4    0.56    0.11
  24  -4  -4    0.60    0.23
 -24   4   4    0.60    0.15
 -22  -4   4    0.66    0.12
  22  -4  -4    0.74    0.24
 -22   4   4    0.54    0.15
  20  -4  -4    1.39    0.28
 -20  -4   4    1.42    0.18
 -20   4   4    1.39    0.23
  18  -4  -4    2.02    0.31
 -18  -4   4    1.60    0.20
 -18   4   4    1.67    0.26
  16  -4  -4    1.50    0.27
 -16  -4   4    1.58    0.18
 -16  -4   4    1.66    0.19
 -16   4   4    1.81    0.27
 -14  -4   4    1.61    0.19
 -14  -4   4    1.82    0.19
  14  -4  -4    1.22    0.25
 -14   4   4    1.76    0.27
  12  -4  -4    0.84    0.20
 -12  -4   4    1.05    0.13
 -12   4   4    0.88    0.21
  10  -4  -4    0.05    0.12
 -10  -4   4    0.02    0.04
 -10   4   4    0.05    0.15
  10   4  -4    0.02    0.03
  -8  -4   4    0.76    0.09
   8  -4  -4    0.50    0.15
  -8   4   4    0.48    0.22
   6  -4  -4    1.64    0.23
  -6  -4   4    1.56    0.16
  -6  -4   4    1.10    0.22
  -6   4   4    1.39    0.32
   4  -4  -4    1.53    0.23
  -4  -4   4    1.79    0.23
  -4  -4   4    1.80    0.17
  -4   4   4    1.14    0.32
   2  -4  -4    8.43    0.59
   2  -4  -4    8.13    0.75
  -2   4   4    6.32    0.90
   0  -4  -4    0.27    0.06
   0  -4  -4    0.37    0.09
   0   4   4    0.29    0.26
  -2  -4  -4    8.40    0.60
  -2  -4  -4    8.37    0.75
   2   4   4    6.32    0.99
  -4  -4  -4    1.21    0.16
  -4  -4  -4    1.46    0.17
  -4  -4  -4    1.24    0.13
  -6  -4  -4    0.72    0.10
  -6  -4  -4    0.75    0.12
  -8  -4  -4    8.61    0.83
 -10  -4  -4   18.64    1.75
 -12  -4  -4    0.31    0.10
 -14  -4  -4    4.99    0.51
 -16  -4  -4    6.69    0.67
 -18  -4  -4    0.18    0.10
 -20  -4  -4    3.63    0.40
 -22  -4  -4    0.98    0.17
 -24  -4  -4    1.12    0.20
 -26  -4  -4   -0.06    0.09
 -28  -4  -4    1.43    0.24
 -30  -4  -4    0.51    0.15
 -33  -5   4    0.65    0.16
  33  -5  -4    1.20    0.41
 -31  -5   4   -0.02    0.09
  31  -5  -4    0.28    0.31
  29  -5  -4    1.10    0.35
  27  -5  -4    0.04    0.20
 -27  -5   4    0.09    0.09
  25  -5  -4    0.75    0.30
 -25  -5   4    1.01    0.16
  23  -5  -4    0.13    0.21
 -23  -5   4    0.13    0.08
  21  -5  -4    3.79    0.51
 -21  -5   4    3.09    0.35
 -21   5   4    3.20    0.42
  19  -5  -4    5.60    0.60
 -19  -5   4    4.77    0.48
 -19   5   4    4.26    0.55
  17  -5  -4    4.99    0.55
 -17  -5   4    4.31    0.43
 -17   5   4    3.55    0.50
 -15  -5   4    0.71    0.12
  15  -5  -4    0.95    0.23
 -15   5   4    0.72    0.22
 -13  -5   4    2.18    0.23
  13  -5  -4    1.93    0.32
 -13   5   4    1.96    0.34
 -11  -5   4    0.70    0.10
  11  -5  -4    0.59    0.20
 -11   5   4    0.74    0.23
   9  -5  -4    1.79    0.27
  -9  -5   4    1.65    0.18
  -9   5   4    1.28    0.32
  -7  -5   4    1.81    0.18
   7  -5  -4    1.67    0.26
  -7   5   4    0.91    0.31
   5  -5  -4    1.31    0.21
  -5   5   4    0.98    0.30
   3  -5  -4    0.47    0.08
   3  -5  -4    0.44    0.13
  -3   5   4    0.31    0.24
   1  -5  -4    0.13    0.09
   1  -5  -4    0.08    0.06
  -1   5   4   -0.24    0.24
  -1  -5  -4    5.91    0.45
  -1  -5  -4    5.91    0.57
  -3  -5  -4    3.86    0.37
  -3  -5  -4    3.19    0.36
  -3  -5  -4    3.65    0.29
  -5  -5  -4    0.74    0.10
  -5  -5  -4    0.88    0.14
  -5  -5  -4    0.95    0.13
  -7  -5  -4    2.24    0.26
  -9  -5  -4    5.03    0.51
 -11  -5  -4    2.37    0.28
 -13  -5  -4    0.59    0.12
 -15  -5  -4    0.38    0.12
 -17  -5  -4    0.31    0.11
 -19  -5  -4    0.42    0.13
 -21  -5  -4    0.58    0.14
 -23  -5  -4    0.39    0.13
 -25  -5  -4    0.06    0.10
 -27  -5  -4    0.53    0.15
  28  -6  -4    2.34    0.50
 -28  -6   4    2.37    0.31
  26  -6  -4    0.32    0.25
  24  -6  -4    0.17    0.23
  22  -6  -4    1.31    0.33
  20  -6  -4    1.69    0.37
  18  -6  -4    2.60    0.45
  16  -6  -4   -0.01    0.16
  14  -6  -4   -0.05    0.15
  12  -6  -4   -0.14    0.14
  10  -6  -4    2.06    0.32
   8  -6  -4    2.72    0.38
   6  -6  -4    0.37    0.16
   4  -6  -4    0.00    0.06
   4  -6  -4    0.02    0.12
   2  -6  -4    0.34    0.13
   2  -6  -4    0.32    0.09
   2  -6  -4    0.46    0.08
   0  -6  -4    0.53    0.08
   0  -6  -4    0.34    0.12
   0  -6  -4    0.39    0.09
  -2  -6  -4    2.40    0.21
  -2  -6  -4    2.54    0.28
  -4  -6  -4    1.31    0.13
  -4  -6  -4    1.14    0.17
  -6  -6  -4    0.81    0.14
  -8  -6  -4    3.13    0.35
 -10  -6  -4    0.88    0.16
 -12  -6  -4   -0.10    0.07
 -14  -6  -4    0.34    0.11
 -16  -6  -4    0.19    0.10
 -18  -6  -4    0.17    0.10
 -20  -6  -4    0.18    0.11
 -22  -6  -4    0.37    0.13
  19  -7  -4    0.07    0.21
  17  -7  -4    0.97    0.29
  15  -7  -4    0.10    0.18
  13  -7  -4    0.05    0.17
  11  -7  -4    2.27    0.38
   9  -7  -4    0.72    0.23
 -44   0   5   -0.01    0.12
 -42   0   5    0.01    0.12
  42   0  -5    0.24    0.18
 -40   0   5   -0.13    0.09
  40   0  -5    0.24    0.17
  38   0  -5   -0.08    0.14
 -38   0   5   -0.05    0.10
 -36   0   5    0.04    0.10
  36   0  -5   -0.09    0.13
  34   0  -5   -0.01    0.14
  32   0  -5   -0.08    0.12
 -32   0   5   -0.05    0.08
  30   0  -5   -0.14    0.10
 -30   0   5    0.04    0.08
  28   0  -5    0.05    0.11
  26   0  -5   -0.14    0.09
 -26   0   5    0.17    0.08
 -24   0   5   -0.04    0.07
  24   0  -5   -0.05    0.09
 -22   0   5   -0.05    0.06
  22   0  -5    0.11    0.11
 -20   0   5   -0.06    0.06
  20   0  -5   -0.09    0.08
  18   0  -5   -0.01    0.07
 -18   0   5    0.03    0.07
 -16   0   5    0.03    0.09
 -16   0   5    0.02    0.06
  16   0  -5   -0.03    0.07
  14   0  -5   -0.05    0.08
 -14   0   5   -0.03    0.08
 -14   0   5    0.05    0.06
 -12   0   5    0.04    0.08
  12   0  -5    0.02    0.06
  12   0  -5   -0.06    0.06
 -12   0   5   -0.03    0.06
  10   0  -5   -0.01    0.06
 -10   0   5   -0.09    0.08
  10   0  -5    0.06    0.06
 -10   0   5   -0.01    0.06
   8   0  -5   -0.02    0.06
   8   0  -5   -0.01    0.07
  -8   0   5   -0.06    0.06
  -8   0   5    0.02    0.08
  -6   0   5   -0.01    0.07
   6   0  -5   -0.01    0.07
  -6   0   5    0.06    0.09
   6   0  -5    0.00    0.06
   4   0  -5    0.15    0.09
   4   0  -5    0.03    0.03
  -4   0   5   -0.01    0.06
  -4   0   5    0.09    0.12
  -2   0   5    0.01    0.03
   2   0  -5    0.00    0.03
   2   0  -5   -0.01    0.14
  -2   0   5   -0.10    0.12
   0   0   5   -0.04    0.16
   0   0  -5    0.04    0.18
   0   0   5   -0.02    0.03
  -2   0  -5    0.04    0.22
   2   0   5   -0.05    0.03
   2   0   5    0.15    0.19
   4   0   5    0.13    0.23
  -4   0  -5    0.27    0.29
  -6   0  -5   -0.19    0.25
   6   0   5   -0.17    0.23
  -8   0  -5   -0.01    0.05
 -10   0  -5    0.00    0.05
 -12   0  -5   -0.12    0.05
 -14   0  -5   -0.06    0.05
 -16   0  -5    0.00    0.06
 -18   0  -5   -0.04    0.06
 -20   0  -5   -0.01    0.06
 -22   0  -5    0.05    0.07
 -24   0  -5   -0.02    0.07
 -26   0  -5    0.07    0.07
 -28   0  -5   -0.05    0.07
 -30   0  -5   -0.02    0.08
 -32   0  -5    0.05    0.09
 -34   0  -5   -0.12    0.08
 -36   0  -5    0.08    0.11
 -43  -1   5   -0.07    0.12
  43  -1  -5   -0.05    0.21
 -43   1   5   -0.03    0.11
  41  -1  -5    0.13    0.21
 -41  -1   5    0.15    0.14
 -41   1   5    0.29    0.14
  39  -1  -5    0.00    0.19
 -39  -1   5    0.18    0.13
 -39   1   5    0.18    0.12
 -37  -1   5    1.82    0.27
  37  -1  -5    2.19    0.36
 -37   1   5    1.86    0.28
  37   1  -5    2.19    0.30
 -35  -1   5    0.19    0.11
  35  -1  -5    0.26    0.19
  35   1  -5    0.50    0.15
 -35   1   5    0.22    0.11
  33  -1  -5    2.46    0.34
 -33  -1   5    1.44    0.23
 -33   1   5    1.51    0.23
  33   1  -5    1.82    0.26
 -31  -1   5    4.56    0.46
  31  -1  -5    4.84    0.52
  31   1  -5    3.78    0.45
 -31   1   5    4.08    0.46
 -29  -1   5    0.94    0.16
  29  -1  -5    1.01    0.21
  29   1  -5    0.93    0.18
 -29   1   5    1.01    0.17
  27  -1  -5    1.44    0.25
 -27  -1   5    1.65    0.21
  27   1  -5    1.57    0.23
 -27   1   5    1.88    0.23
  25  -1  -5   -0.04    0.11
 -25  -1   5    0.32    0.09
 -25   1   5    0.26    0.09
  25   1  -5    0.23    0.10
 -23  -1   5    0.46    0.11
  23  -1  -5    0.38    0.15
  23   1  -5    0.54    0.12
 -23   1   5    0.50    0.12
 -21  -1   5    4.84    0.50
  21  -1  -5    5.12    0.52
 -21   1   5    5.19    0.51
  21   1  -5    4.89    0.49
 -19  -1   5    1.56    0.21
  19  -1  -5    1.94    0.26
 -19  -1   5    2.06    0.23
 -19   1   5    1.88    0.23
  19   1  -5    1.91    0.22
  17  -1  -5    7.67    0.71
 -17  -1   5    7.36    0.69
 -17  -1   5    7.57    0.71
  17   1  -5    7.80    0.68
 -17   1   5    6.57    0.71
  15  -1  -5    0.73    0.15
 -15  -1   5    0.87    0.12
 -15  -1   5    0.91    0.14
 -15   1   5    0.57    0.12
  15   1  -5    0.84    0.12
 -13  -1   5   -0.02    0.05
  13  -1  -5    0.04    0.09
 -13  -1   5    0.10    0.08
  13   1  -5    0.04    0.04
  13   1  -5   -0.02    0.05
 -13   1   5    0.04    0.07
  11  -1  -5   20.14    1.81
 -11  -1   5   21.34    1.80
  11  -1  -5   18.91    1.90
 -11   1   5   18.42    1.91
  11   1  -5   22.19    1.89
 -11   1   5   21.36    1.82
  -9  -1   5    7.83    0.77
   9  -1  -5    7.47    0.74
   9  -1  -5    8.83    0.78
  -9  -1   5    8.88    0.74
   9   1  -5    8.54    0.77
  -9   1   5    7.00    0.79
  -9   1   5    8.00    0.75
  -7  -1   5  138.95   13.08
   7  -1  -5  147.07   12.34
   7  -1  -5  138.52   13.09
  -7  -1   5  145.65   12.33
  -7   1   5  137.06   12.34
   7   1  -5  146.62   13.07
   7   1  -5  139.07   10.03
  -7   1   5  144.15   13.10
  -5  -1   5    3.97    0.42
   5  -1  -5    4.33    0.40
   5  -1  -5    4.76    0.45
  -5   1   5    3.39    0.47
   5   1  -5    3.84    0.30
   5   1  -5    4.50    0.41
  -5   1   5    3.91    0.40
  -3  -1   5    3.11    0.37
  -3  -1   5    3.37    0.25
   3  -1  -5    4.37    0.45
   3  -1  -5    3.49    0.26
  -3   1   5    2.31    0.39
   3   1  -5    4.03    0.35
  -3   1   5    3.41    0.35
  -1  -1   5   19.69    1.99
   1  -1  -5   22.61    1.51
  -1  -1   5   21.58    1.50
  -1   1   5   18.50    2.02
  -1   1   5   22.01    1.51
  -1   1   5   21.08    1.85
  -1  -1  -5   17.88    1.56
   1  -1   5   13.64    1.48
  -1  -1  -5   15.76    1.10
   1   1   5   11.99    1.51
   1   1   5   16.45    1.10
   1   1   5   15.63    1.36
   3  -1   5    0.17    0.19
  -3  -1  -5    1.09    0.36
   3   1   5    0.45    0.06
   3   1   5    0.34    0.23
   3   1   5    0.47    0.09
  -3   1  -5    0.47    0.20
   5   1   5    0.87    0.36
  -5   1  -5    1.96    0.33
  -7   1  -5    0.15    0.05
  -7   1  -5    0.07    0.22
  -9  -1  -5    6.18    0.59
  -9   1  -5    5.21    0.73
  -9   1  -5    6.23    0.58
 -11  -1  -5   12.59    1.15
 -11   1  -5   11.76    1.14
 -13  -1  -5    0.61    0.11
 -13   1  -5    0.97    0.12
 -15  -1  -5    0.61    0.11
 -15   1  -5    0.45    0.09
 -17  -1  -5    3.18    0.35
 -17   1  -5    3.49    0.35
 -19  -1  -5    8.86    0.82
 -19   1  -5    7.98    0.81
 -21   1  -5    2.73    0.30
 -23  -1  -5    6.62    0.69
 -23   1  -5    7.18    0.68
 -25  -1  -5    0.86    0.16
 -25   1  -5    0.84    0.14
 -27  -1  -5    0.24    0.11
 -27   1  -5    0.34    0.10
 -29  -1  -5    0.53    0.13
 -29   1  -5    0.35    0.11
 -31  -1  -5    0.04    0.08
 -31   1  -5   -0.02    0.08
 -33  -1  -5    0.15    0.12
 -33   1  -5    0.10    0.10
 -35  -1  -5    0.24    0.11
 -35   1  -5    0.33    0.12
 -42  -2   5   -0.04    0.10
  42  -2  -5   -0.05    0.28
 -42   2   5    0.20    0.16
  40  -2  -5    0.34    0.25
 -40  -2   5    0.14    0.12
 -40   2   5   -0.05    0.12
  38  -2  -5    0.21    0.24
 -38  -2   5   -0.10    0.09
 -38   2   5   -0.06    0.10
  36  -2  -5    0.15    0.19
 -36  -2   5    0.05    0.09
 -36   2   5   -0.06    0.10
 -34  -2   5    0.14    0.10
  34  -2  -5    0.09    0.20
 -34   2   5    0.15    0.11
 -32  -2   5    3.66    0.42
  32  -2  -5    5.28    0.55
  32   2  -5    3.03    0.39
 -32   2   5    4.24    0.43
  30  -2  -5    0.03    0.17
 -30  -2   5    0.31    0.10
 -30   2   5    0.38    0.11
  30   2  -5    0.19    0.10
 -28  -2   5    5.72    0.58
  28  -2  -5    6.12    0.64
 -28   2   5    5.29    0.59
  28   2  -5    6.03    0.55
  26  -2  -5    4.41    0.52
 -26  -2   5    4.50    0.47
 -26   2   5    4.55    0.48
  26   2  -5    4.67    0.45
 -24  -2   5    2.93    0.32
  24  -2  -5    2.95    0.39
 -24   2   5    2.58    0.32
  24   2  -5    3.11    0.30
 -22  -2   5    0.11    0.07
  22  -2  -5    0.16    0.13
 -22   2   5    0.15    0.09
  22   2  -5    0.07    0.07
 -20  -2   5   -0.06    0.07
  20  -2  -5    0.00    0.11
 -20  -2   5   -0.01    0.06
 -20   2   5   -0.07    0.07
  18  -2  -5    0.55    0.15
 -18  -2   5    0.34    0.09
 -18  -2   5    0.49    0.10
 -18   2   5    0.61    0.12
  16  -2  -5    1.83    0.28
 -16  -2   5    2.27    0.25
 -16  -2   5    2.45    0.25
 -16   2   5    2.32    0.27
  14  -2  -5    0.13    0.11
 -14  -2   5    0.15    0.08
 -14  -2   5    0.10    0.06
 -14   2   5    0.21    0.10
 -12  -2   5    0.24    0.08
  12  -2  -5    0.35    0.11
 -12  -2   5    0.20    0.06
  12   2  -5    0.19    0.05
 -12   2   5    0.29    0.12
 -10  -2   5    9.02    0.75
 -10  -2   5    8.14    0.78
  10  -2  -5    7.79    0.77
 -10   2   5    7.44    0.82
  10   2  -5    8.08    0.59
  10   2  -5    8.75    0.78
   8  -2  -5   22.00    1.91
   8  -2  -5   19.10    1.80
  -8  -2   5   19.87    1.88
   8   2  -5   21.35    1.87
  -8   2   5   18.49    1.92
   6  -2  -5    3.02    0.32
   6  -2  -5    2.42    0.26
  -6  -2   5    2.25    0.24
  -6   2   5    1.62    0.31
  -6   2   5    2.54    0.27
   6   2  -5    2.18    0.23
   4  -2  -5   21.36    1.89
   4  -2  -5   19.71    1.75
  -4  -2   5   19.31    1.83
  -4  -2   5   20.20    1.40
  -4   2   5   20.43    1.75
  -4   2   5   16.04    1.89
   4   2  -5   20.14    1.82
  -2  -2   5    1.11    0.16
   2  -2  -5    0.91    0.15
   2  -2  -5    1.41    0.32
   2  -2  -5    1.03    0.11
  -2   2   5    1.15    0.16
  -2   2   5    0.91    0.25
   2   2  -5    1.19    0.12
   0  -2   5    1.73    0.25
   0  -2  -5    1.96    0.16
   0  -2  -5    1.89    0.21
   0   2  -5    1.90    0.20
   0   2   5    2.15    0.22
   0   2   5    1.32    0.34
   2  -2   5    5.00    0.66
  -2  -2  -5    6.70    0.48
   2   2   5    4.59    0.77
   2   2   5    6.82    0.60
  -2   2  -5    7.25    0.63
  -4   2  -5   37.15    3.51
   4   2   5   31.39    3.66
  -4   2  -5   42.43    3.55
   4   2   5   39.48    3.33
   6   2   5    8.28    1.25
   6   2   5   10.31    0.96
  -6   2  -5   12.26    1.08
  -6   2  -5   10.87    1.00
  -8  -2  -5    7.31    0.70
   8   2   5    7.28    0.66
  -8   2  -5    6.60    0.78
  -8   2  -5    7.53    0.69
 -10  -2  -5    6.26    0.58
 -10   2  -5    5.80    0.56
  10   2   5    6.07    0.54
 -10   2  -5    4.92    0.66
 -12  -2  -5    4.85    0.51
  12   2   5    5.06    0.48
 -12   2  -5    4.30    0.61
 -12   2  -5    5.53    0.49
 -14  -2  -5    0.95    0.14
 -14   2  -5    0.81    0.12
 -16  -2  -5    8.98    0.86
 -16   2  -5    8.79    0.84
 -18  -2  -5    1.74    0.23
 -18   2  -5    2.12    0.22
 -20  -2  -5    0.09    0.08
 -20   2  -5    0.17    0.07
 -22  -2  -5   10.67    0.98
 -22   2  -5    9.52    0.96
 -24  -2  -5    1.36    0.21
 -24   2  -5    1.71    0.20
 -26  -2  -5    0.48    0.13
 -26   2  -5    0.47    0.11
 -28  -2  -5    0.25    0.11
 -28   2  -5    0.09    0.08
 -30  -2  -5    0.43    0.13
 -30   2  -5    0.86    0.14
 -32  -2  -5    0.27    0.14
 -32   2  -5    0.14    0.10
 -34  -2  -5    1.07    0.21
 -34   2  -5    1.48    0.21
 -41  -3   5   -0.02    0.11
  41  -3  -5    0.21    0.27
 -41   3   5    0.08    0.13
  39  -3  -5    0.22    0.28
 -39  -3   5    0.29    0.13
 -39   3   5    0.21    0.13
  37  -3  -5    0.19    0.26
 -37  -3   5    0.01    0.09
 -37   3   5    0.12    0.13
 -35  -3   5    0.65    0.16
  35  -3  -5    0.75    0.30
 -35   3   5    0.26    0.14
 -33  -3   5    0.39    0.12
  33  -3  -5    0.26    0.23
 -33   3   5    0.31    0.13
 -31  -3   5    0.07    0.09
  31  -3  -5    0.07    0.19
 -31   3   5    0.26    0.11
  29  -3  -5    0.42    0.22
 -29  -3   5    0.45    0.12
 -29   3   5    0.83    0.16
  27  -3  -5    8.30    0.86
 -27  -3   5    8.25    0.80
 -27   3   5    8.00    0.82
 -25  -3   5    6.31    0.63
  25  -3  -5    6.93    0.70
 -25   3   5    6.07    0.64
 -23  -3   5    2.59    0.29
  23  -3  -5    2.38    0.37
 -23   3   5    2.62    0.32
  21  -3  -5   -0.16    0.11
 -21  -3   5    0.07    0.07
 -21  -3   5   -0.05    0.06
 -21   3   5   -0.01    0.09
 -19  -3   5    0.34    0.09
 -19  -3   5    0.54    0.10
  19  -3  -5    0.52    0.17
 -19   3   5    0.43    0.13
  17  -3  -5   -0.07    0.11
 -17  -3   5    0.18    0.07
 -17  -3   5    0.04    0.06
 -17   3   5    0.01    0.11
 -15  -3   5    1.71    0.20
 -15  -3   5    1.78    0.20
  15  -3  -5    2.36    0.29
 -15   3   5    1.68    0.25
 -13  -3   5   20.08    1.87
  13  -3  -5   19.40    1.81
 -13  -3   5   21.34    1.77
 -13   3   5   19.20    1.91
  11  -3  -5    0.19    0.11
 -11  -3   5    0.28    0.06
  11   3  -5    0.22    0.05
 -11   3   5    0.18    0.14
   9  -3  -5    4.82    0.50
  -9  -3   5    5.17    0.48
   9   3  -5    4.97    0.47
  -9   3   5    4.29    0.55
  -7  -3   5    0.26    0.06
   7  -3  -5    0.12    0.10
  -7   3   5    0.25    0.18
   7   3  -5    0.27    0.05
  -5  -3   5   22.58    1.56
  -5  -3   5   21.63    2.04
   5  -3  -5   22.62    1.96
  -5   3   5   19.50    2.13
   5   3  -5   22.98    2.04
   3  -3  -5    1.07    0.12
  -3  -3   5    1.47    0.16
   3  -3  -5    1.56    0.19
  -3   3   5    1.07    0.30
   3   3  -5    1.33    0.13
   1  -3  -5   18.16    1.54
   1  -3  -5   17.49    1.24
  -1   3   5   15.29    1.74
  -1  -3  -5    1.77    0.16
  -1  -3  -5    1.69    0.20
   1   3   5    1.36    0.37
   1   3   5    1.91    0.22
  -3  -3  -5    2.16    0.17
  -3  -3  -5    1.95    0.21
   3   3   5    1.12    0.38
   3   3   5    2.08    0.23
   5   3   5    2.72    0.63
   5   3   5    4.74    0.42
  -7  -3  -5    0.40    0.09
  -7   3  -5    0.50    0.09
   7   3   5    0.42    0.09
  -7   3  -5    0.29    0.05
  -9  -3  -5   11.51    1.14
   9   3   5   12.81    1.08
  -9   3  -5   11.18    1.16
  -9   3  -5   12.45    1.12
 -11  -3  -5    3.01    0.31
 -11   3  -5    2.22    0.36
  11   3   5    3.09    0.29
 -11   3  -5    2.74    0.28
 -13  -3  -5    2.87    0.30
  13   3   5    2.59    0.27
 -13   3  -5    2.07    0.36
 -13   3  -5    2.85    0.27
 -15  -3  -5    0.34    0.10
 -15   3  -5    0.36    0.07
 -17  -3  -5    0.14    0.08
 -17   3  -5    0.16    0.06
 -19  -3  -5    0.81    0.15
 -19   3  -5    0.66    0.11
 -21  -3  -5    1.81    0.25
 -21   3  -5    1.81    0.21
 -23  -3  -5    0.43    0.13
 -23   3  -5    0.51    0.10
 -25  -3  -5    0.02    0.09
 -25   3  -5   -0.01    0.06
 -27  -3  -5    0.09    0.10
 -29  -3  -5    0.23    0.12
 -31  -3  -5    0.69    0.17
  38  -4  -5    0.88    0.37
 -38  -4   5    0.71    0.17
  36  -4  -5    0.23    0.32
 -36  -4   5    0.27    0.13
 -36   4   5    0.02    0.13
 -34  -4   5    0.98    0.19
  34  -4  -5    1.65    0.38
 -34   4   5    1.20    0.23
 -32  -4   5    7.65    0.80
  32  -4  -5    9.53    0.95
 -32   4   5    7.87    0.82
 -30  -4   5    3.15    0.37
  30  -4  -5    4.37    0.58
 -30   4   5    3.23    0.41
  28  -4  -5    0.08    0.19
 -28  -4   5    0.19    0.09
 -28   4   5    0.11    0.12
 -26  -4   5    1.53    0.21
  26  -4  -5    1.93    0.36
 -26   4   5    1.25    0.23
  24  -4  -5    1.05    0.27
 -24  -4   5    0.58    0.13
 -24   4   5    0.72    0.17
  22  -4  -5    2.88    0.42
 -22  -4   5    2.89    0.32
 -22   4   5    3.00    0.36
  20  -4  -5    2.39    0.36
 -20  -4   5    1.98    0.24
 -20   4   5    2.15    0.31
  18  -4  -5    0.62    0.19
 -18  -4   5    0.44    0.10
 -18   4   5    0.54    0.17
 -16  -4   5    9.51    0.92
 -16  -4   5    9.69    0.87
  16  -4  -5   10.49    0.95
 -16   4   5    9.24    0.98
 -14  -4   5    9.82    0.89
  14  -4  -5   10.91    0.97
 -14  -4   5   10.00    0.93
 -14   4   5    8.83    1.00
 -12  -4   5    0.98    0.12
  12  -4  -5    0.73    0.17
 -12   4   5    0.73    0.22
 -10  -4   5    4.54    0.42
  10  -4  -5    4.44    0.47
 -10   4   5    3.01    0.52
  10   4  -5    4.45    0.42
  -8  -4   5    0.45    0.07
   8  -4  -5    0.48    0.14
  -8   4   5    0.36    0.22
   8   4  -5    0.45    0.06
   6  -4  -5    5.08    0.52
  -6  -4   5    5.36    0.49
  -6   4   5    4.34    0.64
   4  -4  -5    5.32    0.52
  -4   4   5    4.98    0.69
   2  -4  -5    2.63    0.30
   2  -4  -5    2.89    0.23
  -2   4   5    2.34    0.46
   0  -4  -5    0.60    0.08
   0  -4  -5    0.59    0.11
   0   4   5    0.49    0.28
  -2  -4  -5    0.00    0.04
  -2  -4  -5    0.03    0.07
   2   4   5   -0.03    0.27
  -4  -4  -5    0.03    0.05
  -4  -4  -5    0.08    0.04
  -6  -4  -5    3.97    0.41
  -8  -4  -5    3.24    0.35
 -10  -4  -5    0.04    0.07
 -12  -4  -5    0.03    0.08
 -14  -4  -5    0.28    0.10
 -16  -4  -5    1.75    0.24
 -18  -4  -5    3.56    0.40
 -20  -4  -5    0.73    0.16
 -22  -4  -5    1.07    0.19
 -24  -4  -5    0.72    0.17
 -26  -4  -5    0.08    0.09
 -28  -4  -5    0.04    0.10
 -30  -4  -5    0.13    0.11
  33  -5  -5    3.15    0.55
 -33  -5   5    2.21    0.31
  31  -5  -5   -0.30    0.24
 -31  -5   5    0.03    0.09
  29  -5  -5    1.45    0.34
 -29  -5   5    0.95    0.18
  27  -5  -5    0.02    0.22
 -27  -5   5   -0.03    0.08
 -25  -5   5    4.33    0.46
  25  -5  -5    4.57    0.63
 -23  -5   5    0.19    0.09
  23  -5  -5    0.18    0.18
 -23   5   5    0.26    0.16
  21  -5  -5    0.08    0.20
 -21  -5   5    0.18    0.08
 -21   5   5    0.23    0.17
 -19  -5   5    0.38    0.10
  19  -5  -5    0.44    0.22
 -19   5   5    0.36    0.17
 -17  -5   5    3.01    0.31
  17  -5  -5    2.93    0.41
 -17   5   5    2.60    0.41
  15  -5  -5    0.34    0.17
 -15  -5   5    0.31    0.08
 -15   5   5    0.25    0.18
  13  -5  -5    0.44    0.16
 -13  -5   5    0.48    0.09
 -13   5   5    0.43    0.21
 -11  -5   5    1.65    0.19
  11  -5  -5    1.81    0.28
 -11   5   5    1.44    0.33
   9  -5  -5    0.88    0.21
  -9  -5   5    1.34    0.15
  -9   5   5    0.84    0.30
   7  -5  -5    0.35    0.14
  -7   5   5    0.51    0.24
   5  -5  -5    0.16    0.11
  -5   5   5    0.20    0.22
   3  -5  -5    0.83    0.16
   3  -5  -5    1.20    0.12
  -3   5   5    0.14    0.27
   1  -5  -5    6.27    0.60
   1  -5  -5    6.76    0.47
  -1   5   5    3.92    0.77
  -1  -5  -5    2.31    0.20
  -1  -5  -5    2.27    0.27
  -3  -5  -5    0.07    0.07
  -3  -5  -5    0.05    0.05
  -3  -5  -5    0.01    0.07
  -5  -5  -5    0.01    0.06
  -5  -5  -5    0.03    0.07
  -7  -5  -5   -0.04    0.07
  -9  -5  -5    0.14    0.08
 -11  -5  -5    0.36    0.10
 -13  -5  -5   -0.01    0.08
 -15  -5  -5    0.21    0.10
 -17  -5  -5    2.39    0.30
 -19  -5  -5    0.53    0.14
 -21  -5  -5   -0.17    0.08
 -23  -5  -5   -0.10    0.09
 -25  -5  -5    0.46    0.15
  28  -6  -5   -0.07    0.24
  26  -6  -5    0.55    0.28
  24  -6  -5    2.51    0.46
  22  -6  -5    2.89    0.46
  20  -6  -5    0.30    0.20
  18  -6  -5   -0.03    0.17
  16  -6  -5    1.19    0.28
  14  -6  -5    0.04    0.17
  12  -6  -5    0.03    0.16
  10  -6  -5    0.29    0.17
   8  -6  -5    2.19    0.33
   6  -6  -5    2.63    0.35
   6  -6  -5    2.41    0.23
   4  -6  -5    6.11    0.66
   4  -6  -5    6.87    0.51
   2  -6  -5    0.17    0.11
   2  -6  -5    0.03    0.06
   0  -6  -5   -0.03    0.06
   0  -6  -5    0.06    0.06
  -2  -6  -5    0.59    0.12
  -2  -6  -5    0.40    0.08
  -4  -6  -5    2.36    0.28
  -6  -6  -5    0.42    0.11
  -8  -6  -5    0.10    0.08
 -10  -6  -5    1.76    0.24
 -12  -6  -5    0.02    0.08
 -14  -6  -5    0.64    0.15
 -16  -6  -5    0.18    0.11
 -18  -6  -5    0.65    0.15
 -20  -6  -5    0.25    0.11
  19  -7  -5    0.12    0.21
  17  -7  -5    0.57    0.24
  15  -7  -5    0.24    0.20
  13  -7  -5    0.34    0.19
  11  -7  -5    0.06    0.17
   9  -7  -5    0.39    0.19
 -44   0   6   -0.12    0.12
  42   0  -6    0.07    0.15
 -42   0   6    0.15    0.13
 -40   0   6    1.50    0.26
  40   0  -6    1.51    0.29
 -38   0   6    1.42    0.24
  38   0  -6    1.63    0.29
  36   0  -6    0.13    0.14
 -36   0   6    0.09    0.11
 -34   0   6    1.12    0.19
  34   0  -6    1.02    0.23
  32   0  -6    4.57    0.52
 -32   0   6    5.03    0.52
  30   0  -6    0.17    0.12
 -30   0   6   -0.02    0.08
  28   0  -6    0.92    0.19
 -28   0   6    1.02    0.16
  26   0  -6    0.23    0.13
 -26   0   6    0.18    0.10
  24   0  -6    7.39    0.68
 -24   0   6    6.71    0.69
 -22   0   6   17.76    1.72
  22   0  -6   18.95    1.65
  20   0  -6    4.99    0.50
 -18   0   6   15.28    1.47
  18   0  -6   15.92    1.40
  16   0  -6    3.11    0.34
 -16   0   6    3.11    0.33
 -14   0   6    3.12    0.33
  14   0  -6    2.95    0.32
  12   0  -6    0.34    0.09
  12   0  -6    0.26    0.09
 -12   0   6    0.31    0.10
 -12   0   6    0.31    0.11
  10   0  -6    4.39    0.41
 -10   0   6    3.63    0.40
  10   0  -6    4.05    0.39
 -10   0   6    3.96    0.42
  -8   0   6  121.29   12.38
   8   0  -6  139.32   11.66
  -8   0   6  142.63   11.67
   6   0  -6  113.69    9.74
  -6   0   6  100.85    9.75
   6   0  -6  102.83    7.47
  -6   0   6  105.29    9.18
   4   0  -6   16.23    1.18
  -4   0   6   14.73    1.58
   4   0  -6   18.64    1.57
  -2   0   6    0.14    0.16
   2   0  -6    0.22    0.15
  -2   0   6    0.24    0.05
   2   0  -6    0.11    0.04
   0   0  -6    5.52    0.54
   0   0   6    3.83    0.30
   0   0   6    3.59    0.50
   2   0   6    6.33    0.74
   4   0   6    1.06    0.30
  -4   0  -6    2.28    0.42
   6   0   6    0.91    0.35
  -8   0  -6    6.97    0.67
 -10   0  -6   25.83    2.40
 -12   0  -6    0.15    0.06
 -14   0  -6    1.67    0.19
 -16   0  -6    2.07    0.24
 -18   0  -6    1.85    0.22
 -20   0  -6    5.68    0.57
 -22   0  -6    1.04    0.16
 -24   0  -6    0.21    0.09
 -26   0  -6    0.06    0.08
 -28   0  -6   -0.02    0.08
 -30   0  -6    0.26    0.11
 -32   0  -6    0.21    0.12
 -34   0  -6    0.02    0.11
 -43  -1   6    0.45    0.17
  43  -1  -6    0.59    0.26
 -43   1   6    0.59    0.17
  41  -1  -6    0.28    0.19
 -41  -1   6    0.00    0.09
 -41   1   6    0.04    0.10
  39  -1  -6    0.03    0.18
 -39  -1   6   -0.09    0.09
 -39   1   6    0.04    0.12
 -37  -1   6    1.51    0.26
  37  -1  -6    1.66    0.31
  37   1  -6    1.95    0.28
 -37   1   6    2.23    0.29
  35  -1  -6    4.89    0.55
 -35  -1   6    5.15    0.51
 -35   1   6    4.44    0.51
  35   1  -6    4.26    0.50
  33  -1  -6    5.43    0.57
 -33  -1   6    4.81    0.51
 -33   1   6    4.52    0.51
  33   1  -6    4.65    0.51
  31  -1  -6   12.16    1.18
 -31  -1   6   12.32    1.18
  31   1  -6   12.32    1.14
 -31   1   6   12.16    1.19
 -29  -1   6    0.62    0.14
  29  -1  -6    0.33    0.16
 -29   1   6    0.40    0.12
  29   1  -6    0.50    0.14
  27  -1  -6    0.11    0.12
 -27  -1   6    0.24    0.09
  27   1  -6   -0.03    0.09
 -27   1   6    0.09    0.09
  25  -1  -6    0.17    0.13
 -25  -1   6    0.16    0.09
  25   1  -6    0.20    0.10
 -25   1   6    0.04    0.08
 -23  -1   6    2.23    0.25
  23  -1  -6    2.19    0.29
  23   1  -6    2.03    0.25
 -23   1   6    1.86    0.25
  21  -1  -6   24.48    2.18
 -21  -1   6   22.28    2.27
 -21   1   6   25.54    2.28
  21   1  -6   25.10    2.15
 -19  -1   6    6.18    0.63
  19  -1  -6    7.63    0.65
  19   1  -6    6.12    0.61
 -17  -1   6    0.34    0.11
  17  -1  -6    0.25    0.11
 -17  -1   6    0.08    0.07
 -17   1   6    0.08    0.08
  17   1  -6    0.29    0.09
  15  -1  -6    0.72    0.14
 -15  -1   6    0.75    0.13
 -15  -1   6    0.67    0.11
 -15   1   6    0.50    0.12
  15   1  -6    0.54    0.11
  13  -1  -6    6.21    0.61
 -13  -1   6    6.27    0.60
 -13  -1   6    5.97    0.62
 -13   1   6    7.33    0.65
  13   1  -6    6.44    0.59
 -11  -1   6    0.59    0.10
  11  -1  -6    0.46    0.12
 -11  -1   6    0.71    0.12
 -11   1   6    0.47    0.13
  11   1  -6    0.64    0.10
   9  -1  -6   45.15    4.43
   9  -1  -6   55.89    4.70
  -9  -1   6   49.81    4.69
  -9  -1   6   46.44    4.42
  -9   1   6   54.26    4.44
   9   1  -6   49.04    3.59
   9   1  -6   54.78    4.68
  -7  -1   6    0.55    0.12
   7  -1  -6    0.57    0.15
   7   1  -6    0.42    0.05
  -7   1   6    0.45    0.17
   7   1  -6    0.58    0.09
  -5  -1   6   67.59    4.86
   5  -1  -6   68.34    4.87
   5  -1  -6   79.45    6.38
   5  -1  -6   68.56    5.98
  -5  -1   6   62.32    6.35
  -5   1   6   64.03    6.38
   5   1  -6   67.03    4.86
  -5   1   6   67.83    5.99
   5   1  -6   73.99    6.34
   3  -1  -6    2.35    0.20
   3  -1  -6    3.17    0.39
  -3  -1   6    2.02    0.29
   3  -1  -6    2.11    0.26
   3   1  -6    3.02    0.29
  -3   1   6    2.35    0.36
   1  -1  -6    0.61    0.08
  -1  -1   6    0.73    0.07
  -1  -1   6    0.57    0.18
   1  -1  -6    0.94    0.26
  -1   1   6    0.73    0.23
   1   1  -6    1.13    0.18
  -1   1   6    0.79    0.12
  -1  -1  -6   10.17    0.74
   1  -1   6    8.73    1.03
   1   1   6   10.61    0.92
  -1   1  -6   12.02    1.03
   1   1   6    8.51    1.08
   3  -1   6    1.49    0.32
   3   1   6    1.39    0.35
  -3   1  -6    2.44    0.34
   3   1   6    1.62    0.20
   5  -1   6    0.30    0.24
  -5   1  -6    0.24    0.24
   5   1   6   -0.22    0.22
  -7   1  -6   31.20    2.85
  -7   1  -6   28.59    2.73
  -9  -1  -6    0.93    0.14
  -9   1  -6    1.28    0.14
 -11  -1  -6    0.08    0.06
 -11   1  -6    0.05    0.05
 -13  -1  -6    2.86    0.31
 -13   1  -6    3.00    0.30
 -15  -1  -6    0.10    0.06
 -15   1  -6    0.11    0.06
 -17  -1  -6    0.30    0.09
 -17   1  -6    0.42    0.10
 -19  -1  -6   37.88    3.39
 -19   1  -6   35.05    3.38
 -21  -1  -6    3.60    0.38
 -21   1  -6    3.55    0.37
 -23  -1  -6    0.20    0.10
 -23   1  -6    0.16    0.08
 -25  -1  -6    1.10    0.18
 -25   1  -6    1.08    0.17
 -27  -1  -6    1.20    0.21
 -27   1  -6    1.45    0.20
 -29  -1  -6   -0.07    0.09
 -29   1  -6    0.05    0.08
 -31  -1  -6    2.70    0.32
 -31   1  -6    2.36    0.30
 -33  -1  -6    0.18    0.12
 -33   1  -6    0.35    0.12
 -42  -2   6    0.43    0.15
  42  -2  -6    0.35    0.26
 -42   2   6    0.25    0.15
 -40  -2   6    0.38    0.15
  40  -2  -6    0.02    0.24
 -40   2   6    0.21    0.13
  38  -2  -6   -0.25    0.15
 -38  -2   6    0.13    0.11
 -38   2   6   -0.10    0.10
 -36  -2   6    4.09    0.46
  36  -2  -6    5.33    0.61
 -36   2   6    3.52    0.45
  34  -2  -6    0.59    0.23
 -34  -2   6    0.50    0.14
 -34   2   6    0.42    0.14
 -32  -2   6    0.42    0.12
  32  -2  -6    0.04    0.16
 -32   2   6    0.68    0.14
  32   2  -6    0.07    0.09
  30  -2  -6    4.70    0.55
 -30  -2   6    3.99    0.44
 -30   2   6    4.05    0.45
  30   2  -6    4.05    0.42
 -28  -2   6    5.90    0.61
  28  -2  -6    5.95    0.66
  28   2  -6    5.53    0.57
 -28   2   6    6.78    0.63
  26  -2  -6    0.44    0.17
  26   2  -6    0.58    0.12
 -26   2   6    0.50    0.13
 -24  -2   6    0.68    0.13
  24  -2  -6    0.53    0.18
  24   2  -6    0.75    0.12
 -24   2   6    0.65    0.14
  22  -2  -6    1.23    0.24
 -22  -2   6    1.66    0.20
 -22  -2   6    1.41    0.19
 -22   2   6    1.24    0.20
 -20  -2   6    2.44    0.27
  20  -2  -6    2.95    0.34
 -20  -2   6    2.16    0.26
 -20   2   6    2.11    0.28
 -18  -2   6    0.22    0.09
  18  -2  -6    0.26    0.12
 -18  -2   6    0.10    0.07
 -18   2   6    0.14    0.09
  16  -2  -6    3.33    0.39
 -16  -2   6    4.20    0.36
 -16  -2   6    3.49    0.36
 -16   2   6    3.02    0.39
  14  -2  -6    0.55    0.15
 -14  -2   6    0.44    0.11
 -14  -2   6    0.55    0.10
 -14   2   6    0.48    0.15
  12  -2  -6    6.95    0.64
 -12  -2   6    6.60    0.61
 -12  -2   6    6.04    0.63
 -12   2   6    6.43    0.67
  12   2  -6    6.66    0.47
  12   2  -6    6.72    0.62
  10  -2  -6    0.32    0.11
 -10  -2   6    0.16    0.06
  10   2  -6    0.17    0.03
  10   2  -6    0.18    0.05
 -10   2   6    0.38    0.16
  -8  -2   6    3.38    0.35
   8  -2  -6    3.45    0.36
  -8   2   6    3.21    0.43
   8   2  -6    3.59    0.34
  -6  -2   6   60.73    5.63
  -6  -2   6   61.36    4.31
   6  -2  -6   60.76    5.32
   6   2  -6   63.63    5.62
  -6   2   6   57.97    5.69
  -4  -2   6    5.76    0.40
   4  -2  -6    5.38    0.42
  -4  -2   6    5.30    0.56
   4  -2  -6    6.08    0.53
  -4   2   6    5.16    0.53
  -4   2   6    5.45    0.66
   4   2  -6    5.65    0.53
   2  -2  -6    0.00    0.05
  -2  -2   6    0.17    0.11
   2  -2  -6   -0.10    0.07
  -2   2   6    0.11    0.08
   2   2  -6    0.04    0.04
  -2   2   6   -0.15    0.20
   0  -2  -6    0.10    0.07
   0  -2  -6    0.00    0.04
   0  -2   6    0.00    0.14
   0   2  -6    0.04    0.06
   0   2   6   -0.06    0.07
   0   2   6   -0.26    0.19
   2  -2   6    7.39    0.96
  -2  -2  -6    9.68    0.70
   2   2   6    7.17    1.06
  -2   2  -6   11.06    0.93
   2   2   6   10.48    0.87
   4   2   6    4.76    0.76
  -4   2  -6    5.18    0.52
  -4   2  -6    6.44    0.59
   4   2   6    5.79    0.52
  -6   2  -6    1.20    0.23
  -6   2  -6    0.96    0.11
   6   2   6    0.19    0.33
   6   2   6    0.95    0.14
  -8   2  -6   10.95    1.06
   8   2   6   11.77    1.03
  -8   2  -6   11.88    1.16
 -10  -2  -6    0.08    0.06
 -10   2  -6    0.06    0.18
 -10   2  -6    0.03    0.04
  10   2   6   -0.01    0.05
 -12  -2  -6    2.53    0.26
  12   2   6    2.19    0.25
 -12   2  -6    2.18    0.24
 -14  -2  -6   -0.01    0.06
 -14   2  -6    0.00    0.05
 -16  -2  -6    2.04    0.24
 -16   2  -6    2.03    0.22
 -18  -2  -6    4.12    0.40
 -18   2  -6    3.38    0.37
 -20  -2  -6    3.40    0.37
 -20   2  -6    3.31    0.35
 -22  -2  -6    0.82    0.16
 -22   2  -6    0.70    0.12
 -24  -2  -6    1.20    0.20
 -24   2  -6    1.28    0.18
 -26  -2  -6    0.21    0.11
 -26   2  -6    0.44    0.10
 -28  -2  -6    0.02    0.09
 -28   2  -6    0.12    0.08
 -30  -2  -6    0.22    0.12
 -30   2  -6    0.09    0.08
 -32  -2  -6    0.41    0.14
 -32   2  -6    0.26    0.11
  41  -3  -6    0.18    0.27
 -41  -3   6   -0.05    0.11
 -41   3   6   -0.06    0.12
 -39  -3   6    0.10    0.12
  39  -3  -6   -0.02    0.22
 -39   3   6    0.22    0.13
  37  -3  -6    0.34    0.27
 -37  -3   6    0.26    0.13
 -37   3   6    0.56    0.16
 -35  -3   6    0.07    0.09
  35  -3  -6    0.23    0.24
 -35   3   6    0.32    0.14
  33  -3  -6    1.80    0.35
 -33  -3   6    1.06    0.20
 -33   3   6    1.43    0.24
 -31  -3   6    1.81    0.25
  31  -3  -6    1.58    0.33
 -31   3   6    1.64    0.26
  29  -3  -6   -0.06    0.15
 -29  -3   6    0.14    0.09
 -29   3   6   -0.04    0.10
 -27  -3   6    4.00    0.40
  27  -3  -6    2.53    0.45
 -27   3   6    3.65    0.42
  25  -3  -6    3.91    0.47
 -25  -3   6    3.49    0.36
 -25   3   6    2.91    0.38
 -23  -3   6    7.64    0.75
  23  -3  -6    7.36    0.78
 -23   3   6    7.90    0.78
 -21  -3   6    2.91    0.30
 -21  -3   6    2.80    0.31
  21  -3  -6    3.13    0.40
 -21   3   6    2.50    0.34
 -19  -3   6    0.52    0.11
 -19  -3   6    0.45    0.10
  19  -3  -6    0.53    0.17
 -19   3   6    0.64    0.16
 -17  -3   6    4.78    0.48
 -17  -3   6    5.13    0.47
  17  -3  -6    4.77    0.52
 -17   3   6    4.60    0.53
  15  -3  -6    5.09    0.50
 -15  -3   6    4.64    0.47
 -15  -3   6    4.70    0.45
 -15   3   6    4.44    0.52
  13  -3  -6    3.56    0.39
 -13  -3   6    3.08    0.33
 -13  -3   6    3.36    0.33
 -13   3   6    3.06    0.41
  11  -3  -6    0.10    0.12
 -11  -3   6    0.03    0.05
  11   3  -6    0.01    0.03
 -11   3   6   -0.02    0.15
   9  -3  -6    6.16    0.64
  -9  -3   6    6.56    0.63
  -9   3   6    5.68    0.73
   9   3  -6    7.16    0.62
  -7  -3   6    2.92    0.31
   7  -3  -6    2.94    0.34
  -7   3   6    2.74    0.43
   7   3  -6    3.16    0.29
   5  -3  -6    2.82    0.30
  -5  -3   6    2.47    0.27
  -5  -3   6    2.53    0.20
  -5   3   6    3.11    0.45
   5   3  -6    2.74    0.25
   3  -3  -6    0.01    0.05
  -3  -3   6    0.11    0.08
   3  -3  -6    0.05    0.08
   3   3  -6    0.18    0.03
  -3   3   6    0.50    0.25
   1  -3  -6    1.56    0.15
  -1  -3   6    1.37    0.21
   1  -3  -6    1.41    0.20
  -1   3   6    1.58    0.37
   1   3  -6    1.76    0.16
  -1  -3  -6    0.10    0.07
  -1  -3  -6    0.10    0.05
   1   3   6    0.01    0.27
   1   3   6    0.12    0.08
  -3  -3  -6    1.28    0.13
  -3   3  -6    1.28    0.13
  -3   3  -6    1.30    0.13
   3   3   6    0.41    0.33
   3   3   6    1.64    0.19
  -5   3  -6    6.86    0.63
  -5   3  -6    6.57    0.61
   5   3   6    6.54    0.62
   5   3   6    5.13    0.91
  -7   3  -6    2.74    0.27
  -7   3  -6    2.99    0.31
   7   3   6    3.13    0.31
  -9  -3  -6    5.44    0.54
  -9   3  -6    5.41    0.51
   9   3   6    5.80    0.52
  -9   3  -6    4.93    0.56
 -11  -3  -6    0.69    0.14
 -11   3  -6    0.92    0.20
 -11   3  -6    0.86    0.10
  11   3   6    0.79    0.13
 -13  -3  -6    1.05    0.17
 -13   3  -6    1.23    0.14
 -15  -3  -6   -0.04    0.07
 -15   3  -6   -0.01    0.04
 -17  -3  -6    5.16    0.52
 -17   3  -6    4.92    0.49
 -19  -3  -6    0.07    0.09
 -19   3  -6    0.07    0.06
 -21  -3  -6    0.31    0.11
 -21   3  -6    0.14    0.07
 -23  -3  -6    0.08    0.10
 -23   3  -6   -0.02    0.06
 -25  -3  -6    0.11    0.09
 -27  -3  -6   -0.04    0.08
 -29  -3  -6    0.56    0.16
 -31  -3  -6    0.32    0.14
  38  -4  -6    0.32    0.31
 -38  -4   6    0.13    0.12
 -38   4   6    0.27    0.16
 -36  -4   6    0.03    0.10
  36  -4  -6   -0.09    0.22
 -36   4   6    0.04    0.14
 -34  -4   6    1.19    0.20
  34  -4  -6    0.60    0.29
 -34   4   6    1.50    0.25
  32  -4  -6    1.22    0.38
 -32   4   6    2.67    0.33
  30  -4  -6    0.41    0.22
 -30  -4   6    0.80    0.15
 -30   4   6    0.55    0.16
 -28  -4   6    0.06    0.08
  28  -4  -6    0.07    0.17
 -28   4   6   -0.12    0.11
  26  -4  -6    0.04    0.17
 -26  -4   6    0.22    0.09
 -26   4   6    0.08    0.13
 -24  -4   6    0.18    0.08
  24  -4  -6    0.26    0.18
 -24   4   6    0.04    0.13
 -22  -4   6    0.71    0.13
  22  -4  -6    1.00    0.26
 -22   4   6    0.78    0.20
  20  -4  -6    1.81    0.31
 -20  -4   6    2.13    0.24
 -20   4   6    1.83    0.31
 -18  -4   6   11.71    1.08
  18  -4  -6   11.97    1.10
 -18   4   6   10.35    1.14
 -16  -4   6    0.26    0.08
 -16  -4   6    0.39    0.11
  16  -4  -6    0.24    0.15
 -16   4   6    0.23    0.17
 -14  -4   6    0.10    0.06
  14  -4  -6    0.04    0.12
 -14   4   6   -0.11    0.15
  12  -4  -6    0.08    0.12
 -12  -4   6    0.13    0.06
  12   4  -6    0.10    0.04
 -12   4   6    0.30    0.19
 -10  -4   6    0.51    0.09
  10  -4  -6    0.67    0.17
  10   4  -6    0.68    0.09
 -10   4   6    0.72    0.25
  -8  -4   6    0.55    0.08
   8  -4  -6    0.38    0.14
  -8   4   6    0.00    0.21
   8   4  -6    0.44    0.06
  -6  -4   6    4.72    0.46
   6  -4  -6    4.99    0.49
  -6   4   6    4.31    0.64
   4  -4  -6    2.38    0.20
   4  -4  -6    2.13    0.28
  -4   4   6    1.86    0.42
   2  -4  -6    3.62    0.29
   2  -4  -6    3.51    0.37
  -2   4   6    3.06    0.56
   0  -4  -6    3.53    0.35
   0  -4  -6    3.16    0.27
  -2  -4  -6    0.04    0.05
  -2  -4  -6    0.15    0.07
   2   4   6   -0.28    0.24
  -4  -4  -6    2.81    0.23
   4   4   6    2.62    0.60
  -6  -4  -6    6.42    0.64
  -8  -4  -6    0.15    0.08
 -10  -4  -6    4.60    0.48
 -12  -4  -6    0.06    0.09
 -14  -4  -6    0.15    0.09
 -16  -4  -6    3.28    0.37
 -18  -4  -6    0.01    0.09
 -20  -4  -6    0.43    0.13
 -22  -4  -6    0.02    0.10
 -24  -4  -6    0.10    0.11
 -26  -4  -6    0.01    0.11
 -28  -4  -6   -0.05    0.10
 -35  -5   6    0.38    0.14
  33  -5  -6    0.55    0.29
 -33  -5   6    0.64    0.16
  31  -5  -6    1.98    0.41
 -31  -5   6    1.04    0.19
 -29  -5   6    0.71    0.15
  29  -5  -6    0.82    0.31
 -27  -5   6    0.43    0.12
  27  -5  -6    0.93    0.30
 -27   5   6    0.34    0.21
 -25  -5   6    0.79    0.14
  25  -5  -6    0.81    0.27
 -25   5   6    0.64    0.22
  23  -5  -6    0.13    0.19
 -23  -5   6    0.08    0.08
 -23   5   6    0.21    0.16
 -21  -5   6    0.32    0.10
  21  -5  -6    0.41    0.21
 -21   5   6    0.41    0.19
  19  -5  -6   -0.13    0.12
 -19  -5   6    0.19    0.08
 -19   5   6   -0.05    0.15
 -17  -5   6    9.87    0.91
  17  -5  -6    9.91    0.96
 -17   5   6    8.39    0.99
  15  -5  -6   -0.14    0.12
 -15  -5   6    0.02    0.07
 -15   5   6    0.06    0.17
 -13  -5   6    4.98    0.48
  13  -5  -6    5.15    0.55
 -13   5   6    3.92    0.61
  11  -5  -6    0.07    0.13
 -11  -5   6    0.17    0.06
 -11   5   6    0.47    0.24
   9  -5  -6    3.98    0.45
  -9   5   6    4.01    0.60
   7  -5  -6    4.44    0.45
  -7   5   6    3.05    0.55
   5  -5  -6    2.13    0.28
   5  -5  -6    2.18    0.19
  -5   5   6    1.40    0.39
   3  -5  -6    1.97    0.18
   3  -5  -6    1.93    0.25
  -3   5   6    1.09    0.38
   1  -5  -6    1.23    0.13
   1  -5  -6    1.20    0.19
  -1   5   6    0.88    0.35
  -1  -5  -6    0.05    0.08
  -1  -5  -6   -0.03    0.05
   1   5   6   -0.24    0.30
  -3  -5  -6   -0.08    0.04
  -3  -5  -6    0.00    0.07
  -5  -5  -6    3.78    0.40
  -7  -5  -6    3.93    0.42
  -9  -5  -6    0.00    0.08
 -11  -5  -6    1.35    0.20
 -13  -5  -6    0.18    0.10
 -15  -5  -6    0.87    0.17
 -17  -5  -6    0.14    0.10
 -19  -5  -6    0.25    0.12
 -21  -5  -6    0.26    0.13
 -23  -5  -6    0.29    0.13
  28  -6  -6    0.76    0.31
  26  -6  -6    0.50    0.27
  24  -6  -6    0.37    0.26
  22  -6  -6    1.62    0.35
  20  -6  -6    1.78    0.36
  18  -6  -6    0.79    0.26
  16  -6  -6    0.64    0.22
  14  -6  -6    0.01    0.16
  12  -6  -6   -0.01    0.14
  10  -6  -6    0.64    0.20
 -10   6   6    0.57    0.27
   8  -6  -6    0.00    0.06
   8  -6  -6   -0.09    0.12
  -8   6   6    0.13    0.23
   6  -6  -6    0.09    0.07
   6  -6  -6    0.09    0.13
  -6   6   6    0.17    0.23
   4  -6  -6    0.72    0.11
   4  -6  -6    0.73    0.18
  -4   6   6    0.59    0.31
   2  -6  -6    1.09    0.14
   2  -6  -6    1.22    0.21
   0  -6  -6    1.48    0.16
   0  -6  -6    1.48    0.20
  -2  -6  -6    1.59    0.17
  -2  -6  -6    1.79    0.23
  -4  -6  -6    2.76    0.32
  -6  -6  -6    1.78    0.24
  -8  -6  -6    1.40    0.21
 -10  -6  -6    0.66    0.15
 -12  -6  -6    0.18    0.11
 -14  -6  -6    0.36    0.12
 -16  -6  -6    0.03    0.10
 -18  -6  -6    0.46    0.15
  19  -7  -6    0.08    0.20
  17  -7  -6    0.87    0.27
  15  -7  -6    0.73    0.26
  13  -7  -6    1.14    0.29
  11  -7  -6   -0.08    0.15
 -44   0   7   -0.06    0.13
  42   0  -7   -0.03    0.14
 -42   0   7   -0.03    0.12
 -40   0   7    0.19    0.13
  40   0  -7   -0.05    0.13
 -38   0   7    0.03    0.10
  38   0  -7   -0.16    0.13
  36   0  -7   -0.06    0.13
 -36   0   7    0.08    0.10
 -34   0   7    0.24    0.11
  34   0  -7    0.00    0.12
 -32   0   7    0.66    0.13
  32   0  -7   -0.04    0.11
  30   0  -7   -0.14    0.10
 -30   0   7   -0.06    0.08
 -28   0   7    0.04    0.09
  28   0  -7   -0.07    0.10
  26   0  -7   -0.01    0.09
 -26   0   7   -0.04    0.07
 -24   0   7   -0.03    0.06
  24   0  -7    0.02    0.09
 -22   0   7    0.06    0.07
  22   0  -7    0.08    0.10
  20   0  -7   -0.04    0.09
 -20   0   7    0.09    0.07
  18   0  -7   -0.05    0.08
 -18   0   7   -0.04    0.07
  16   0  -7   -0.01    0.08
 -16   0   7   -0.04    0.07
  14   0  -7    0.09    0.08
 -14   0   7   -0.06    0.07
 -12   0   7   -0.13    0.09
  12   0  -7    0.03    0.07
 -10   0   7    0.02    0.11
  10   0  -7    0.13    0.08
   8   0  -7    0.15    0.09
  -8   0   7   -0.08    0.11
   8   0  -7    0.04    0.04
   6   0  -7    0.06    0.04
  -6   0   7    0.07    0.13
   6   0  -7    0.07    0.12
  -4   0   7   -0.19    0.13
   4   0  -7   -0.12    0.11
   4   0  -7   -0.04    0.04
  -4   0   7   -0.05    0.04
  -2   0   7    0.16    0.17
   2   0  -7    0.12    0.15
   0   0   7    0.19    0.20
   0   0  -7   -0.05    0.20
   2   0   7   -0.24    0.19
   4   0   7    0.09    0.22
   6   0   7   -0.33    0.21
  -8   0  -7   -0.03    0.04
 -10   0  -7   -0.04    0.05
 -12   0  -7   -0.09    0.04
 -14   0  -7   -0.07    0.06
 -16   0  -7   -0.04    0.06
 -18   0  -7   -0.06    0.06
 -20   0  -7    0.05    0.07
 -22   0  -7    0.11    0.08
 -24   0  -7   -0.06    0.07
 -26   0  -7    0.00    0.08
 -28   0  -7    0.03    0.08
 -30   0  -7    0.04    0.10
 -32   0  -7    0.08    0.11
  45  -1  -7    1.58    0.35
 -45   1   7    1.18    0.26
  43  -1  -7   -0.13    0.19
 -43  -1   7    0.11    0.14
 -43   1   7   -0.03    0.13
  41  -1  -7   -0.04    0.16
 -41  -1   7    0.11    0.12
 -41   1   7    0.18    0.13
  39  -1  -7    0.01    0.16
 -39  -1   7    0.08    0.10
 -39   1   7    0.05    0.11
  39   1  -7    0.06    0.12
 -37  -1   7    3.09    0.35
  37  -1  -7    2.30    0.40
 -37   1   7    2.68    0.36
  37   1  -7    2.47    0.35
 -35  -1   7    1.14    0.19
  35  -1  -7    0.67    0.24
 -35   1   7    1.11    0.18
  35   1  -7    0.43    0.16
 -33  -1   7    2.49    0.29
  33  -1  -7    1.82    0.35
 -33   1   7    2.35    0.28
  33   1  -7    1.47    0.27
  31  -1  -7    0.45    0.19
  31   1  -7    0.44    0.14
  29  -1  -7    1.23    0.25
 -29  -1   7    1.12    0.19
  29   1  -7    1.53    0.22
 -29   1   7    1.54    0.22
 -27  -1   7    0.49    0.12
  27  -1  -7    0.44    0.16
  27   1  -7    0.42    0.13
 -27   1   7    0.32    0.11
  25  -1  -7    2.85    0.38
 -25  -1   7    3.24    0.35
  25   1  -7    3.02    0.34
 -25   1   7    3.28    0.36
 -23  -1   7    0.61    0.12
  23  -1  -7    0.33    0.15
  23   1  -7    0.47    0.12
 -23   1   7    0.68    0.14
 -21  -1   7    2.31    0.27
  21  -1  -7    2.27    0.30
 -21   1   7    2.10    0.28
  21   1  -7    2.66    0.28
 -19  -1   7    0.13    0.08
  19  -1  -7    0.31    0.12
  19   1  -7    0.22    0.09
 -19   1   7    0.12    0.09
  17  -1  -7    9.48    0.87
 -17   1   7    8.95    0.90
  17   1  -7    9.24    0.84
  15  -1  -7    0.07    0.10
 -15  -1   7    0.02    0.07
 -15   1   7   -0.18    0.09
  15   1  -7    0.12    0.08
  13  -1  -7    0.02    0.09
 -13  -1   7    0.05    0.08
 -13   1   7    0.03    0.10
  11  -1  -7    8.44    0.77
 -11  -1   7    8.39    0.80
 -11   1   7    8.00    0.83
  11   1  -7    7.91    0.60
  11   1  -7    8.77    0.79
  -9  -1   7   15.56    1.53
   9  -1  -7   16.06    1.45
   9   1  -7   17.73    1.52
  -9   1   7   14.62    1.55
   9   1  -7   16.37    1.15
   7  -1  -7   83.87    5.96
  -7  -1   7   78.44    7.78
   7   1  -7   86.09    5.96
   7   1  -7   92.00    7.77
  -7   1   7   80.36    7.81
   5  -1  -7   13.47    1.05
   5  -1  -7   10.54    0.84
  -5  -1   7   10.59    1.12
  -5  -1   7   12.46    0.83
  -5   1   7    9.37    1.15
   5   1  -7   12.30    1.10
  -3  -1   7    0.25    0.04
   3  -1  -7    0.10    0.05
  -3  -1   7    0.04    0.14
   3   1  -7    0.20    0.12
  -3   1   7   -0.06    0.16
   1  -1  -7    4.46    0.35
  -1  -1   7    3.70    0.52
  -1  -1   7    4.89    0.35
   1   1  -7    5.77    0.52
  -1   1   7    3.70    0.58
   1  -1   7    6.69    0.87
  -1   1  -7   10.35    0.88
   1   1   7    7.95    0.95
   3  -1   7    2.49    0.45
   3   1   7    2.83    0.52
  -3   1  -7    4.44    0.49
   5  -1   7    0.70    0.27
  -5   1  -7    0.85    0.27
   5   1   7    0.95    0.36
  -7   1  -7   34.11    3.16
  -9  -1  -7    0.42    0.09
  -9   1  -7    0.43    0.08
 -11  -1  -7    1.41    0.19
 -11   1  -7    1.63    0.18
 -13  -1  -7    0.45    0.10
 -13   1  -7    0.69    0.10
 -15  -1  -7   14.89    1.48
 -15   1  -7   16.36    1.47
 -17  -1  -7    2.08    0.25
 -17   1  -7    2.18    0.25
 -19  -1  -7    0.00    0.07
 -19   1  -7    0.07    0.06
 -21  -1  -7    0.20    0.09
 -21   1  -7    0.30    0.09
 -23  -1  -7    0.29    0.10
 -23   1  -7    0.36    0.10
 -25  -1  -7    0.15    0.09
 -25   1  -7    0.11    0.08
 -27  -1  -7    0.09    0.09
 -27   1  -7    0.35    0.10
 -29  -1  -7    1.32    0.21
 -29   1  -7    0.93    0.18
 -31  -1  -7    0.21    0.12
 -31   1  -7   -0.06    0.08
 -33  -1  -7    0.16    0.12
 -33   1  -7    0.39    0.12
  42  -2  -7    0.37    0.26
 -42  -2   7    0.44    0.17
 -42   2   7    0.15    0.14
 -40  -2   7    0.09    0.13
  40  -2  -7    0.60    0.25
 -40   2   7    0.14    0.14
 -38  -2   7    0.80    0.17
  38  -2  -7    1.40    0.32
 -38   2   7    0.46    0.16
  36  -2  -7    3.53    0.55
 -36  -2   7    4.18    0.46
 -36   2   7    4.07    0.47
  34  -2  -7    0.24    0.18
 -34  -2   7    0.39    0.13
 -34   2   7    0.60    0.16
 -32  -2   7    2.44    0.31
  32  -2  -7    2.76    0.40
 -32   2   7    2.39    0.32
  32   2  -7    2.52    0.30
  30  -2  -7    4.48    0.58
 -30  -2   7    5.82    0.56
 -30   2   7    5.28    0.56
  30   2  -7    5.19    0.53
  28  -2  -7    1.13    0.26
 -28  -2   7    1.37    0.19
  28   2  -7    1.07    0.18
 -28   2   7    1.14    0.20
 -26  -2   7    6.14    0.61
  26  -2  -7    6.59    0.66
 -26   2   7    5.57    0.62
  26   2  -7    6.09    0.58
  24  -2  -7    0.25    0.13
 -24  -2   7    0.05    0.08
 -24   2   7   -0.06    0.09
 -22  -2   7    1.22    0.17
  22  -2  -7    1.23    0.22
 -22   2   7    0.91    0.18
 -20  -2   7    0.39    0.10
  20  -2  -7    0.69    0.18
 -20   2   7    0.48    0.13
 -18  -2   7    0.51    0.11
  18  -2  -7    0.74    0.16
 -18   2   7    0.61    0.15
  16  -2  -7    0.90    0.18
 -16  -2   7    0.97    0.14
 -16   2   7    1.21    0.20
 -14  -2   7    7.04    0.67
  14  -2  -7    7.27    0.67
 -14   2   7    6.32    0.71
  14   2  -7    6.79    0.49
  12  -2  -7    4.47    0.42
 -12  -2   7    3.90    0.39
  12   2  -7    3.52    0.28
 -12   2   7    3.87    0.46
 -10  -2   7    0.02    0.07
  10  -2  -7    0.05    0.08
  10   2  -7    0.07    0.04
 -10   2   7    0.21    0.16
  -8  -2   7   59.60    5.59
   8  -2  -7   59.03    5.29
   8   2  -7   64.36    5.58
  -8   2   7   58.72    5.65
   6  -2  -7   19.79    1.43
   6  -2  -7   21.48    1.77
  -6  -2   7   20.19    1.42
  -6  -2   7   19.24    1.87
  -6   2   7   18.34    1.94
   6   2  -7   19.91    1.85
   4  -2  -7    2.08    0.21
   4  -2  -7    2.27    0.27
  -4  -2   7    2.39    0.31
  -4  -2   7    3.18    0.20
  -4   2   7    2.36    0.42
   4   2  -7    2.54    0.27
   2  -2  -7    0.26    0.09
  -2  -2   7    0.36    0.14
  -2  -2   7    0.25    0.05
   2  -2  -7    0.19    0.06
  -2   2   7   -0.05    0.20
   2   2  -7    0.28    0.08
   0  -2  -7    0.15    0.05
   0  -2   7    0.05    0.15
   0   2  -7    0.21    0.09
   0   2   7    0.09    0.22
   2  -2   7    5.70    0.72
  -2  -2  -7    7.23    0.49
   2   2   7    5.67    0.85
   4   2   7    1.63    0.46
  -4   2  -7    3.51    0.37
  -6   2  -7    0.08    0.15
  -6   2  -7   -0.03    0.03
   6   2   7   -0.11    0.29
  -8   2  -7    1.20    0.14
  -8   2  -7    1.47    0.27
 -10  -2  -7    0.53    0.10
 -10   2  -7    0.49    0.08
 -12  -2  -7    0.52    0.11
 -12   2  -7    0.73    0.10
 -14  -2  -7    0.31    0.10
 -14   2  -7    0.34    0.07
 -16  -2  -7    2.54    0.29
 -16   2  -7    2.33    0.26
 -18  -2  -7    9.71    0.99
 -18   2  -7   10.58    0.97
 -20  -2  -7    2.23    0.28
 -20   2  -7    2.32    0.26
 -22  -2  -7    0.20    0.10
 -22   2  -7    0.22    0.09
 -24  -2  -7    0.37    0.12
 -24   2  -7    0.43    0.10
 -26  -2  -7    0.11    0.10
 -26   2  -7   -0.04    0.07
 -28  -2  -7    0.20    0.12
 -28   2  -7    0.18    0.09
 -30  -2  -7    0.04    0.10
 -30   2  -7    0.15    0.09
 -41  -3   7    0.32    0.14
  41  -3  -7    0.10    0.28
 -41   3   7    0.10    0.14
  39  -3  -7    0.13    0.24
 -39  -3   7    0.08    0.13
 -39   3   7    0.08    0.13
 -37  -3   7    0.84    0.19
  37  -3  -7    0.61    0.27
 -37   3   7    1.00    0.21
  35  -3  -7    1.75    0.37
 -35  -3   7    1.49    0.23
 -35   3   7    1.55    0.26
 -33  -3   7    0.64    0.15
  33  -3  -7    0.21    0.22
 -33   3   7    0.53    0.15
  31  -3  -7    0.49    0.23
 -31  -3   7    0.82    0.16
 -31   3   7    0.51    0.16
  29  -3  -7    1.97    0.35
 -29  -3   7    1.56    0.23
 -29   3   7    1.85    0.27
 -27  -3   7    0.71    0.13
  27  -3  -7    0.05    0.16
 -27   3   7    0.38    0.15
 -25  -3   7    0.09    0.09
  25  -3  -7    0.01    0.13
 -25   3   7   -0.01    0.12
 -23  -3   7    2.04    0.26
  23  -3  -7    2.70    0.37
 -23   3   7    2.22    0.31
  21  -3  -7    5.55    0.57
 -21  -3   7    5.16    0.52
 -21   3   7    4.83    0.57
 -19  -3   7    4.95    0.49
  19  -3  -7    4.62    0.52
 -19   3   7    4.75    0.54
 -17  -3   7    0.35    0.09
  17  -3  -7    0.27    0.13
 -17   3   7    0.30    0.16
  15  -3  -7   -0.06    0.09
 -15  -3   7    0.01    0.06
 -15   3   7   -0.03    0.14
  13  -3  -7   -0.07    0.10
 -13  -3   7   -0.01    0.06
 -13   3   7    0.15    0.17
 -11  -3   7    1.11    0.15
  11  -3  -7    1.23    0.20
  11   3  -7    1.23    0.14
 -11   3   7    1.10    0.26
   9  -3  -7    0.38    0.13
  -9  -3   7    0.41    0.09
  -9   3   7    0.52    0.22
   9   3  -7    0.55    0.07
  -7  -3   7    1.06    0.15
   7  -3  -7    1.31    0.19
  -7   3   7    0.83    0.29
   7   3  -7    1.20    0.13
   5  -3  -7    0.06    0.09
   5  -3  -7    0.06    0.05
  -5  -3   7   -0.07    0.08
  -5  -3   7    0.08    0.03
   5   3  -7    0.03    0.03
  -5   3   7   -0.03    0.22
  -3  -3   7    0.59    0.14
   3  -3  -7    0.75    0.13
  -3  -3   7    0.57    0.06
   3  -3  -7    0.55    0.08
   3   3  -7    0.60    0.07
  -3   3   7    0.27    0.26
   1  -3  -7    0.63    0.12
   1  -3  -7    0.73    0.09
  -1  -3   7    0.57    0.15
   1   3  -7    0.75    0.08
  -1   3   7    0.23    0.24
  -1  -3  -7    3.35    0.26
  -1  -3  -7    3.16    0.33
   1   3   7    1.79    0.49
  -1   3  -7    3.27    0.31
  -3  -3  -7    0.36    0.07
   3   3   7    0.37    0.30
  -3   3  -7    0.45    0.06
  -3   3  -7    0.51    0.07
   5   3   7   -0.04    0.33
  -5   3  -7    0.06    0.03
  -5   3  -7    0.11    0.07
  -7   3  -7    6.08    0.58
   7   3   7    6.49    0.59
  -7   3  -7    6.20    0.62
  -9  -3  -7    1.11    0.18
  -9   3  -7    1.26    0.14
   9   3   7    1.80    0.20
  -9   3  -7    1.66    0.23
 -11  -3  -7    0.63    0.12
 -11   3  -7    0.49    0.08
 -13  -3  -7    0.14    0.08
 -13   3  -7   -0.05    0.04
 -15  -3  -7   -0.01    0.07
 -15   3  -7   -0.04    0.05
 -17  -3  -7    1.10    0.18
 -17   3  -7    1.15    0.15
 -19  -3  -7    0.37    0.11
 -19   3  -7    0.28    0.08
 -21  -3  -7    0.24    0.10
 -23  -3  -7   -0.03    0.10
 -25  -3  -7    0.17    0.11
 -27  -3  -7   -0.01    0.10
 -29  -3  -7    1.79    0.28
 -38  -4   7    0.00    0.12
  38  -4  -7    0.11    0.23
 -38   4   7    0.12    0.16
  36  -4  -7    0.07    0.21
 -36  -4   7    0.29    0.13
 -36   4   7    0.07    0.14
  34  -4  -7    0.03    0.25
 -34  -4   7    0.16    0.12
 -34   4   7    0.40    0.16
 -32  -4   7    0.19    0.11
  32  -4  -7   -0.03    0.21
 -32   4   7    0.14    0.14
 -30  -4   7    0.13    0.11
  30  -4  -7    0.01    0.18
 -30   4   7    0.30    0.16
  28  -4  -7    0.29    0.20
 -28  -4   7    0.26    0.10
 -28   4   7    0.31    0.16
 -26  -4   7    0.29    0.11
  26  -4  -7    0.06    0.15
 -26   4   7    0.06    0.14
  24  -4  -7    0.12    0.15
 -24  -4   7    0.11    0.09
 -24   4   7    0.04    0.14
 -22  -4   7    0.77    0.14
  22  -4  -7    0.78    0.22
 -22   4   7    0.58    0.20
 -20  -4   7    1.16    0.18
  20  -4  -7    1.28    0.26
 -20   4   7    1.53    0.27
  18  -4  -7    0.18    0.16
 -18  -4   7    0.24    0.09
 -18   4   7    0.21    0.17
  16  -4  -7    2.43    0.33
 -16  -4   7    2.07    0.25
 -16   4   7    2.18    0.36
  14  -4  -7    1.14    0.23
 -14  -4   7    0.97    0.14
 -14   4   7    0.82    0.25
  12  -4  -7    0.73    0.18
 -12  -4   7    1.07    0.14
  12   4  -7    1.04    0.12
 -12   4   7    1.63    0.31
  10  -4  -7    3.83    0.41
 -10  -4   7    3.55    0.36
 -10   4   7    2.96    0.50
  10   4  -7    3.53    0.34
  -8  -4   7    1.29    0.16
   8  -4  -7    1.08    0.20
   8   4  -7    1.14    0.13
  -8   4   7    1.45    0.35
  -6  -4   7    0.75    0.12
  -6  -4   7    0.62    0.06
   6  -4  -7    0.63    0.09
   6  -4  -7    0.54    0.15
  -6   4   7    0.40    0.27
   4  -4  -7    0.71    0.10
  -4  -4   7    0.81    0.07
   4  -4  -7    0.68    0.15
  -4   4   7    0.78    0.30
   2  -4  -7    5.28    0.50
   2  -4  -7    5.50    0.39
  -2   4   7    2.92    0.65
   0  -4  -7    1.34    0.18
   0  -4  -7    1.13    0.13
   0   4   7    0.89    0.35
  -2  -4  -7    1.35    0.18
  -2  -4  -7    1.32    0.14
   2   4   7    0.94    0.38
   4   4   7    0.91    0.44
  -8  -4  -7    6.18    0.62
 -10  -4  -7    0.08    0.09
 -12  -4  -7    3.85    0.41
 -14  -4  -7    4.54    0.48
 -16  -4  -7   -0.03    0.07
 -18  -4  -7    0.03    0.09
 -20  -4  -7    0.40    0.12
 -22  -4  -7   -0.04    0.09
 -24  -4  -7    0.21    0.13
 -26  -4  -7    0.29    0.14
 -35  -5   7    0.12    0.12
  33  -5  -7    0.27    0.23
 -33  -5   7    0.31    0.13
 -31  -5   7    2.63    0.33
  31  -5  -7    2.96    0.48
  29  -5  -7    0.23    0.22
 -29  -5   7    0.37    0.12
 -29   5   7    0.06    0.19
  27  -5  -7    0.31    0.23
 -27  -5   7    0.32    0.11
 -27   5   7    0.11    0.18
  25  -5  -7   -0.12    0.15
 -25  -5   7    0.04    0.08
 -25   5   7   -0.14    0.15
  23  -5  -7   -0.09    0.15
 -23  -5   7    0.20    0.10
 -23   5   7    0.14    0.18
  21  -5  -7    0.30    0.20
 -21  -5   7    0.52    0.12
 -21   5   7    0.64    0.21
 -19  -5   7    0.19    0.09
  19  -5  -7    0.19    0.17
 -19   5   7    0.10    0.18
 -17  -5   7   -0.06    0.07
  17  -5  -7   -0.01    0.14
 -17   5   7    0.19    0.19
  15  -5  -7   -0.11    0.14
 -15  -5   7    0.05    0.07
 -15   5   7   -0.31    0.18
  13  -5  -7    0.35    0.16
 -13   5   7    0.61    0.25
  11  -5  -7    0.04    0.13
 -11   5   7    0.18    0.21
   9  -5  -7   -0.02    0.11
  -9   5   7    0.40    0.25
   7  -5  -7    1.87    0.18
   7  -5  -7    1.59    0.26
  -7   5   7    1.33    0.37
   5  -5  -7    0.09    0.11
   5  -5  -7    0.00    0.06
  -5   5   7   -0.01    0.25
   3  -5  -7    0.69    0.10
   3  -5  -7    0.58    0.14
  -3   5   7    0.55    0.30
   1  -5  -7    2.32    0.29
   1  -5  -7    2.87    0.22
  -1   5   7    1.21    0.42
  -1  -5  -7    0.12    0.06
  -1  -5  -7    0.13    0.09
   1   5   7    0.04    0.33
  -3  -5  -7    0.04    0.05
  -3  -5  -7    0.02    0.07
  -5  -5  -7    0.58    0.13
  -7  -5  -7   -0.01    0.07
  -9  -5  -7    1.05    0.17
 -11  -5  -7    1.60    0.23
 -13  -5  -7    0.97    0.18
 -15  -5  -7    0.00    0.09
 -17  -5  -7    0.71    0.16
 -19  -5  -7    0.27    0.14
 -21  -5  -7    0.08    0.11
 -23  -5  -7    0.01    0.12
  28  -6  -7   -0.09    0.19
  26  -6  -7   -0.01    0.22
  24  -6  -7    1.31    0.35
  22  -6  -7    0.09    0.20
  20  -6  -7   -0.09    0.17
  18  -6  -7   -0.09    0.16
  16  -6  -7    1.01    0.26
  14  -6  -7    0.08    0.16
  12  -6  -7    0.26    0.17
 -12   6   7    0.19    0.21
  10  -6  -7    0.64    0.19
 -10   6   7    0.20    0.22
   8  -6  -7    0.13    0.08
   8  -6  -7    0.08    0.14
  -8   6   7    0.00    0.24
   6  -6  -7    1.40    0.25
   6  -6  -7    1.48    0.16
  -6   6   7    0.89    0.36
   4  -6  -7    0.62    0.10
   4  -6  -7    0.46    0.16
  -4   6   7    0.29    0.28
   2  -6  -7    1.01    0.13
  -2   6   7    0.82    0.38
   0  -6  -7   -0.03    0.06
  -2  -6  -7    0.40    0.09
  -2  -6  -7    0.69    0.13
  -4  -6  -7    1.45    0.21
  -6  -6  -7    0.08    0.09
  -8  -6  -7    0.18    0.10
 -10  -6  -7    0.02    0.09
 -12  -6  -7    1.94    0.27
 -14  -6  -7    0.13    0.10
 -16  -6  -7    1.53    0.25
  17  -7  -7    0.13    0.22
  15  -7  -7    1.25    0.30
  13  -7  -7    0.45    0.22
  11  -7  -7    1.48    0.29
  11  -7  -7    1.61    0.19
   9  -7  -7    0.46    0.11
  44   0  -8    0.10    0.17
 -44   0   8    0.18    0.13
  42   0  -8    0.31    0.18
 -42   0   8    0.52    0.17
 -40   0   8    1.97    0.30
  40   0  -8    2.17    0.34
 -38   0   8    1.64    0.28
  38   0  -8    2.26    0.33
  36   0  -8    2.47    0.35
 -36   0   8    2.24    0.32
 -34   0   8    1.19    0.21
  34   0  -8    0.95    0.21
 -32   0   8    4.78    0.55
  32   0  -8    6.00    0.57
 -30   0   8    0.52    0.14
  30   0  -8    0.53    0.16
  28   0  -8    6.93    0.66
 -28   0   8    6.27    0.67
 -26   0   8    2.92    0.34
  26   0  -8    3.05    0.35
 -24   0   8    0.34    0.10
  24   0  -8    0.60    0.15
 -22   0   8   10.37    1.05
  22   0  -8   11.50    1.01
 -20   0   8   50.71    4.71
  20   0  -8   50.74    4.45
 -18   0   8    1.58    0.22
  18   0  -8    1.67    0.22
 -16   0   8   10.16    0.94
  16   0  -8    9.18    0.89
  14   0  -8    6.09    0.57
 -14   0   8    5.72    0.60
  12   0  -8    4.03    0.37
 -12   0   8    2.98    0.38
  10   0  -8   20.53    1.49
 -10   0   8   21.42    1.99
   8   0  -8    1.01    0.10
  -8   0   8    0.83    0.21
   6   0  -8    2.86    0.23
  -6   0   8    2.98    0.39
   4   0  -8    0.83    0.09
  -4   0   8    0.39    0.18
  -2   0   8    7.23    0.80
   0   0   8    0.01    0.20
   2   0   8   48.07    4.56
   4   0   8    3.45    0.54
   6   0   8    0.00    0.23
 -10   0  -8    0.65    0.11
 -12   0  -8    0.25    0.08
 -14   0  -8    0.73    0.13
 -16   0  -8    0.43    0.10
 -18   0  -8    1.80    0.23
 -20   0  -8    3.27    0.36
 -22   0  -8    1.09    0.18
 -24   0  -8    0.18    0.10
 -26   0  -8   -0.05    0.08
 -28   0  -8    0.14    0.10
 -30   0  -8    2.63    0.34
  45  -1  -8    0.43    0.25
 -45   1   8    0.33    0.17
  43  -1  -8    0.25    0.19
 -43  -1   8    0.06    0.13
 -43   1   8    0.01    0.11
  41  -1  -8    0.36    0.20
 -41  -1   8    0.48    0.17
 -41   1   8    0.22    0.14
  39  -1  -8    0.76    0.25
 -39  -1   8    1.67    0.26
  39   1  -8    1.54    0.25
 -39   1   8    1.43    0.25
 -37  -1   8    2.27    0.31
  37  -1  -8    2.27    0.37
  37   1  -8    2.59    0.34
 -37   1   8    1.94    0.30
  35  -1  -8   -0.19    0.13
 -35  -1   8    0.09    0.12
 -35   1   8    0.07    0.10
  35   1  -8   -0.02    0.12
 -33  -1   8    5.65    0.61
  33  -1  -8    5.68    0.64
  33   1  -8    5.59    0.60
 -33   1   8    6.70    0.63
  31  -1  -8    0.00    0.13
 -31  -1   8    0.15    0.10
  31   1  -8   -0.02    0.11
 -31   1   8    0.04    0.10
  29  -1  -8    7.41    0.77
 -29  -1   8    7.80    0.77
 -29   1   8    7.99    0.78
  29   1  -8    7.21    0.73
 -27  -1   8    0.09    0.09
  27  -1  -8    0.01    0.11
 -27   1   8    0.13    0.10
  27   1  -8   -0.01    0.09
 -25  -1   8    5.18    0.54
  25  -1  -8    5.10    0.55
  25   1  -8    5.38    0.52
 -25   1   8    5.22    0.55
  23  -1  -8    2.03    0.32
  23   1  -8    3.15    0.32
 -23   1   8    2.98    0.33
  21  -1  -8    6.71    0.64
 -21  -1   8    6.43    0.64
 -21   1   8    5.97    0.64
  21   1  -8    6.29    0.61
 -19  -1   8    1.01    0.15
  19  -1  -8    0.90    0.17
 -19   1   8    0.95    0.18
  19   1  -8    0.64    0.14
  17  -1  -8   13.32    1.24
 -17  -1   8   14.43    1.30
 -17   1   8   13.97    1.31
  17   1  -8   12.69    1.22
  15  -1  -8   19.35    1.59
 -15  -1   8   16.74    1.65
 -15   1   8   16.84    1.67
  13  -1  -8    9.25    0.86
 -13  -1   8    9.55    0.90
 -13   1   8    8.74    0.92
 -11  -1   8   38.90    3.76
  11  -1  -8   40.29    3.55
  11   1  -8   41.37    2.87
 -11   1   8   41.30    3.79
  -9  -1   8  114.87   10.17
   9  -1  -8  103.01    9.58
   9   1  -8  120.98    7.79
  -9   1   8  100.93   10.19
  -7  -1   8    3.22    0.43
   7  -1  -8    3.60    0.30
   7  -1  -8    3.81    0.39
   7   1  -8    4.00    0.29
   7   1  -8    4.20    0.40
  -7   1   8    3.34    0.48
  -5  -1   8   14.57    1.52
  -5  -1   8   16.16    1.13
   5  -1  -8   15.07    1.13
  -5   1   8   13.24    1.54
   5   1  -8   18.85    1.50
   3  -1  -8    5.75    0.44
  -3  -1   8    5.38    0.64
  -3   1   8    5.49    0.70
   3   1  -8    6.66    0.62
  -1  -1   8    4.63    0.59
   1  -1  -8    5.13    0.39
   1   1  -8    6.23    0.58
  -1   1   8    4.15    0.65
   1  -1   8   -0.06    0.18
   1   1   8    0.09    0.21
   3  -1   8    1.76    0.35
   3   1   8    1.28    0.35
   5  -1   8    0.19    0.25
   5   1   8    0.00    0.25
   7   1   8    7.05    1.04
  -7   1  -8    7.98    0.75
  -9  -1  -8    0.76    0.13
  -9   1  -8    1.28    0.14
 -11  -1  -8    2.53    0.29
 -11   1  -8    2.75    0.28
 -13  -1  -8    1.51    0.19
 -13   1  -8    1.42    0.18
 -15  -1  -8    2.32    0.28
 -15   1  -8    2.57    0.27
 -17  -1  -8    0.06    0.07
 -17   1  -8    0.31    0.08
 -19  -1  -8    0.37    0.11
 -19   1  -8    0.41    0.11
 -21  -1  -8    4.06    0.44
 -21   1  -8    4.06    0.43
 -23  -1  -8    0.05    0.09
 -23   1  -8   -0.06    0.06
 -25  -1  -8    0.19    0.10
 -25   1  -8    0.24    0.09
 -27  -1  -8   -0.03    0.08
 -27   1  -8    0.23    0.10
 -29  -1  -8    0.13    0.11
 -29   1  -8    0.27    0.11
 -31  -1  -8    0.96    0.20
 -31   1  -8    0.74    0.16
  44  -2  -8    0.78    0.29
 -44   2   8    0.45    0.18
  42  -2  -8    0.07    0.22
 -42  -2   8    0.22    0.14
 -42   2   8    0.29    0.15
 -40  -2   8    1.41    0.26
  40  -2  -8    1.68    0.38
 -40   2   8    1.80    0.29
  38  -2  -8    0.79    0.27
 -38  -2   8    1.00    0.20
 -38   2   8    0.92    0.20
 -36  -2   8    1.11    0.21
  36  -2  -8    1.17    0.31
 -36   2   8    1.82    0.26
  34  -2  -8    1.68    0.33
 -34  -2   8    1.37    0.22
  34   2  -8    1.17    0.19
 -34   2   8    0.92    0.20
  32  -2  -8    0.80    0.25
 -32  -2   8    0.98    0.17
  32   2  -8    0.66    0.15
 -32   2   8    0.93    0.19
  30  -2  -8   -0.21    0.12
 -30   2   8    0.09    0.11
  30   2  -8    0.13    0.10
 -28  -2   8    0.21    0.10
  28  -2  -8    0.24    0.15
  28   2  -8    0.12    0.10
 -28   2   8    0.05    0.10
  26  -2  -8    0.38    0.17
 -26  -2   8    0.44    0.12
 -26   2   8    0.40    0.13
  24  -2  -8    0.13    0.13
 -24  -2   8    0.06    0.07
 -24   2   8    0.05    0.11
  22  -2  -8    0.25    0.13
 -22  -2   8    0.30    0.10
 -22   2   8    0.38    0.13
 -20  -2   8    0.05    0.07
  20  -2  -8    0.04    0.11
 -20   2   8    0.02    0.10
  18  -2  -8    0.77    0.17
 -18  -2   8    0.75    0.13
 -18   2   8    0.94    0.20
 -16  -2   8    3.19    0.35
  16  -2  -8    3.45    0.38
  16   2  -8    3.30    0.25
 -16   2   8    3.49    0.41
 -14  -2   8    9.47    0.89
  14  -2  -8   10.73    0.89
  14   2  -8    9.10    0.67
 -14   2   8    7.94    0.93
 -12  -2   8    0.00    0.08
  12  -2  -8    0.01    0.09
 -12   2   8    0.13    0.16
  12   2  -8    0.13    0.03
  10  -2  -8   68.51    5.60
 -10  -2   8   63.81    5.92
 -10   2   8   54.23    5.97
  10   2  -8   68.73    5.91
  -8  -2   8    4.61    0.52
   8  -2  -8    5.66    0.51
   8   2  -8    5.19    0.50
  -8   2   8    4.90    0.63
   6  -2  -8    1.72    0.17
   6  -2  -8    2.13    0.24
  -6  -2   8    1.90    0.15
  -6  -2   8    1.99    0.26
  -6   2   8    0.65    0.28
   6   2  -8    1.85    0.20
  -4  -2   8    0.20    0.04
   4  -2  -8    0.05    0.05
  -4  -2   8    0.04    0.12
   4  -2  -8    0.12    0.09
   4   2  -8    0.14    0.07
  -4   2   8    0.43    0.24
   2  -2  -8    8.13    0.61
  -2  -2   8    7.24    0.85
  -2   2   8    6.30    0.91
   2   2  -8   10.02    0.81
   0  -2   8    0.43    0.20
   0  -2  -8    0.32    0.07
   0   2  -8    0.52    0.12
   0   2   8    0.47    0.25
   2  -2   8    8.53    0.93
   2   2   8    8.97    1.03
   4  -2   8    2.11    0.36
   4   2   8    1.13    0.38
   6   2   8    0.45    0.34
  -6   2  -8    0.22    0.06
  -6   2  -8   -0.03    0.13
  -8   2  -8    8.28    0.78
 -10  -2  -8    0.93    0.16
 -10   2  -8    1.16    0.14
 -12  -2  -8    0.38    0.10
 -12   2  -8    0.46    0.09
 -14  -2  -8    5.15    0.50
 -14   2  -8    4.65    0.48
 -16  -2  -8   15.86    1.48
 -16   2  -8   15.16    1.45
 -18  -2  -8    0.62    0.13
 -18   2  -8    0.71    0.12
 -20  -2  -8    0.96    0.16
 -20   2  -8    0.74    0.13
 -22  -2  -8    1.22    0.19
 -22   2  -8    1.05    0.16
 -24  -2  -8    1.11    0.20
 -24   2  -8    1.05    0.17
 -26  -2  -8    0.01    0.09
 -26   2  -8    0.14    0.08
 -28  -2  -8    0.72    0.16
 -28   2  -8    0.44    0.12
 -30  -2  -8    0.06    0.12
  41  -3  -8    0.17    0.25
 -41  -3   8    0.30    0.15
 -41   3   8    0.31    0.15
  39  -3  -8    0.25    0.24
 -39  -3   8    0.70    0.18
 -39   3   8    0.88    0.21
 -37  -3   8    1.00    0.20
  37  -3  -8    0.57    0.28
 -37   3   8    1.01    0.22
 -35  -3   8    0.21    0.12
  35  -3  -8    0.01    0.18
 -35   3   8    0.31    0.16
  33  -3  -8    0.18    0.20
 -33  -3   8    0.32    0.13
 -33   3   8    0.27    0.15
  31  -3  -8    0.94    0.25
 -31  -3   8    0.79    0.16
 -31   3   8    0.74    0.18
  29  -3  -8    0.10    0.17
 -29  -3   8    0.12    0.10
 -29   3   8    0.14    0.13
  27  -3  -8   -0.09    0.16
 -27  -3   8    0.21    0.10
 -27   3   8    0.26    0.15
  25  -3  -8    0.06    0.14
 -25  -3   8    0.13    0.09
 -25   3   8    0.14    0.14
  23  -3  -8    0.20    0.17
 -23  -3   8    0.21    0.09
 -23   3   8    0.36    0.16
 -21  -3   8    5.55    0.56
  21  -3  -8    5.33    0.59
 -21   3   8    5.92    0.62
 -19  -3   8    2.54    0.28
  19  -3  -8    2.45    0.34
  19   3  -8    2.32    0.18
 -19   3   8    2.85    0.37
 -17  -3   8    0.05    0.07
  17  -3  -8    0.02    0.12
 -17   3   8    0.20    0.16
  15  -3  -8    0.12    0.11
 -15  -3   8   -0.04    0.06
 -15   3   8    0.02    0.16
 -13  -3   8    0.08    0.07
  13  -3  -8    0.18    0.11
 -13   3   8    0.06    0.15
  11  -3  -8    0.09    0.11
 -11  -3   8    0.19    0.08
  11   3  -8    0.21    0.05
 -11   3   8   -0.33    0.16
  -9  -3   8    0.35    0.10
   9  -3  -8    0.26    0.12
   9   3  -8    0.29    0.06
  -9   3   8    0.16    0.21
  -7  -3   8    1.04    0.16
   7  -3  -8    0.82    0.10
   7  -3  -8    0.65    0.14
   7   3  -8    0.98    0.11
  -7   3   8    0.62    0.28
  -5  -3   8    6.11    0.44
   5  -3  -8    6.32    0.46
   5  -3  -8    6.00    0.58
  -5  -3   8    5.17    0.60
   5   3  -8    6.23    0.57
  -5   3   8    5.18    0.74
   3  -3  -8    0.29    0.10
  -3  -3   8    0.05    0.14
  -3  -3   8    0.19    0.04
   3  -3  -8    0.23    0.07
  -3   3   8    0.01    0.23
   3   3  -8    0.29    0.05
   1  -3  -8    0.96    0.15
   1  -3  -8    0.63    0.09
  -1  -3   8    0.68    0.19
   1   3  -8    0.79    0.10
  -1   3   8    1.05    0.34
  -1  -3  -8    8.71    0.64
  -1   3  -8    9.18    0.81
   1   3   8    5.85    1.00
   3   3   8    6.62    1.15
  -3   3  -8   10.44    0.94
  -3   3  -8   10.24    0.93
  -5   3  -8    2.54    0.27
  -5   3  -8    2.40    0.24
   5   3   8    1.28    0.48
  -7   3  -8   -0.04    0.04
   7   3   8   -0.24    0.30
  -9  -3  -8    0.88    0.15
  -9   3  -8    0.86    0.11
 -11  -3  -8    0.86    0.15
 -11   3  -8    0.62    0.10
 -13  -3  -8    2.85    0.32
 -13   3  -8    2.79    0.29
 -15  -3  -8    0.47    0.12
 -15   3  -8    0.66    0.10
 -17  -3  -8    0.51    0.13
 -17   3  -8    0.50    0.09
 -19  -3  -8    0.45    0.13
 -21  -3  -8    0.85    0.16
 -23  -3  -8    0.06    0.10
 -25  -3  -8    0.01    0.09
 -27  -3  -8    0.34    0.12
  38  -4  -8    0.17    0.28
 -38  -4   8    0.30    0.14
 -38   4   8    0.20    0.17
  36  -4  -8   -0.01    0.24
 -36  -4   8    0.34    0.15
 -36   4   8    0.32    0.17
 -34  -4   8    0.03    0.11
  34  -4  -8    0.13    0.20
 -34   4   8   -0.09    0.15
  32  -4  -8   -0.06    0.17
 -32  -4   8    0.17    0.11
 -32   4   8    0.06    0.15
  30  -4  -8   -0.18    0.14
 -30  -4   8    0.07    0.10
 -30   4   8    0.22    0.15
 -28  -4   8    0.12    0.09
  28  -4  -8    0.21    0.18
 -28   4   8   -0.19    0.13
 -26  -4   8    2.54    0.30
  26  -4  -8    2.23    0.38
 -26   4   8    2.80    0.39
 -24  -4   8    1.14    0.17
  24  -4  -8    0.58    0.22
 -24   4   8    0.85    0.24
 -22  -4   8    2.96    0.34
  22  -4  -8    2.86    0.42
 -22   4   8    3.41    0.44
 -20  -4   8    0.34    0.10
  20  -4  -8    0.33    0.19
 -20   4   8    1.08    0.23
 -18  -4   8    0.38    0.10
  18  -4  -8    0.47    0.17
 -18   4   8    0.26    0.18
 -16  -4   8    2.55    0.28
  16  -4  -8    2.43    0.35
 -16   4   8    2.15    0.38
  14  -4  -8   -0.06    0.10
 -14  -4   8    0.09    0.07
 -14   4   8   -0.13    0.17
 -12  -4   8    0.33    0.09
  12  -4  -8   -0.06    0.10
 -12   4   8   -0.07    0.20
  10  -4  -8    0.35    0.13
 -10  -4   8    0.49    0.10
 -10   4   8    0.09    0.24
   8  -4  -8    5.37    0.40
   8  -4  -8    4.52    0.51
  -8  -4   8    4.95    0.51
  -8   4   8    5.23    0.71
  -6  -4   8    4.20    0.46
   6  -4  -8    4.30    0.46
   6  -4  -8    5.30    0.37
  -6   4   8    3.75    0.64
   4  -4  -8    1.43    0.20
   4  -4  -8    1.27    0.14
  -4   4   8    0.71    0.32
   2  -4  -8    0.18    0.07
   2  -4  -8    0.18    0.11
  -2   4   8    0.06    0.26
   0  -4  -8    0.06    0.09
   0  -4  -8    0.01    0.05
   0   4   8    0.12    0.28
  -2  -4  -8    0.24    0.07
   2   4   8   -0.21    0.30
   4   4   8    1.16    0.43
  -8  -4  -8    1.60    0.22
 -10  -4  -8    4.02    0.44
 -12  -4  -8    0.25    0.10
 -14  -4  -8    0.12    0.10
 -16  -4  -8    0.05    0.09
 -18  -4  -8    2.72    0.34
 -20  -4  -8   -0.10    0.09
 -22  -4  -8   -0.04    0.10
 -24  -4  -8    0.09    0.12
 -33  -5   8    0.11    0.12
  33  -5  -8   -0.23    0.19
  31  -5  -8    0.33    0.25
 -31  -5   8    0.39    0.13
 -31   5   8    0.04    0.19
  29  -5  -8    0.35    0.25
 -29  -5   8    0.44    0.14
 -29   5   8    0.32    0.20
 -27  -5   8    0.19    0.10
  27  -5  -8   -0.20    0.17
 -27   5   8    0.14    0.20
  25  -5  -8    0.08    0.20
 -25  -5   8   -0.01    0.09
 -25   5   8    0.13    0.20
 -23  -5   8    0.06    0.09
  23  -5  -8    0.01    0.16
 -23   5   8    0.04    0.17
  21  -5  -8    1.98    0.32
 -21  -5   8    1.45    0.21
 -21   5   8    1.23    0.29
  19  -5  -8    0.89    0.24
 -19  -5   8    0.74    0.13
 -19   5   8    0.63    0.23
 -17  -5   8    0.33    0.10
  17  -5  -8    0.44    0.18
 -17   5   8    0.48    0.21
  15  -5  -8    0.31    0.16
 -15   5   8    0.55    0.25
  13  -5  -8    1.61    0.27
 -13   5   8    1.13    0.34
  11  -5  -8    0.06    0.12
 -11   5   8    0.10    0.22
   9  -5  -8    0.29    0.08
   9  -5  -8    0.45    0.15
  -9   5   8    0.19    0.25
   7  -5  -8    1.02    0.13
   7  -5  -8    0.96    0.20
  -7   5   8    0.81    0.31
   5  -5  -8    0.11    0.11
   5  -5  -8   -0.02    0.06
  -5   5   8    0.49    0.27
   3  -5  -8    0.63    0.10
   3  -5  -8    1.07    0.17
  -3   5   8    0.25    0.30
   1  -5  -8    0.03    0.10
   1  -5  -8   -0.04    0.05
  -1   5   8    0.16    0.28
  -1  -5  -8    0.12    0.09
  -1  -5  -8   -0.05    0.05
   1   5   8   -0.23    0.29
  -5  -5  -8    0.12    0.08
  -7  -5  -8    0.27    0.10
  -9  -5  -8    0.19    0.10
 -11  -5  -8    0.53    0.14
 -13  -5  -8   -0.06    0.09
 -15  -5  -8    1.28    0.21
 -17  -5  -8    0.90    0.19
 -19  -5  -8    0.21    0.12
 -21  -5  -8   -0.13    0.11
  28  -6  -8    0.39    0.29
  26  -6  -8    0.95    0.30
  24  -6  -8    2.68    0.46
  22  -6  -8    0.93    0.28
  20  -6  -8    0.02    0.18
  18  -6  -8    0.07    0.17
  16  -6  -8    0.05    0.17
 -16   6   8    0.03    0.25
  14  -6  -8    0.19    0.17
 -14   6   8    0.69    0.29
  12  -6  -8    1.25    0.25
 -12   6   8    0.90    0.31
  10  -6  -8    0.62    0.11
  10  -6  -8    0.60    0.19
 -10   6   8    0.11    0.25
   8  -6  -8    0.27    0.09
   8  -6  -8    0.22    0.15
  -8   6   8    0.00    0.24
   6  -6  -8    0.34    0.09
   6  -6  -8    0.18    0.14
  -6   6   8    0.03    0.22
   4  -6  -8   -0.07    0.06
   4  -6  -8    0.07    0.12
  -4   6   8    0.18    0.27
   2  -6  -8    1.27    0.15
  -2   6   8    1.26    0.44
   0  -6  -8    0.52    0.10
  -2  -6  -8    3.06    0.35
  -4  -6  -8    1.68    0.24
  -6  -6  -8    1.16    0.19
  -8  -6  -8    0.56    0.15
 -10  -6  -8    0.64    0.15
 -12  -6  -8    0.04    0.10
 -14  -6  -8    0.58    0.16
  17  -7  -8    1.02    0.28
  15  -7  -8    0.69    0.24
  13  -7  -8    1.90    0.34
  13  -7  -8    1.90    0.21
  11  -7  -8    1.01    0.15
   9  -7  -8    0.18    0.09
   7  -7  -8   -0.02    0.08
  44   0  -9   -0.27    0.13
 -44   0   9    0.14    0.14
 -42   0   9    0.00    0.11
  42   0  -9   -0.03    0.15
  40   0  -9    0.27    0.15
 -40   0   9   -0.07    0.11
 -38   0   9   -0.05    0.11
  38   0  -9   -0.06    0.14
 -36   0   9    0.06    0.11
  36   0  -9   -0.17    0.11
  34   0  -9   -0.11    0.12
 -34   0   9    0.03    0.10
 -32   0   9    0.09    0.11
  32   0  -9    0.20    0.13
 -30   0   9    0.10    0.11
  30   0  -9   -0.14    0.10
  28   0  -9   -0.08    0.10
 -28   0   9    0.04    0.10
  26   0  -9   -0.10    0.10
 -26   0   9    0.15    0.10
  24   0  -9    0.02    0.10
 -24   0   9    0.09    0.09
  22   0  -9    0.05    0.09
 -22   0   9    0.03    0.08
 -20   0   9   -0.05    0.08
  20   0  -9    0.12    0.11
 -18   0   9    0.31    0.11
  18   0  -9    0.06    0.09
 -16   0   9    0.13    0.11
  16   0  -9    0.01    0.07
  14   0  -9    0.06    0.08
 -14   0   9    0.03    0.11
  12   0  -9   -0.06    0.04
 -12   0   9   -0.05    0.11
 -10   0   9   -0.13    0.12
  10   0  -9   -0.01    0.04
   8   0  -9    0.02    0.04
  -8   0   9    0.01    0.14
  -6   0   9   -0.14    0.14
   6   0  -9    0.01    0.04
   4   0  -9   -0.04    0.04
  -4   0   9    0.04    0.17
  -2   0   9   -0.09    0.16
   0   0   9    0.06    0.22
   2   0   9   -0.07    0.21
   4   0   9   -0.01    0.24
   6   0   9   -0.01    0.26
 -10   0  -9   -0.01    0.05
 -12   0  -9   -0.02    0.06
 -14   0  -9    0.01    0.07
 -16   0  -9   -0.03    0.07
 -18   0  -9    0.00    0.08
 -20   0  -9    0.11    0.08
 -22   0  -9   -0.13    0.06
 -24   0  -9   -0.02    0.07
 -26   0  -9   -0.03    0.09
 -28   0  -9    0.15    0.10
 -30   0  -9   -0.01    0.10
  45  -1  -9   -0.03    0.20
 -45   1   9    0.02    0.14
 -43  -1   9   -0.11    0.12
  43  -1  -9   -0.11    0.17
 -43   1   9    0.06    0.14
 -41  -1   9    0.30    0.15
  41  -1  -9    0.37    0.19
 -41   1   9    0.19    0.14
  39  -1  -9    0.62    0.22
 -39  -1   9    0.64    0.18
 -39   1   9    1.09    0.22
  39   1  -9    0.87    0.20
 -37  -1   9    0.26    0.12
  37  -1  -9   -0.05    0.14
  37   1  -9    0.18    0.13
 -37   1   9    0.15    0.14
  35  -1  -9    0.70    0.20
 -35  -1   9    0.71    0.17
 -35   1   9    0.83    0.19
  35   1  -9    0.54    0.17
 -33  -1   9    1.30    0.22
  33  -1  -9    1.23    0.26
 -33   1   9    1.51    0.24
  33   1  -9    1.30    0.23
  31  -1  -9    3.81    0.42
 -31  -1   9    3.58    0.38
 -31   1   9    2.94    0.38
  31   1  -9    2.54    0.36
 -29  -1   9    2.63    0.29
  29  -1  -9    1.89    0.30
  29   1  -9    1.61    0.26
 -29   1   9    2.12    0.29
 -27  -1   9    0.45    0.12
  27  -1  -9    0.58    0.17
  27   1  -9    0.53    0.14
 -27   1   9    0.72    0.15
  25  -1  -9    2.65    0.34
 -25  -1   9    2.26    0.29
 -25   1   9    2.32    0.32
  25   1  -9    2.44    0.29
 -23  -1   9    1.29    0.20
  23  -1  -9    1.21    0.21
 -23   1   9    1.41    0.23
  23   1  -9    1.13    0.19
  21  -1  -9    3.27    0.37
 -21  -1   9    2.81    0.35
 -21   1   9    3.40    0.39
  21   1  -9    3.49    0.35
 -19  -1   9    1.07    0.17
  19  -1  -9    0.84    0.19
  19   1  -9    1.19    0.17
 -19   1   9    0.96    0.19
 -17  -1   9    0.16    0.10
  17  -1  -9    0.13    0.10
 -17   1   9   -0.14    0.10
  15  -1  -9    4.19    0.47
 -15  -1   9    4.71    0.49
 -15   1   9    5.33    0.54
  13  -1  -9    1.16    0.19
 -13  -1   9    1.41    0.21
 -13   1   9    1.48    0.26
  13   1  -9    1.29    0.12
 -11  -1   9    8.54    0.87
 -11   1   9    7.71    0.89
  11   1  -9    9.35    0.64
  -9  -1   9   24.19    2.31
   9  -1  -9   23.73    2.17
   9  -1  -9   24.31    1.75
   9   1  -9   26.02    1.75
  -9   1   9   23.55    2.35
  -7  -1   9    3.25    0.45
   7  -1  -9    3.73    0.29
   7   1  -9    3.66    0.28
  -7   1   9    3.99    0.51
  -5  -1   9    2.79    0.43
   5  -1  -9    3.75    0.28
  -5   1   9    3.60    0.51
   3  -1  -9    0.37    0.07
  -3  -1   9    0.29    0.18
  -3   1   9    0.24    0.23
  -1  -1   9    0.48    0.23
   1  -1  -9    0.76    0.09
  -1   1   9    0.76    0.29
   1  -1   9    9.22    0.92
   1   1   9    7.03    0.92
   3  -1   9    0.15    0.22
   3   1   9    0.18    0.25
   5  -1   9    1.55    0.39
   5   1   9    2.30    0.48
   7   1   9    0.10    0.29
  -9   1  -9    0.91    0.13
 -11  -1  -9    0.05    0.07
 -11   1  -9   -0.08    0.05
 -13  -1  -9    1.83    0.22
 -13   1  -9    1.65    0.21
 -15  -1  -9    0.07    0.08
 -15   1  -9    0.09    0.07
 -17   1  -9    0.12    0.08
 -19  -1  -9    3.07    0.38
 -19   1  -9    3.85    0.38
 -21  -1  -9    0.43    0.12
 -21   1  -9    0.33    0.10
 -23  -1  -9    0.05    0.08
 -23   1  -9   -0.02    0.08
 -25  -1  -9    0.01    0.08
 -25   1  -9   -0.08    0.07
 -27  -1  -9    0.38    0.14
 -27   1  -9    0.53    0.13
 -29  -1  -9    0.06    0.10
 -29   1  -9    0.33    0.12
  42  -2  -9    0.04    0.21
 -42  -2   9    0.13    0.14
 -42   2   9    0.00    0.14
  40  -2  -9    0.20    0.19
 -40  -2   9    0.62    0.16
 -40   2   9    0.16    0.14
 -38  -2   9    0.23    0.12
  38  -2  -9    0.05    0.20
 -38   2   9    0.02    0.13
  36  -2  -9    1.32    0.32
 -36  -2   9    1.40    0.24
 -36   2   9    1.30    0.25
  34  -2  -9    3.75    0.51
 -34  -2   9    3.58    0.43
  34   2  -9    4.11    0.41
 -34   2   9    3.43    0.45
  32  -2  -9    2.57    0.36
 -32  -2   9    1.70    0.26
 -32   2   9    1.98    0.29
  32   2  -9    2.00    0.26
 -30  -2   9    7.03    0.73
  30  -2  -9    6.77    0.74
 -30   2   9    7.53    0.75
  28  -2  -9    0.43    0.18
 -28  -2   9    0.24    0.11
 -28   2   9    0.19    0.14
 -26  -2   9    5.14    0.53
  26  -2  -9    5.52    0.57
 -26   2   9    4.64    0.55
  24  -2  -9    0.05    0.11
 -24  -2   9    0.02    0.08
 -24   2   9   -0.05    0.12
  22  -2  -9    0.15    0.14
 -22  -2   9    0.27    0.10
 -22   2   9    0.26    0.14
  20  -2  -9    1.04    0.21
 -20  -2   9    1.34    0.19
 -20   2   9    1.17    0.23
  18  -2  -9    9.76    0.93
 -18  -2   9   10.44    0.95
 -18   2   9    8.85    0.99
 -16  -2   9    0.17    0.09
  16  -2  -9    0.38    0.14
  16   2  -9    0.31    0.05
 -16   2   9    0.35    0.19
  14  -2  -9    0.23    0.12
 -14  -2   9    0.21    0.10
 -14   2   9    0.27    0.19
  14   2  -9    0.29    0.04
  12  -2  -9   51.51    4.49
 -12  -2   9   52.70    4.75
  12   2  -9   54.15    3.62
 -12   2   9   45.27    4.79
  10  -2  -9    3.82    0.39
 -10  -2   9    3.56    0.40
 -10   2   9    3.39    0.48
   8  -2  -9    2.53    0.21
  -8  -2   9    1.99    0.29
   8  -2  -9    2.20    0.28
  -8   2   9    2.45    0.41
  -6  -2   9    3.61    0.48
   6  -2  -9    3.51    0.42
   6  -2  -9    4.70    0.34
  -6  -2   9    4.23    0.32
  -6   2   9    4.51    0.60
   6   2  -9    4.72    0.43
  -4  -2   9    1.61    0.28
   4  -2  -9    1.77    0.16
   4   2  -9    2.02    0.21
  -4   2   9    0.71    0.30
   2  -2  -9    0.33    0.07
  -2  -2   9    0.64    0.20
   2   2  -9    0.50    0.11
  -2   2   9    0.00    0.26
   0  -2   9    0.73    0.23
   0  -2  -9    0.93    0.11
   0   2  -9    1.13    0.18
   0   2   9    0.98    0.33
   2  -2   9    0.19    0.21
   2   2   9    0.60    0.32
   4  -2   9    2.66    0.44
   4   2   9    1.81    0.47
  -6   2  -9    4.04    0.40
   8   2   9    0.33    0.37
 -10  -2  -9    0.92    0.15
 -10   2  -9    0.94    0.13
 -12  -2  -9    0.59    0.13
 -12   2  -9    0.84    0.12
 -14  -2  -9    0.08    0.08
 -14   2  -9   -0.06    0.06
 -16  -2  -9    4.36    0.47
 -16   2  -9    4.55    0.45
 -18  -2  -9    6.51    0.63
 -18   2  -9    5.78    0.60
 -20  -2  -9    1.04    0.17
 -20   2  -9    0.62    0.12
 -22  -2  -9    0.07    0.10
 -22   2  -9    0.01    0.07
 -24  -2  -9    0.10    0.10
 -24   2  -9   -0.01    0.07
 -26  -2  -9    0.05    0.10
 -26   2  -9    0.10    0.09
 -28  -2  -9    0.06    0.11
 -41  -3   9    0.49    0.17
  41  -3  -9    0.15    0.24
 -41   3   9    0.20    0.20
  39  -3  -9    1.36    0.34
 -39  -3   9    1.17    0.24
 -39   3   9    1.72    0.30
  37  -3  -9    0.57    0.24
 -37  -3   9    0.45    0.16
 -37   3   9    0.66    0.20
 -35  -3   9    0.39    0.14
  35  -3  -9    0.05    0.21
 -35   3   9    0.20    0.16
 -33  -3   9    0.64    0.15
  33  -3  -9    0.28    0.20
 -33   3   9    0.44    0.18
 -31  -3   9    0.07    0.10
  31  -3  -9    0.25    0.18
 -31   3   9    0.23    0.15
  29  -3  -9    0.12    0.17
 -29  -3   9   -0.02    0.08
 -29   3   9    0.08    0.14
  27  -3  -9    0.16    0.17
 -27  -3   9    0.01    0.09
 -27   3   9   -0.11    0.14
 -25  -3   9    0.30    0.10
  25  -3  -9    0.32    0.18
 -25   3   9    0.28    0.15
 -23  -3   9    0.19    0.10
  23  -3  -9   -0.03    0.14
 -23   3   9    0.22    0.17
 -21  -3   9   14.64    1.39
  21  -3  -9   15.63    1.37
  21   3  -9   14.45    1.04
 -21   3   9   13.61    1.43
 -19  -3   9    3.86    0.40
  19  -3  -9    3.75    0.43
  19   3  -9    3.67    0.27
 -19   3   9    3.99    0.49
 -17  -3   9    0.81    0.14
  17  -3  -9    0.66    0.17
 -17   3   9    0.74    0.24
  15  -3  -9    2.72    0.34
 -15  -3   9    2.25    0.28
 -15   3   9    2.87    0.41
 -13  -3   9   -0.04    0.08
  13  -3  -9    0.03    0.10
 -13   3   9   -0.05    0.17
  11  -3  -9    2.01    0.26
 -11  -3   9    1.82    0.23
 -11   3   9    0.93    0.31
   9  -3  -9    3.38    0.40
  -9  -3   9    3.75    0.41
   9  -3  -9    3.78    0.31
   9   3  -9    3.99    0.37
  -9   3   9    3.74    0.57
  -7  -3   9    0.00    0.11
   7  -3  -9    0.13    0.10
   7  -3  -9   -0.07    0.06
   7   3  -9    0.07    0.04
  -7   3   9    0.18    0.22
   5  -3  -9    1.76    0.24
  -5  -3   9    2.10    0.28
  -5  -3   9    1.89    0.16
   5  -3  -9    1.76    0.18
  -5   3   9    2.41    0.43
   5   3  -9    1.92    0.20
   3  -3  -9    0.28    0.11
   3  -3  -9    0.43    0.08
  -3  -3   9    0.10    0.16
  -3   3   9    0.18    0.28
   3   3  -9    0.52    0.08
  -1  -3   9    1.13    0.25
   1  -3  -9    1.40    0.14
  -1   3   9    0.66    0.36
   1   3  -9    1.38    0.16
  -1  -3  -9    7.35    0.55
  -1   3  -9    7.41    0.70
   1   3   9    6.01    0.95
  -3   3  -9    9.74    0.86
   3   3   9    6.45    1.09
   5   3   9    2.00    0.56
  -5   3  -9    2.07    0.21
   7   3   9    1.18    0.47
  -7   3  -9    1.46    0.16
  -9  -3  -9    0.02    0.08
  -9   3  -9    0.01    0.04
 -11  -3  -9    0.08    0.08
 -11   3  -9    0.06    0.05
 -13  -3  -9    0.01    0.08
 -13   3  -9    0.05    0.05
 -15  -3  -9    0.52    0.13
 -17  -3  -9    0.38    0.11
 -19  -3  -9   -0.07    0.07
 -21  -3  -9    0.26    0.12
 -23  -3  -9    0.10    0.11
 -25  -3  -9    0.13    0.11
  38  -4  -9   -0.12    0.20
 -38  -4   9    0.01    0.12
 -38   4   9    0.13    0.17
 -36  -4   9    2.01    0.32
  36  -4  -9    3.10    0.52
 -36   4   9    2.60    0.39
  34  -4  -9    1.15    0.35
 -34  -4   9    1.03    0.20
 -34   4   9    0.86    0.24
  32  -4  -9   -0.02    0.17
 -32  -4   9    0.29    0.13
 -32   4   9    0.41    0.19
  30  -4  -9    0.05    0.19
 -30  -4   9    0.08    0.10
 -30   4   9    0.17    0.16
 -28  -4   9   -0.03    0.09
  28  -4  -9    0.18    0.19
 -28   4   9    0.21    0.17
 -26  -4   9    0.95    0.16
  26  -4  -9    0.86    0.25
 -26   4   9    0.63    0.23
  24  -4  -9    0.65    0.23
 -24  -4   9    1.22    0.18
 -24   4   9    1.41    0.28
 -22  -4   9    0.07    0.09
  22  -4  -9    0.15    0.16
 -22   4   9    0.22    0.19
 -20  -4   9    5.02    0.49
  20  -4  -9    4.31    0.53
 -20   4   9    4.28    0.58
 -18  -4   9    0.15    0.08
  18  -4  -9   -0.04    0.13
 -18   4   9    0.02    0.18
  16  -4  -9    0.69    0.19
 -16  -4   9    0.52    0.12
 -16   4   9    0.33    0.22
 -14  -4   9    0.00    0.08
  14  -4  -9    0.06    0.11
 -14   4   9    0.04    0.19
 -12  -4   9    0.28    0.10
  12  -4  -9    0.13    0.13
 -12   4   9   -0.17    0.20
 -10  -4   9    1.53    0.19
  10  -4  -9    0.96    0.13
  10  -4  -9    1.11    0.21
 -10   4   9    1.52    0.37
   8  -4  -9    1.18    0.21
   8  -4  -9    1.75    0.17
  -8  -4   9    1.64    0.22
  -8   4   9    1.36    0.37
  -6  -4   9    6.41    0.73
   6  -4  -9    8.39    0.71
   6  -4  -9    7.98    0.56
  -6   4   9    5.57    0.89
   4  -4  -9    3.75    0.43
   4  -4  -9    4.26    0.33
  -4   4   9    4.19    0.66
   2  -4  -9    0.05    0.06
   2  -4  -9    0.03    0.09
  -2   4   9   -0.07    0.26
   0  -4  -9    0.17    0.07
   0   4   9    0.12    0.30
  -2  -4  -9    0.23    0.07
   2   4   9   -0.30    0.25
   4   4   9   -0.05    0.42
  -8  -4  -9    0.43    0.12
 -10  -4  -9    0.63    0.15
 -12  -4  -9    0.15    0.10
 -14  -4  -9    4.42    0.48
 -16  -4  -9    0.18    0.11
 -18  -4  -9    0.06    0.10
 -20  -4  -9    0.63    0.15
 -22  -4  -9    0.24    0.12
 -33  -5   9    0.14    0.12
  33  -5  -9    0.02    0.24
 -33   5   9   -0.15    0.18
 -31  -5   9   -0.15    0.10
  31  -5  -9    0.14    0.21
 -31   5   9    0.01    0.18
  29  -5  -9    1.08    0.31
 -29  -5   9    0.83    0.17
 -29   5   9    0.79    0.27
 -27  -5   9    0.08    0.10
  27  -5  -9    0.10    0.19
 -27   5   9    0.15    0.17
 -25  -5   9    0.76    0.16
  25  -5  -9    0.60    0.23
 -25   5   9    1.09    0.27
  23  -5  -9    0.26    0.18
 -23  -5   9    0.28    0.11
 -23   5   9    0.31    0.20
 -21  -5   9    0.49    0.13
  21  -5  -9    0.26    0.18
 -21   5   9    0.36    0.21
  19  -5  -9   -0.12    0.12
 -19   5   9    0.03    0.19
  17  -5  -9    0.85    0.23
 -17   5   9    0.55    0.28
  15  -5  -9   -0.15    0.12
 -15   5   9   -0.06    0.21
  13  -5  -9    2.28    0.34
 -13   5   9    2.42    0.47
  11  -5  -9    0.38    0.09
  11  -5  -9    0.40    0.16
 -11   5   9    0.16    0.26
   9  -5  -9    0.03    0.07
   9  -5  -9   -0.05    0.12
  -9   5   9    0.02    0.25
   7  -5  -9    0.72    0.12
   7  -5  -9    0.61    0.17
  -7   5   9    0.90    0.34
   5  -5  -9   10.72    0.81
   5  -5  -9   10.86    1.01
   3  -5  -9    0.35    0.13
   3  -5  -9    0.22    0.08
  -3   5   9    0.13    0.28
   1  -5  -9    0.93    0.16
   1  -5  -9    0.80    0.11
  -1   5   9    0.17    0.32
  -1  -5  -9    0.45    0.09
   1   5   9    0.26    0.40
   3   5   9   -0.03    0.37
  -5  -5  -9    0.04    0.09
  -7  -5  -9    3.10    0.36
  -9  -5  -9   -0.02    0.10
 -11  -5  -9    0.72    0.17
 -13  -5  -9    0.52    0.14
 -15  -5  -9    0.54    0.15
 -17  -5  -9    0.14    0.11
 -19  -5  -9    0.30    0.13
  26  -6  -9   -0.20    0.17
  24  -6  -9   -0.05    0.19
  22  -6  -9    0.05    0.19
  20  -6  -9   -0.03    0.15
  18  -6  -9    0.50    0.20
 -18   6   9    0.13    0.22
  16  -6  -9    0.79    0.23
 -16   6   9    0.66    0.28
  14  -6  -9    0.06    0.16
 -14   6   9    0.14    0.25
  12  -6  -9    0.01    0.15
  12  -6  -9   -0.01    0.07
 -12   6   9    0.11    0.24
  10  -6  -9    1.14    0.15
  10  -6  -9    1.16    0.24
 -10   6   9    0.75    0.35
   8  -6  -9    0.51    0.10
   8  -6  -9    0.23    0.15
  -8   6   9    0.20    0.29
   6  -6  -9   -0.07    0.12
   6  -6  -9   -0.06    0.07
  -6   6   9    0.29    0.28
   4  -6  -9   -0.01    0.07
  -4   6   9    0.02    0.26
   2  -6  -9    0.28    0.08
  -2   6   9    0.04    0.31
   0  -6  -9    0.06    0.07
  -2  -6  -9    0.62    0.14
  -4  -6  -9    0.21    0.10
  -6  -6  -9   -0.10    0.07
  -8  -6  -9    0.24    0.11
 -10  -6  -9    0.05    0.10
 -12  -6  -9    0.40    0.14
  13  -7  -9    0.40    0.12
  11  -7  -9    1.46    0.19
   9  -7  -9    1.90    0.22
   7  -7  -9    0.01    0.08
   5  -7  -9    0.08    0.09
 -44   0  10   -0.06    0.12
  44   0 -10    0.05    0.16
  42   0 -10   -0.08    0.12
 -42   0  10   -0.01    0.13
 -40   0  10    0.52    0.18
  40   0 -10    0.29    0.16
  38   0 -10    1.22    0.26
 -38   0  10    1.42    0.25
 -36   0  10    2.90    0.38
  36   0 -10    2.82    0.39
 -34   0  10    1.41    0.24
  34   0 -10    1.79    0.28
 -32   0  10    1.23    0.21
  32   0 -10    1.11    0.22
  30   0 -10    0.63    0.16
 -30   0  10    0.53    0.15
 -28   0  10    9.14    1.01
  28   0 -10   11.91    0.99
 -26   0  10   15.31    1.52
  26   0 -10   16.45    1.45
 -24   0  10    0.09    0.11
  24   0 -10    0.11    0.11
  22   0 -10    1.06    0.19
 -22   0  10    1.14    0.20
 -20   0  10    2.97    0.36
  20   0 -10    3.20    0.35
 -18   0  10    1.09    0.19
  18   0 -10    0.61    0.14
  16   0 -10   18.85    1.56
 -16   0  10   15.72    1.66
  14   0 -10    1.20    0.13
 -14   0  10    1.46    0.23
  12   0 -10   10.55    0.78
 -12   0  10   10.80    1.07
 -10   0  10    6.24    0.68
  10   0 -10    6.19    0.47
  -8   0  10    2.44    0.38
   8   0 -10    2.70    0.22
   6   0 -10    6.55    0.46
  -6   0  10    4.80    0.67
  -4   0  10    0.15    0.20
  -2   0  10    3.69    0.53
   0   0  10    3.00    0.51
   2   0  10    3.11    0.52
   4   0  10    9.66    1.12
   6   0  10    2.31    0.47
 -10   0 -10    3.48    0.37
 -12   0 -10    1.94    0.23
 -14   0 -10   11.67    1.12
 -16   0 -10    0.59    0.12
 -18   0 -10    1.55    0.21
 -20   0 -10    0.22    0.10
 -22   0 -10    0.03    0.08
 -24   0 -10    0.14    0.09
 -26   0 -10    2.03    0.28
 -28   0 -10    0.07    0.10
  43  -1 -10    0.45    0.21
 -43  -1  10    0.74    0.20
 -43   1  10    0.89    0.22
  41  -1 -10   -0.07    0.18
 -41  -1  10    0.12    0.12
  41   1 -10   -0.02    0.13
 -41   1  10    0.10    0.14
 -39  -1  10    4.80    0.54
  39  -1 -10    5.54    0.63
  39   1 -10    4.32    0.53
 -39   1  10    4.77    0.56
  37  -1 -10    1.36    0.29
 -37  -1  10    1.24    0.22
 -37   1  10    1.00    0.22
  37   1 -10    1.14    0.23
  35  -1 -10    1.61    0.30
 -35  -1  10    0.95    0.21
  35   1 -10    1.98    0.26
 -35   1  10    1.79    0.27
 -33  -1  10    1.88    0.27
  33  -1 -10    1.81    0.30
 -33   1  10    1.80    0.29
  33   1 -10    1.65    0.26
 -31  -1  10    2.29    0.33
  31  -1 -10    2.53    0.37
 -31   1  10    3.00    0.36
  31   1 -10    2.21    0.32
  29  -1 -10    0.04    0.14
 -29  -1  10    0.02    0.09
  29   1 -10    0.06    0.10
 -29   1  10    0.06    0.12
  27  -1 -10    0.66    0.18
 -27  -1  10    0.97    0.18
  27   1 -10    0.84    0.17
 -27   1  10    0.87    0.20
  25  -1 -10    1.15    0.21
 -25  -1  10    1.31    0.20
  25   1 -10    0.87    0.17
 -25   1  10    0.97    0.20
 -23  -1  10    0.06    0.09
  23  -1 -10    0.04    0.11
  23   1 -10   -0.06    0.09
 -23   1  10    0.07    0.11
 -21  -1  10    0.12    0.10
  21  -1 -10    0.06    0.11
 -21   1  10    0.15    0.12
 -19  -1  10   -0.15    0.09
  19  -1 -10    0.04    0.09
 -19   1  10   -0.02    0.12
 -17  -1  10   -0.05    0.10
  17  -1 -10   -0.03    0.10
 -17   1  10    0.05    0.14
  15  -1 -10    1.41    0.22
 -15  -1  10    1.65    0.24
  15   1 -10    1.54    0.14
 -15   1  10    1.63    0.28
  13  -1 -10   10.59    0.97
 -13  -1  10   10.17    1.03
 -13   1  10   10.32    1.07
  13   1 -10   10.54    0.76
  11  -1 -10    0.92    0.17
  11  -1 -10    0.94    0.11
 -11  -1  10    1.17    0.21
  11   1 -10    0.89    0.10
   9  -1 -10   10.12    0.73
  -9  -1  10    9.49    1.00
  -9   1  10    9.58    1.04
   9   1 -10   10.03    0.72
   7  -1 -10    2.04    0.19
  -7  -1  10    2.22    0.33
  -7   1  10    1.85    0.37
  -5  -1  10   -0.08    0.15
   5  -1 -10    0.01    0.05
  -5   1  10    0.38    0.23
  -3  -1  10    3.81    0.57
   3  -1 -10    5.09    0.37
  -3   1  10    4.80    0.66
  -1  -1  10    4.25    0.59
  -1   1  10    4.65    0.66
   1  -1  10    0.44    0.24
   1   1  10    0.44    0.25
   3  -1  10    1.22    0.34
   3   1  10    0.71    0.32
   5  -1  10    0.01    0.23
   5   1  10    0.12    0.26
   7   1  10    0.22    0.36
  -9   1 -10    0.75    0.12
 -11  -1 -10   -0.02    0.06
 -11   1 -10   -0.06    0.06
 -13  -1 -10    0.35    0.09
 -13   1 -10    0.12    0.08
 -15  -1 -10   17.26    1.66
 -15   1 -10   17.82    1.65
 -17  -1 -10    0.68    0.14
 -17   1 -10    0.67    0.13
 -19  -1 -10    0.08    0.10
 -19   1 -10    0.01    0.08
 -21  -1 -10    0.31    0.11
 -21   1 -10    0.53    0.12
 -23  -1 -10    0.27    0.11
 -23   1 -10    0.29    0.11
 -25  -1 -10    0.16    0.11
 -25   1 -10    0.02    0.08
 -27  -1 -10    1.38    0.23
 -27   1 -10    1.16    0.20
 -42  -2  10    0.25    0.14
  42  -2 -10    0.32    0.22
 -42   2  10    0.16    0.16
  40  -2 -10    0.93    0.29
 -40  -2  10    0.80    0.20
 -40   2  10    0.74    0.21
 -38  -2  10    3.02    0.41
  38  -2 -10    3.69    0.51
 -38   2  10    3.67    0.44
 -36  -2  10    2.41    0.33
  36  -2 -10    2.74    0.42
 -36   2  10    2.26    0.34
  34  -2 -10    3.06    0.46
 -34  -2  10    3.30    0.41
 -34   2  10    3.93    0.44
 -32  -2  10    0.37    0.13
  32  -2 -10    0.37    0.18
 -32   2  10    0.24    0.15
  30  -2 -10    0.17    0.14
 -30  -2  10   -0.02    0.09
 -30   2  10    0.18    0.13
  28  -2 -10    1.45    0.26
 -28  -2  10    1.29    0.21
 -28   2  10    1.59    0.25
 -26  -2  10   14.31    1.37
  26  -2 -10   13.63    1.33
 -26   2  10   14.57    1.40
 -24  -2  10    3.15    0.37
  24  -2 -10    3.21    0.41
 -24   2  10    3.36    0.42
  22  -2 -10    0.57    0.16
 -22  -2  10    0.31    0.12
 -22   2  10    0.85    0.20
 -20  -2  10    0.68    0.15
  20  -2 -10    0.46    0.16
  20   2 -10    0.72    0.08
 -20   2  10    0.95    0.22
 -18  -2  10    1.39    0.21
  18  -2 -10    1.25    0.23
 -18   2  10    1.19    0.25
  18   2 -10    1.38    0.12
 -16  -2  10    0.12    0.10
  16  -2 -10    0.04    0.11
 -16   2  10    0.04    0.17
  16   2 -10    0.07    0.04
 -14  -2  10    9.69    0.97
  14  -2 -10   10.68    0.94
  14   2 -10   10.04    0.72
 -14   2  10    9.15    1.04
  12  -2 -10    8.91    0.81
 -12  -2  10    8.00    0.84
 -12   2  10    8.46    0.92
 -10  -2  10   27.67    2.54
  10  -2 -10   26.67    2.39
  10  -2 -10   26.80    1.93
 -10   2  10   26.29    2.60
   8  -2 -10    0.30    0.07
   8  -2 -10    0.30    0.11
  -8   2  10    0.55    0.28
  -6  -2  10    3.11    0.42
   6  -2 -10    3.59    0.28
  -6   2  10    3.43    0.54
   4  -2 -10   -0.02    0.06
  -4  -2  10   -0.04    0.16
  -4   2  10   -0.05    0.21
  -2  -2  10    3.91    0.49
  -2   2  10    3.04    0.55
   0  -2  10    3.69    0.51
   0   2  10    3.47    0.61
   2  -2  10    2.80    0.46
   2   2  10    2.68    0.52
   4  -2  10    0.44    0.26
   4   2  10    0.32    0.30
  -6   2 -10    1.14    0.14
   6   2  10    0.51    0.36
  -8   2 -10    0.72    0.11
   8   2  10    0.60    0.40
 -10  -2 -10   -0.10    0.06
 -10   2 -10    0.00    0.05
 -12  -2 -10    9.10    0.87
 -12   2 -10    8.57    0.84
 -14  -2 -10    3.14    0.36
 -14   2 -10    3.20    0.34
 -16  -2 -10    0.20    0.10
 -16   2 -10    0.41    0.09
 -18  -2 -10   -0.06    0.08
 -18   2 -10    0.00    0.06
 -20  -2 -10    0.12    0.11
 -20   2 -10    0.07    0.07
 -22  -2 -10    0.02    0.10
 -22   2 -10    0.08    0.08
 -24  -2 -10    0.00    0.10
 -26  -2 -10    0.08    0.11
  41  -3 -10    0.73    0.30
 -41  -3  10    0.36    0.16
 -41   3  10    0.35    0.20
  39  -3 -10   -0.15    0.20
 -39  -3  10    0.21    0.13
 -39   3  10    0.10    0.15
  37  -3 -10   -0.07    0.17
 -37  -3  10   -0.06    0.11
 -37   3  10    0.17    0.16
  35  -3 -10    2.23    0.39
 -35  -3  10    1.58    0.26
 -35   3  10    1.98    0.32
 -33  -3  10    0.16    0.12
  33  -3 -10    0.09    0.16
 -33   3  10    0.45    0.18
  31  -3 -10    0.74    0.23
 -31  -3  10    1.13    0.19
 -31   3  10    1.65    0.28
 -29  -3  10    3.26    0.37
  29  -3 -10    2.43    0.41
 -29   3  10    3.88    0.46
 -27  -3  10    5.51    0.57
  27  -3 -10    5.88    0.62
 -27   3  10    5.16    0.63
  25  -3 -10    0.22    0.16
 -25  -3  10    0.51    0.13
 -25   3  10    0.74    0.21
  23  -3 -10    0.88    0.23
 -23  -3  10    1.12    0.18
 -23   3  10    0.97    0.24
 -21  -3  10    5.32    0.56
  21  -3 -10    5.93    0.60
  21   3 -10    5.42    0.39
 -21   3  10    4.90    0.63
 -19  -3  10    0.76    0.15
  19  -3 -10    0.63    0.17
 -19   3  10    0.39    0.21
  17  -3 -10    4.46    0.50
 -17  -3  10    4.25    0.47
 -17   3  10    4.96    0.60
 -15  -3  10    0.26    0.11
  15  -3 -10    0.24    0.13
 -15   3  10    0.15    0.19
  13  -3 -10    7.97    0.71
 -13  -3  10    7.17    0.71
 -13   3  10    5.96    0.80
  11  -3 -10    6.42    0.49
  11  -3 -10    6.07    0.62
 -11  -3  10    6.37    0.64
 -11   3  10    6.18    0.77
  -9  -3  10    7.81    0.83
   9  -3 -10    8.52    0.63
   9  -3 -10    9.06    0.80
  -9   3  10    7.52    0.96
  -7  -3  10    0.62    0.07
   7  -3 -10    0.24    0.12
   7  -3 -10    0.23    0.08
  -7  -3  10    0.21    0.15
   7   3 -10    0.56    0.08
  -7   3  10    0.13    0.24
   5  -3 -10    0.27    0.08
   5  -3 -10    0.53    0.14
  -5  -3  10    0.72    0.19
  -5   3  10    0.47    0.28
   5   3 -10    0.76    0.10
  -3  -3  10    0.20    0.17
   3  -3 -10    0.33    0.08
   3   3 -10    0.18    0.06
  -3   3  10    0.21    0.27
   1  -3 -10    4.15    0.31
  -1  -3  10    3.14    0.48
  -1   3  10    2.68    0.57
   1  -3  10    1.12    0.27
   1   3  10    1.47    0.47
   3   3  10   -0.06    0.31
  -3   3 -10    0.24    0.06
   5   3  10    8.67    1.38
  -5   3 -10   12.05    1.08
  -7   3 -10    1.85    0.19
   7   3  10    0.82    0.45
  -9  -3 -10    0.22    0.09
  -9   3 -10    0.31    0.07
 -11  -3 -10    0.20    0.09
 -13  -3 -10    3.38    0.38
 -15  -3 -10    0.76    0.15
 -17  -3 -10    0.75    0.15
 -19  -3 -10    0.02    0.09
 -21  -3 -10    1.18    0.21
 -23  -3 -10   -0.03    0.10
 -38  -4  10    1.50    0.25
 -38   4  10    0.96    0.27
  36  -4 -10    0.17    0.19
 -36  -4  10    0.46    0.15
 -36   4  10    0.34    0.20
  34  -4 -10   -0.09    0.20
 -34  -4  10    0.08    0.11
 -34   4  10    0.12    0.18
 -32  -4  10    0.21    0.12
  32  -4 -10    0.08    0.20
 -32   4  10   -0.02    0.16
  30  -4 -10    0.21    0.20
 -30  -4  10    0.08    0.10
 -30   4  10    0.28    0.18
  28  -4 -10    1.68    0.32
 -28  -4  10    1.28    0.22
 -28   4  10    1.87    0.34
  26  -4 -10    0.26    0.19
 -26  -4  10    0.54    0.13
 -26   4  10    0.42    0.21
  24  -4 -10    2.58    0.37
 -24  -4  10    2.03    0.27
 -24   4  10    1.54    0.34
  22  -4 -10    7.07    0.76
 -22  -4  10    7.63    0.73
 -22   4  10    6.86    0.82
 -20  -4  10    2.10    0.25
  20  -4 -10    1.30    0.27
 -20   4  10    2.13    0.37
  18  -4 -10    1.82    0.31
 -18  -4  10    1.95    0.25
 -18   4  10    2.00    0.38
 -16  -4  10    1.99    0.25
  16  -4 -10    1.74    0.28
 -16   4  10    1.76    0.38
 -14  -4  10    1.92    0.25
  14  -4 -10    1.91    0.28
 -14   4  10    1.46    0.37
 -12  -4  10    1.49    0.21
  12  -4 -10    1.48    0.25
 -12   4  10    1.09    0.35
 -10  -4  10    5.30    0.57
  10  -4 -10    6.24    0.44
  10  -4 -10    5.33    0.55
 -10   4  10    3.87    0.69
   8  -4 -10    8.38    0.76
   8  -4 -10    8.79    0.60
  -8  -4  10    6.89    0.78
  -8   4  10    6.04    0.94
   6  -4 -10    2.44    0.31
   6  -4 -10    2.54    0.23
  -6   4  10    2.07    0.50
   4  -4 -10   11.18    0.79
   4  -4 -10   10.40    0.98
  -4   4  10    9.01    1.21
   2  -4 -10    0.53    0.09
  -2   4  10    0.65    0.36
   0  -4 -10   20.18    1.33
   0   4  10   13.75    1.92
   2   4  10    1.66    0.46
   4   4  10    4.11    0.80
  -8  -4 -10    6.75    0.68
 -10  -4 -10    2.19    0.29
 -12  -4 -10    4.86    0.52
 -14  -4 -10    0.70    0.15
 -16  -4 -10    0.58    0.15
 -18  -4 -10    3.19    0.38
 -20  -4 -10    1.13    0.21
 -33  -5  10   -0.08    0.11
  33  -5 -10   -0.06    0.19
 -33   5  10   -0.26    0.20
  31  -5 -10    0.31    0.25
 -31  -5  10    0.28    0.13
 -31   5  10    0.25    0.23
 -29  -5  10    0.19    0.12
  29  -5 -10    0.06    0.20
 -29   5  10    0.09    0.20
  27  -5 -10    0.58    0.23
 -27  -5  10    0.69    0.17
 -27   5  10    0.94    0.28
  25  -5 -10    0.94    0.27
 -25   5  10    0.66    0.24
  23  -5 -10   -0.03    0.17
 -23   5  10    0.14    0.21
  21  -5 -10    0.04    0.17
 -21   5  10    0.00    0.19
  19  -5 -10    2.64    0.38
 -19   5  10    1.89    0.41
  17  -5 -10   -0.05    0.13
 -17   5  10   -0.06    0.21
  15  -5 -10    0.84    0.22
 -15   5  10    1.39    0.36
  13  -5 -10    1.56    0.18
  13  -5 -10    1.43    0.26
 -13   5  10    1.64    0.41
  11  -5 -10    1.89    0.31
  11  -5 -10    2.62    0.23
 -11   5  10    1.50    0.42
   9  -5 -10    1.31    0.22
   9  -5 -10    1.00    0.14
  -9   5  10    0.39    0.30
   7  -5 -10    0.57    0.11
   7  -5 -10    0.41    0.15
  -7   5  10    0.40    0.29
   5  -5 -10    0.29    0.13
   5  -5 -10    0.43    0.09
  -5   5  10    0.03    0.31
   3  -5 -10    0.05    0.07
   3  -5 -10    0.14    0.12
  -3   5  10    0.23    0.31
   1  -5 -10    0.06    0.07
  -1   5  10   -0.01    0.29
  -1  -5 -10    0.66    0.10
   1   5  10    0.23    0.34
   3   5  10   -0.07    0.36
  -5  -5 -10    0.37    0.12
  -7  -5 -10   -0.10    0.08
  -9  -5 -10    1.16    0.20
 -11  -5 -10    2.41    0.32
 -13  -5 -10    0.74    0.17
 -15  -5 -10    0.11    0.11
  26  -6 -10    0.07    0.19
  24  -6 -10    0.06    0.18
  22  -6 -10    3.18    0.48
  20  -6 -10    0.38    0.20
 -20   6  10    0.68    0.29
  18  -6 -10    0.99    0.26
  16  -6 -10   -0.01    0.17
 -16   6  10    0.06    0.24
  14  -6 -10    0.90    0.14
  14  -6 -10    0.89    0.24
 -14   6  10    0.66    0.31
  12  -6 -10    0.00    0.08
  12  -6 -10    0.00    0.15
 -12   6  10    0.14    0.23
  10  -6 -10   -0.03    0.12
  10  -6 -10    0.00    0.08
 -10   6  10    0.05    0.25
   8  -6 -10    0.17    0.08
   8  -6 -10    0.14    0.15
  -8   6  10    0.27    0.29
   6  -6 -10    0.32    0.10
  -6   6  10    0.93    0.37
   4  -6 -10    0.29    0.09
  -4   6  10    0.54    0.33
   2  -6 -10    0.93    0.13
  -2   6  10    0.26    0.35
   0  -6 -10    0.39    0.09
  -2  -6 -10    1.65    0.24
  -4  -6 -10    0.55    0.14
  -6  -6 -10    0.48    0.14
  -8  -6 -10    0.91    0.19
 -44   0  11    0.12    0.15
  44   0 -11   -0.20    0.15
 -42   0  11   -0.02    0.14
  42   0 -11   -0.06    0.14
 -40   0  11    0.09    0.13
  40   0 -11    0.05    0.15
 -38   0  11    0.02    0.11
  38   0 -11   -0.02    0.14
 -36   0  11    0.03    0.13
  36   0 -11    0.24    0.15
  34   0 -11   -0.11    0.13
 -34   0  11    0.02    0.12
  32   0 -11   -0.17    0.11
 -32   0  11   -0.10    0.11
 -30   0  11   -0.11    0.10
  30   0 -11   -0.08    0.10
  28   0 -11   -0.20    0.11
 -28   0  11    0.16    0.12
 -26   0  11    0.02    0.12
  26   0 -11   -0.12    0.10
  24   0 -11    0.32    0.13
 -24   0  11    0.00    0.12
 -22   0  11   -0.10    0.10
  22   0 -11    0.09    0.10
  20   0 -11    0.04    0.10
 -20   0  11    0.00    0.12
 -18   0  11   -0.24    0.10
  18   0 -11    0.08    0.09
 -16   0  11    0.09    0.14
  16   0 -11   -0.04    0.04
  14   0 -11   -0.02    0.05
 -14   0  11   -0.04    0.15
  12   0 -11   -0.06    0.04
 -12   0  11   -0.06    0.16
 -10   0  11    0.03    0.14
  10   0 -11   -0.07    0.05
   8   0 -11    0.05    0.05
  -8   0  11    0.17    0.15
   6   0 -11    0.02    0.05
  -6   0  11    0.13    0.19
  -4   0  11   -0.08    0.17
  -2   0  11    0.35    0.23
   0   0  11   -0.04    0.22
   2   0  11   -0.09    0.22
   4   0  11   -0.28    0.22
   6   0  11   -0.26    0.26
 -10   0 -11    0.03    0.06
 -12   0 -11   -0.05    0.06
 -14   0 -11   -0.01    0.07
 -16   0 -11    0.11    0.09
 -18   0 -11   -0.07    0.08
 -20   0 -11    0.07    0.09
 -22   0 -11   -0.05    0.09
 -24   0 -11    0.01    0.08
 -26   0 -11    0.09    0.10
 -43  -1  11    0.43    0.17
  43  -1 -11    0.43    0.22
 -43   1  11    0.25    0.19
 -41  -1  11    0.29    0.15
  41  -1 -11   -0.16    0.14
 -41   1  11    0.11    0.16
  41   1 -11    0.07    0.14
  39  -1 -11   -0.09    0.14
 -39  -1  11    0.22    0.13
 -39   1  11    0.11    0.14
  39   1 -11    0.15    0.14
  37  -1 -11    3.56    0.46
 -37  -1  11    2.41    0.38
 -37   1  11    3.73    0.43
  37   1 -11    3.32    0.41
  35  -1 -11    1.97    0.35
 -35  -1  11    2.45    0.33
 -35   1  11    2.00    0.33
  33  -1 -11   -0.17    0.14
 -33  -1  11   -0.18    0.10
 -33   1  11    0.18    0.13
  33   1 -11   -0.02    0.11
  31  -1 -11    1.15    0.23
 -31  -1  11    0.44    0.14
  31   1 -11    0.59    0.16
 -31   1  11    0.51    0.18
  29  -1 -11    0.77    0.20
 -29  -1  11    0.36    0.14
  29   1 -11    0.67    0.17
 -29   1  11    0.68    0.19
 -27  -1  11    0.03    0.12
  27  -1 -11    0.08    0.12
 -27   1  11    0.16    0.14
  27   1 -11    0.07    0.11
  25  -1 -11    0.07    0.12
 -25  -1  11    0.02    0.10
 -25   1  11    0.03    0.11
  25   1 -11    0.17    0.12
 -23  -1  11    0.57    0.16
  23  -1 -11    0.63    0.16
 -23   1  11    0.95    0.21
  21  -1 -11    0.26    0.12
 -21  -1  11    0.24    0.12
 -21   1  11    0.00    0.16
  19  -1 -11    0.61    0.15
 -19  -1  11    0.64    0.16
 -19   1  11    0.51    0.19
 -17  -1  11    1.61    0.25
  17  -1 -11    1.59    0.24
 -17   1  11    1.09    0.25
  17   1 -11    1.50    0.14
 -15  -1  11    4.28    0.52
  15  -1 -11    4.59    0.49
 -15   1  11    5.33    0.58
  15   1 -11    4.89    0.36
  13  -1 -11    5.79    0.43
  13  -1 -11    5.50    0.56
 -13  -1  11    5.43    0.61
  13   1 -11    5.27    0.42
 -13   1  11    6.57    0.67
  11  -1 -11    1.21    0.13
 -11  -1  11    1.33    0.25
  11   1 -11    1.36    0.13
   9  -1 -11    4.49    0.34
  -9  -1  11    3.88    0.51
   9   1 -11    4.18    0.33
  -9   1  11    4.25    0.58
  -7  -1  11    3.61    0.49
   7  -1 -11    3.87    0.30
  -7   1  11    3.06    0.51
   5  -1 -11    6.59    0.45
  -5  -1  11    5.28    0.66
  -5   1  11    4.21    0.69
  -3  -1  11    0.75    0.27
   3  -1 -11    1.30    0.13
  -3   1  11    1.01    0.31
  -1  -1  11    0.57    0.26
  -1   1  11    0.36    0.30
   1  -1  11    0.23    0.24
   1   1  11    0.02    0.24
   3  -1  11    7.58    0.91
   3   1  11    7.30    0.99
   5  -1  11    0.14    0.25
   5   1  11   -0.09    0.25
   7   1  11    1.82    0.53
  -9   1 -11    0.02    0.06
 -11  -1 -11    6.44    0.65
 -11   1 -11    6.55    0.64
 -13  -1 -11    3.40    0.38
 -13   1 -11    3.37    0.36
 -15  -1 -11    0.31    0.11
 -15   1 -11    0.20    0.09
 -17  -1 -11    1.26    0.20
 -17   1 -11    1.05    0.17
 -19  -1 -11    1.01    0.18
 -19   1 -11    1.30    0.19
 -21  -1 -11    0.10    0.10
 -21   1 -11    0.06    0.09
 -23  -1 -11    0.26    0.12
 -23   1 -11    0.22    0.10
 -25  -1 -11    0.33    0.12
 -25   1 -11    0.35    0.12
  42  -2 -11    1.62    0.37
 -42  -2  11    2.18    0.33
 -42   2  11    2.11    0.36
 -40  -2  11    2.00    0.33
  40  -2 -11    2.23    0.40
 -40   2  11    3.19    0.41
  38  -2 -11    0.20    0.19
 -38  -2  11    0.46    0.16
 -38   2  11    0.42    0.18
  36  -2 -11    0.19    0.18
 -36  -2  11    0.02    0.11
 -36   2  11    0.10    0.14
  34  -2 -11   -0.15    0.16
 -34  -2  11    0.24    0.14
 -34   2  11    0.04    0.15
 -32  -2  11    1.37    0.23
  32  -2 -11    1.39    0.29
 -32   2  11    1.23    0.26
 -30  -2  11    0.12    0.10
  30  -2 -11    0.10    0.16
 -30   2  11    0.39    0.16
 -28  -2  11   -0.04    0.09
  28  -2 -11    0.00    0.14
 -28   2  11    0.01    0.13
 -26  -2  11    4.78    0.57
  26  -2 -11    5.88    0.60
 -26   2  11    5.93    0.63
  24  -2 -11   -0.06    0.13
 -24  -2  11    0.16    0.11
 -24   2  11   -0.03    0.16
 -22  -2  11    3.46    0.40
  22  -2 -11    3.90    0.43
 -22   2  11    3.88    0.49
  22   2 -11    3.40    0.28
 -20  -2  11    0.11    0.10
  20  -2 -11    0.07    0.11
  20   2 -11    0.06    0.04
 -20   2  11    0.12    0.16
 -18  -2  11    0.96    0.19
  18  -2 -11    1.18    0.21
 -18   2  11    0.88    0.25
  18   2 -11    1.13    0.11
  16  -2 -11   -0.02    0.10
 -16  -2  11    0.04    0.11
  16   2 -11    0.13    0.04
 -16   2  11    0.16    0.19
  14  -2 -11    5.87    0.63
 -14  -2  11    6.19    0.67
 -14   2  11    7.01    0.76
  14   2 -11    6.63    0.47
 -12  -2  11   14.51    1.46
  12  -2 -11   16.42    1.39
  12  -2 -11   14.97    1.10
 -12   2  11   14.60    1.53
  10  -2 -11    0.25    0.07
  10  -2 -11    0.09    0.10
 -10   2  11    0.89    0.25
   8  -2 -11   10.23    0.71
  -8  -2  11    9.36    0.97
  -8   2  11    8.21    1.03
   6  -2 -11   -0.03    0.05
  -6  -2  11   -0.02    0.16
  -6   2  11    0.49    0.27
   4  -2 -11    2.43    0.21
  -4  -2  11    1.89    0.36
  -4   2  11    1.80    0.45
  -2  -2  11    3.10    0.52
   2  -2 -11    4.09    0.31
  -2   2  11    3.36    0.61
   0  -2  11    1.29    0.31
   0   2  11    1.30    0.39
   2  -2  11    2.32    0.42
   2   2  11    2.19    0.51
   4  -2  11    0.06    0.25
   4   2  11    0.08    0.31
   6   2  11    1.28    0.50
  -6   2 -11    2.65    0.27
  -8   2 -11    0.15    0.07
   8   2  11   -0.22    0.34
 -10  -2 -11    0.07    0.08
 -10   2 -11    0.28    0.08
 -12  -2 -11    1.67    0.24
 -12   2 -11    1.78    0.21
 -14  -2 -11    3.24    0.36
 -14   2 -11    3.23    0.34
 -16  -2 -11    1.15    0.20
 -16   2 -11    1.44    0.19
 -18  -2 -11    2.30    0.28
 -18   2 -11    2.19    0.26
 -20  -2 -11    0.38    0.12
 -20   2 -11    0.28    0.10
 -22  -2 -11   -0.05    0.09
 -24  -2 -11    0.06    0.11
 -41  -3  11    0.76    0.20
  41  -3 -11    0.59    0.29
 -41   3  11    0.80    0.25
 -39  -3  11    0.22    0.14
  39  -3 -11    0.09    0.22
 -39   3  11    0.40    0.21
 -37  -3  11    0.84    0.19
  37  -3 -11    0.48    0.23
 -37   3  11    0.95    0.24
 -35  -3  11    1.10    0.22
  35  -3 -11    2.04    0.36
 -35   3  11    1.27    0.27
  33  -3 -11    1.63    0.34
 -33  -3  11    2.20    0.30
 -33   3  11    1.84    0.33
  31  -3 -11    1.85    0.36
 -31  -3  11    2.76    0.34
 -31   3  11    3.11    0.42
 -29  -3  11    6.03    0.63
  29  -3 -11    5.37    0.65
 -29   3  11    6.64    0.70
 -27  -3  11    4.38    0.51
  27  -3 -11    5.18    0.56
 -27   3  11    4.55    0.57
  25  -3 -11    0.19    0.15
 -25  -3  11   -0.02    0.09
 -25   3  11    0.15    0.19
 -23  -3  11    0.12    0.11
  23  -3 -11    0.25    0.16
 -23   3  11    0.28    0.20
 -21  -3  11    4.06    0.43
  21  -3 -11    3.73    0.47
 -21   3  11    3.53    0.53
  19  -3 -11    0.27    0.15
 -19  -3  11    0.29    0.12
 -19   3  11    0.03    0.17
 -17  -3  11    3.35    0.37
  17  -3 -11    2.80    0.38
 -17   3  11    3.12    0.48
  15  -3 -11    1.05    0.20
 -15  -3  11    1.04    0.19
 -15   3  11    0.75    0.26
  13  -3 -11   30.05    2.12
 -13  -3  11   29.69    2.77
  13  -3 -11   29.95    2.63
 -13   3  11   27.59    2.86
  11  -3 -11    0.12    0.07
   9  -3 -11    0.92    0.17
   9  -3 -11    0.78    0.11
  -9  -3  11    0.81    0.20
  -9   3  11    0.93    0.30
   7  -3 -11    0.78    0.17
  -7  -3  11    0.96    0.22
   7  -3 -11    0.96    0.12
  -7   3  11    0.64    0.31
   5  -3 -11    7.95    0.55
  -5  -3  11    5.92    0.76
  -5   3  11    6.97    0.95
   3  -3 -11    0.02    0.06
  -3  -3  11    0.02    0.19
  -3   3  11    0.44    0.30
  -1  -3  11    4.02    0.58
   1  -3 -11    5.14    0.37
  -1   3  11    3.18    0.67
   1  -3  11   -0.02    0.19
   1   3  11   -0.17    0.30
  -3   3 -11    2.31    0.24
   3   3  11    1.56    0.51
  -5   3 -11    3.83    0.37
   5   3  11    2.29    0.62
  -7   3 -11    1.64    0.18
   7   3  11    0.61    0.44
  -9  -3 -11    1.23    0.19
 -11  -3 -11    2.20    0.28
 -13  -3 -11    0.27    0.11
 -15  -3 -11    0.33    0.12
 -17  -3 -11    0.33    0.13
 -19  -3 -11    0.53    0.15
 -21  -3 -11    0.24    0.11
 -38  -4  11    0.42    0.16
 -38   4  11    0.57    0.23
  36  -4 -11   -0.19    0.19
 -36  -4  11    0.10    0.12
 -36   4  11    0.09    0.18
 -34  -4  11   -0.03    0.11
  34  -4 -11    0.13    0.22
 -34   4  11    0.10    0.20
 -32  -4  11    0.43    0.14
  32  -4 -11    0.42    0.23
 -32   4  11    0.24    0.21
 -30  -4  11    0.15    0.12
  30  -4 -11    0.12    0.18
 -30   4  11   -0.19    0.18
 -28  -4  11    0.09    0.11
  28  -4 -11   -0.09    0.13
 -28   4  11   -0.05    0.20
  26  -4 -11    0.85    0.23
 -26  -4  11    0.42    0.15
 -26   4  11    0.89    0.26
  24  -4 -11    0.31    0.20
 -24  -4  11    0.52    0.14
 -24   4  11    0.56    0.25
 -22  -4  11    0.06    0.11
  22  -4 -11    0.05    0.16
 -22   4  11    0.66    0.24
 -20  -4  11    2.12    0.26
  20  -4 -11    1.90    0.32
 -20   4  11    1.19    0.33
 -18  -4  11    0.33    0.12
  18  -4 -11    0.10    0.15
 -18   4  11    0.06    0.22
 -16  -4  11    1.92    0.25
  16  -4 -11    1.53    0.27
 -16   4  11    1.64    0.38
 -14  -4  11    0.55    0.15
  14  -4 -11    0.23    0.15
 -14   4  11    0.21    0.25
  12  -4 -11    1.51    0.16
  12  -4 -11    0.94    0.21
 -12  -4  11    1.47    0.23
 -12   4  11    1.62    0.40
  10  -4 -11    0.44    0.15
  10  -4 -11    0.33    0.09
 -10  -4  11    0.50    0.16
 -10   4  11    0.82    0.31
   8  -4 -11    0.43    0.09
   8  -4 -11    0.32    0.13
  -8   4  11    0.41    0.31
   6  -4 -11    1.98    0.19
   6  -4 -11    1.57    0.24
  -6   4  11    0.82    0.40
   4  -4 -11    0.78    0.11
  -4   4  11    0.38    0.29
   2  -4 -11    0.12    0.07
  -2   4  11    0.16    0.32
   0  -4 -11    0.04    0.06
   0   4  11    0.45    0.38
   2   4  11    0.42    0.37
   4   4  11    1.14    0.54
  -8  -4 -11    0.03    0.09
 -10  -4 -11    0.54    0.15
 -12  -4 -11    2.66    0.33
 -14  -4 -11    0.07    0.11
 -16  -4 -11    0.23    0.12
 -18  -4 -11    0.21    0.13
 -33   5  11    0.12    0.22
  31  -5 -11    0.37    0.22
 -31   5  11    0.23    0.24
  29  -5 -11    0.53    0.25
 -29   5  11    0.48    0.24
  27  -5 -11    0.05    0.17
 -27   5  11    0.34    0.25
  25  -5 -11    0.57    0.21
 -25   5  11    0.44    0.24
  23  -5 -11    0.36    0.22
 -23   5  11    0.56    0.26
  21  -5 -11    0.33    0.20
 -21   5  11    0.54    0.25
  19  -5 -11   -0.01    0.17
 -19   5  11    0.11    0.22
  17  -5 -11    1.97    0.31
 -17   5  11    0.89    0.35
  15  -5 -11    0.34    0.09
  15  -5 -11    0.14    0.16
 -15   5  11    0.40    0.28
  13  -5 -11   -0.02    0.14
  13  -5 -11   -0.04    0.07
 -13   5  11    0.29    0.26
  11  -5 -11    1.52    0.26
  11  -5 -11    1.69    0.19
 -11   5  11    1.02    0.39
   9  -5 -11    0.06    0.08
   9  -5 -11   -0.12    0.12
  -9   5  11    0.21    0.28
   7  -5 -11   -0.10    0.07
   7  -5 -11   -0.02    0.10
  -7   5  11   -0.11    0.25
   5  -5 -11    0.04    0.07
   5  -5 -11    0.04    0.11
  -5   5  11    0.16    0.33
   3  -5 -11    0.25    0.08
  -3   5  11    0.50    0.32
   1  -5 -11    0.49    0.10
  -1   5  11    0.10    0.33
   1   5  11   -0.22    0.32
   3   5  11   -0.25    0.36
  -5  -5 -11    0.03    0.10
  -7  -5 -11    1.68    0.25
  -9  -5 -11    1.52    0.25
 -11  -5 -11   -0.09    0.08
 -13  -5 -11   -0.18    0.09
  24  -6 -11    0.17    0.21
  22  -6 -11   -0.13    0.18
 -22   6  11    0.62    0.28
  20  -6 -11    0.08    0.21
 -20   6  11    0.19    0.26
  18  -6 -11   -0.02    0.17
 -18   6  11    0.08    0.24
  16  -6 -11    0.38    0.11
  16  -6 -11    0.41    0.20
 -16   6  11    0.46    0.31
  14  -6 -11    0.46    0.20
  14  -6 -11    0.74    0.14
 -14   6  11    0.39    0.31
  12  -6 -11    0.41    0.18
  12  -6 -11    0.30    0.11
 -12   6  11    0.21    0.27
  10  -6 -11    0.18    0.15
  10  -6 -11   -0.08    0.08
 -10   6  11    0.01    0.28
   8  -6 -11    0.30    0.10
   8  -6 -11   -0.02    0.15
  -8   6  11    0.20    0.30
   6  -6 -11    0.05    0.07
  -6   6  11    0.17    0.30
   4  -6 -11    0.11    0.08
  -4   6  11    0.24    0.33
   2  -6 -11    0.59    0.11
  -2   6  11    0.20    0.38
  -2  -6 -11    0.33    0.13
  -4  -6 -11    0.16    0.11
  -6  -6 -11    0.23    0.12
  44   0 -12   -0.04    0.17
 -44   0  12   -0.25    0.13
 -42   0  12    0.82    0.22
  42   0 -12    0.78    0.22
 -40   0  12    0.95    0.22
  40   0 -12    0.61    0.20
 -38   0  12    0.62    0.20
  38   0 -12    0.66    0.19
  36   0 -12    1.90    0.32
 -36   0  12    2.79    0.37
  34   0 -12    3.63    0.48
 -34   0  12    4.86    0.51
  32   0 -12    0.04    0.13
 -32   0  12    0.16    0.14
  30   0 -12    0.54    0.17
 -30   0  12    0.75    0.19
  28   0 -12    0.38    0.16
 -28   0  12    0.61    0.18
  26   0 -12    6.31    0.63
 -26   0  12    5.98    0.66
  24   0 -12    8.92    0.84
 -24   0  12    8.29    0.88
  22   0 -12    5.15    0.50
 -22   0  12    4.36    0.53
  20   0 -12    0.71    0.15
 -20   0  12    0.34    0.17
 -18   0  12    0.09    0.13
  18   0 -12    0.09    0.05
  16   0 -12    4.29    0.33
 -16   0  12    3.95    0.50
 -14   0  12   10.77    1.13
  14   0 -12   11.13    0.81
  12   0 -12    5.92    0.45
 -10   0  12    1.80    0.32
   8   0 -12    0.46    0.08
  -8   0  12    0.83    0.26
  -6   0  12    1.69    0.35
  -4   0  12    0.28    0.24
  -2   0  12    9.63    1.08
   0   0  12    2.83    0.51
   2   0  12    0.47    0.30
   4   0  12    0.69    0.34
   6   0  12    0.93    0.38
 -10   0 -12    3.00    0.33
 -12   0 -12    0.66    0.13
 -14   0 -12    0.10    0.09
 -16   0 -12    1.54    0.22
 -18   0 -12   -0.01    0.09
 -20   0 -12    2.78    0.33
 -22   0 -12    0.01    0.09
 -24   0 -12    0.71    0.17
  43  -1 -12    0.17    0.22
 -43  -1  12    0.33    0.16
 -43   1  12    0.61    0.22
  41  -1 -12    0.05    0.18
 -41  -1  12    0.12    0.14
  41   1 -12   -0.16    0.11
 -41   1  12    0.06    0.16
  39  -1 -12    0.29    0.21
 -39  -1  12    0.65    0.19
  39   1 -12    0.51    0.17
 -39   1  12    0.31    0.16
  37  -1 -12    0.38    0.20
 -37  -1  12    0.31    0.15
 -37   1  12    0.28    0.17
  37   1 -12    0.42    0.15
  35  -1 -12    0.76    0.22
 -35  -1  12    0.59    0.18
  35   1 -12    0.66    0.18
 -35   1  12    0.85    0.21
  33  -1 -12    0.26    0.15
 -33  -1  12    0.43    0.16
  33   1 -12    0.38    0.15
 -33   1  12    0.31    0.17
  31  -1 -12    0.82    0.20
 -31  -1  12    0.44    0.15
 -31   1  12    0.28    0.16
  31   1 -12    0.26    0.14
  29  -1 -12    0.57    0.20
 -29  -1  12    1.02    0.21
  29   1 -12    1.11    0.19
 -29   1  12    0.52    0.19
  27  -1 -12    1.46    0.25
 -27  -1  12    2.07    0.28
 -27   1  12    1.38    0.27
 -25  -1  12    1.00    0.21
  25  -1 -12    1.21    0.23
 -25   1  12    0.85    0.21
 -23  -1  12    0.29    0.14
  23  -1 -12    0.26    0.13
 -23   1  12    0.17    0.17
  21  -1 -12    2.63    0.34
 -21  -1  12    2.21    0.33
 -21   1  12    3.05    0.40
  19  -1 -12    0.13    0.11
 -19  -1  12    0.17    0.13
  19   1 -12    0.21    0.06
 -19   1  12   -0.05    0.17
 -17  -1  12    0.47    0.16
  17  -1 -12    0.35    0.13
  17   1 -12    0.42    0.07
 -17   1  12    0.47    0.21
  15  -1 -12    0.01    0.09
 -15  -1  12    0.20    0.16
  15  -1 -12    0.28    0.07
 -15   1  12    0.24    0.19
  15   1 -12    0.16    0.05
  13  -1 -12   10.47    0.76
 -13  -1  12    9.17    1.04
 -13   1  12    9.80    1.08
  13   1 -12   10.99    0.75
  11  -1 -12    1.80    0.18
  11   1 -12    1.81    0.17
   9  -1 -12   -0.10    0.05
  -9  -1  12    0.21    0.18
  -9   1  12    0.56    0.24
  -7  -1  12    3.54    0.47
   7  -1 -12    3.26    0.26
  -7   1  12    2.18    0.45
   5  -1 -12    1.53    0.15
  -5  -1  12    1.14    0.31
  -5   1  12    1.42    0.37
  -3  -1  12   11.21    1.07
  -3   1  12    8.13    1.06
  -1  -1  12    0.55    0.27
  -1   1  12    0.96    0.34
   1  -1  12    0.10    0.23
   1   1  12    0.26    0.29
   3  -1  12    0.27    0.27
   3   1  12    0.94    0.37
   5  -1  12    0.08    0.28
   5   1  12    0.14    0.30
   7   1  12    0.42    0.39
  -9   1 -12    2.13    0.25
 -11  -1 -12   11.65    1.14
 -11   1 -12   11.87    1.13
 -13  -1 -12   -0.01    0.09
 -13   1 -12    0.10    0.08
 -15  -1 -12    4.57    0.48
 -15   1 -12    4.43    0.47
 -17  -1 -12    0.77    0.16
 -17   1 -12    0.97    0.16
 -19  -1 -12    2.40    0.30
 -19   1 -12    2.16    0.29
 -21  -1 -12    0.17    0.11
 -21   1 -12    0.34    0.11
 -23  -1 -12    1.55    0.25
 -23   1 -12    1.39    0.22
 -42  -2  12    0.05    0.13
  42  -2 -12    0.14    0.20
 -42   2  12    0.35    0.20
 -40  -2  12    2.66    0.39
  40  -2 -12    2.67    0.44
 -40   2  12    3.73    0.47
  38  -2 -12    1.78    0.34
 -38  -2  12    1.23    0.24
 -38   2  12    1.08    0.26
 -36  -2  12    5.73    0.64
  36  -2 -12    6.19    0.68
 -36   2  12    5.51    0.67
 -34  -2  12    0.09    0.13
  34  -2 -12    0.02    0.18
 -34   2  12   -0.06    0.13
 -32  -2  12    3.02    0.39
  32  -2 -12    3.07    0.43
 -32   2  12    3.02    0.43
 -30  -2  12    0.09    0.12
  30  -2 -12    0.19    0.16
 -30   2  12    0.07    0.17
  28  -2 -12    5.25    0.55
 -28  -2  12    4.96    0.54
 -28   2  12    4.35    0.58
  26  -2 -12   -0.07    0.14
 -26  -2  12   -0.06    0.10
 -26   2  12   -0.13    0.15
 -24  -2  12    1.89    0.28
  24  -2 -12    1.80    0.29
  24   2 -12    1.84    0.16
 -24   2  12    1.72    0.33
 -22  -2  12    1.29    0.24
  22  -2 -12    1.88    0.28
 -22   2  12    1.97    0.35
  22   2 -12    1.60    0.15
  20  -2 -12    8.07    0.77
 -20  -2  12    7.28    0.78
  20   2 -12    7.72    0.56
 -20   2  12    7.33    0.85
 -18  -2  12   10.17    1.12
  18  -2 -12   12.38    1.09
  18   2 -12   11.20    0.83
 -18   2  12   12.91    1.22
 -16  -2  12   15.58    1.56
  16  -2 -12   16.75    1.48
  16   2 -12   16.51    1.16
 -16   2  12   15.11    1.62
 -14  -2  12    7.55    0.74
  14  -2 -12    6.43    0.53
  14  -2 -12    7.44    0.70
  12  -2 -12    7.30    0.60
  12  -2 -12    7.34    0.76
 -12  -2  12    9.07    0.85
 -12   2  12    9.93    0.95
 -10  -2  12    4.84    0.55
  10  -2 -12    4.10    0.36
 -10   2  12    5.26    0.63
  -8  -2  12    2.35    0.38
   8  -2 -12    2.47    0.23
  -8   2  12    4.15    0.56
  -6  -2  12    1.18    0.27
   6  -2 -12    1.11    0.14
  -6   2  12    1.42    0.35
  -4  -2  12    4.50    0.58
   4  -2 -12    4.68    0.35
  -4   2  12    2.71    0.60
  -2  -2  12   -0.06    0.18
  -2   2  12   -0.26    0.25
   0  -2  12    0.26    0.23
   0   2  12    0.13    0.29
   2  -2  12    6.97    0.80
   2   2  12    5.20    0.83
   4  -2  12    1.31    0.39
   4   2  12    0.80    0.37
   6   2  12    1.31    0.49
  -6   2 -12    1.93    0.22
  -8   2 -12    0.46    0.10
 -10  -2 -12    0.89    0.17
 -10   2 -12    0.95    0.14
 -12  -2 -12    2.02    0.27
 -12   2 -12    2.11    0.25
 -14  -2 -12   -0.07    0.08
 -14   2 -12    0.05    0.07
 -16  -2 -12    1.35    0.22
 -16   2 -12    1.35    0.19
 -18  -2 -12    0.07    0.10
 -20  -2 -12    0.17    0.11
 -22  -2 -12    0.32    0.14
  39  -3 -12    0.08    0.19
 -39  -3  12    0.24    0.15
 -39   3  12    0.33    0.22
 -37  -3  12    1.52    0.27
  37  -3 -12    1.42    0.34
 -37   3  12    1.31    0.30
  35  -3 -12    0.26    0.20
 -35  -3  12    0.14    0.13
 -35   3  12    0.20    0.20
 -33  -3  12    0.96    0.21
  33  -3 -12    1.13    0.27
 -33   3  12    1.30    0.29
 -31  -3  12    0.06    0.12
  31  -3 -12    0.47    0.22
 -31   3  12    0.12    0.18
 -29  -3  12    0.47    0.15
  29  -3 -12    0.32    0.19
 -29   3  12    0.55    0.22
  27  -3 -12    3.49    0.45
 -27  -3  12    2.81    0.37
 -27   3  12    2.63    0.44
  25  -3 -12    0.06    0.14
 -25  -3  12    0.17    0.12
 -25   3  12    0.26    0.23
  23  -3 -12    9.18    0.92
 -23  -3  12    9.66    0.93
 -23   3  12    8.70    0.99
  21  -3 -12    0.38    0.16
 -21  -3  12    0.43    0.15
 -21   3  12    0.42    0.21
  19  -3 -12    2.08    0.31
 -19  -3  12    2.13    0.30
 -19   3  12    2.21    0.41
  17  -3 -12    1.80    0.27
 -17  -3  12    1.71    0.25
 -17   3  12    0.94    0.28
  15  -3 -12   23.56    1.58
 -15  -3  12   21.80    2.06
  15  -3 -12   22.03    1.96
 -15   3  12   18.06    2.13
 -11  -3  12    6.44    0.76
  11  -3 -12    8.34    0.56
 -11   3  12    5.99    0.85
  -9  -3  12    9.20    1.03
   9  -3 -12   10.36    0.96
   9  -3 -12   10.32    0.76
  -9   3  12   11.14    1.18
  -5  -3  12    1.53    0.29
   5  -3 -12    1.22    0.15
  -5   3  12    0.89    0.36
   3  -3 -12    0.02    0.06
  -3  -3  12    0.11    0.19
  -3   3  12   -0.22    0.21
  -1  -3  12    8.77    1.01
  -1   3  12   10.26    1.18
   1  -3  12    1.74    0.39
   1   3  12    2.02    0.51
  -3   3 -12    3.74    0.37
   3   3  12    2.72    0.65
   5   3  12   -0.45    0.27
   7   3  12    0.34    0.41
  -9  -3 -12    0.80    0.16
 -11  -3 -12    0.46    0.13
 -13  -3 -12    0.05    0.09
 -15  -3 -12    0.26    0.12
 -17  -3 -12    1.52    0.24
 -19  -3 -12    0.07    0.09
 -36  -4  12    0.37    0.15
  36  -4 -12    0.22    0.24
 -36   4  12    0.13    0.22
 -34  -4  12    0.22    0.14
  34  -4 -12    0.13    0.21
 -34   4  12   -0.01    0.22
  32  -4 -12    0.17    0.20
 -32  -4  12    0.22    0.14
 -32   4  12    0.41    0.25
 -30  -4  12    0.61    0.17
  30  -4 -12    0.13    0.18
 -30   4  12    0.65    0.27
 -28  -4  12    0.95    0.21
  28  -4 -12    1.15    0.29
 -28   4  12    1.11    0.30
 -26  -4  12    1.67    0.25
  26  -4 -12    1.34    0.29
 -26   4  12    1.96    0.39
 -24  -4  12    0.98    0.21
  24  -4 -12    1.45    0.28
 -24   4  12    1.78    0.36
 -22  -4  12   -0.04    0.11
  22  -4 -12    0.23    0.16
 -22   4  12   -0.03    0.18
 -20  -4  12    0.19    0.12
  20  -4 -12    0.06    0.14
 -20   4  12    0.08    0.22
  18  -4 -12    0.23    0.14
 -18  -4  12    0.04    0.12
 -18   4  12    0.47    0.24
 -16  -4  12    0.14    0.12
  16  -4 -12    0.51    0.16
 -16   4  12    0.05    0.23
  14  -4 -12    0.02    0.07
 -14  -4  12    0.05    0.13
  14  -4 -12   -0.10    0.11
 -14   4  12    0.10    0.24
  12  -4 -12    3.07    0.27
  12  -4 -12    2.91    0.36
 -12   4  12    2.70    0.55
  10  -4 -12    0.04    0.11
  10  -4 -12   -0.03    0.06
 -10   4  12    1.17    0.35
   8  -4 -12    0.35    0.09
   8  -4 -12    0.44    0.15
  -8   4  12    0.34    0.31
   6  -4 -12    1.25    0.15
  -6   4  12    0.76    0.39
   4  -4 -12    0.32    0.08
  -4   4  12   -0.15    0.27
   2  -4 -12   -0.04    0.06
  -2   4  12    0.09    0.30
   0   4  12    0.43    0.37
   2   4  12    1.44    0.51
   4   4  12    0.42    0.37
  -8  -4 -12    1.14    0.20
 -10  -4 -12    0.14    0.11
 -12  -4 -12    2.71    0.34
 -14  -4 -12    0.49    0.15
 -16  -4 -12    0.42    0.14
  31  -5 -12   -0.13    0.16
 -31   5  12   -0.03    0.23
  29  -5 -12    0.22    0.23
 -29   5  12    0.36    0.25
  27  -5 -12    2.50    0.42
 -27   5  12    1.97    0.42
  25  -5 -12    0.13    0.20
 -25   5  12   -0.03    0.21
  23  -5 -12    0.15    0.18
 -23   5  12    0.19    0.24
  21  -5 -12    0.10    0.18
 -21   5  12    0.31    0.25
  19  -5 -12    0.13    0.15
 -19   5  12    0.22    0.23
  17  -5 -12    1.99    0.21
  17  -5 -12    1.37    0.27
 -17   5  12    1.05    0.36
  15  -5 -12    1.19    0.16
  15  -5 -12    0.72    0.22
 -15   5  12    1.11    0.37
  13  -5 -12    0.93    0.14
  13  -5 -12    0.89    0.20
 -13   5  12    0.88    0.35
  11  -5 -12    0.96    0.14
  11  -5 -12    0.95    0.21
 -11   5  12    0.60    0.37
   9  -5 -12   -0.01    0.11
   9  -5 -12    0.11    0.08
  -9   5  12    0.29    0.30
   7  -5 -12    0.03    0.12
   7  -5 -12    0.01    0.07
  -7   5  12    0.07    0.30
   5  -5 -12    1.17    0.16
  -5   5  12    0.91    0.44
   3  -5 -12    0.24    0.09
  -3   5  12   -0.12    0.28
   1  -5 -12    1.45    0.17
  -1   5  12    1.07    0.44
   1   5  12    0.37    0.47
   3   5  12    0.26    0.44
  -5  -5 -12   -0.13    0.09
  -7  -5 -12    1.20    0.22
  -9  -5 -12    1.42    0.24
 -11  -5 -12    0.97    0.20
  22  -6 -12    0.31    0.21
 -22   6  12    0.54    0.31
  20  -6 -12    0.05    0.18
 -20   6  12    0.17    0.28
  18  -6 -12    0.57    0.13
  18  -6 -12    0.22    0.18
 -18   6  12    0.51    0.29
  16  -6 -12    0.77    0.23
  16  -6 -12    0.39    0.12
 -16   6  12    0.65    0.36
  14  -6 -12    0.54    0.13
  14  -6 -12    0.59    0.21
 -14   6  12    0.65    0.33
  12  -6 -12    0.03    0.16
  12  -6 -12    0.00    0.09
 -12   6  12    0.26    0.28
  10  -6 -12    0.62    0.21
  10  -6 -12    0.62    0.13
 -10   6  12    0.00    0.29
   8  -6 -12   -0.12    0.08
  -8   6  12    0.07    0.33
   6  -6 -12    0.02    0.08
  -6   6  12    0.33    0.33
   4  -6 -12    0.26    0.09
  -4   6  12    0.14    0.35
   2  -6 -12    0.60    0.12
  -2   6  12    0.45    0.40
  -2  -6 -12    0.53    0.14
  44   0 -13   -0.12    0.16
  42   0 -13    0.06    0.16
 -42   0  13    0.16    0.17
 -40   0  13   -0.14    0.14
  40   0 -13    0.09    0.16
 -38   0  13    0.16    0.16
  38   0 -13   -0.09    0.15
  36   0 -13    0.03    0.15
 -36   0  13    0.14    0.17
 -34   0  13   -0.10    0.12
  34   0 -13   -0.10    0.14
 -32   0  13   -0.03    0.12
  32   0 -13   -0.07    0.14
 -30   0  13   -0.06    0.14
  30   0 -13   -0.03    0.12
  28   0 -13   -0.03    0.11
 -28   0  13    0.12    0.15
  26   0 -13    0.04    0.13
 -26   0  13    0.05    0.13
 -24   0  13   -0.23    0.14
  24   0 -13   -0.02    0.12
 -22   0  13   -0.13    0.15
  22   0 -13    0.00    0.10
  20   0 -13    0.04    0.06
 -20   0  13    0.12    0.15
 -18   0  13    0.12    0.16
  18   0 -13   -0.06    0.05
 -16   0  13   -0.10    0.14
  16   0 -13   -0.11    0.05
  14   0 -13   -0.06    0.05
 -14   0  13    0.06    0.17
 -12   0  13    0.06    0.19
  12   0 -13   -0.01    0.05
  10   0 -13    0.05    0.05
 -10   0  13   -0.09    0.16
   8   0 -13    0.06    0.05
  -8   0  13   -0.16    0.17
  -6   0  13   -0.14    0.20
  -4   0  13    0.08    0.23
  -2   0  13    0.07    0.24
   0   0  13    0.06    0.25
   2   0  13   -0.02    0.25
   4   0  13    0.17    0.27
   6   0  13   -0.12    0.32
 -10   0 -13    0.09    0.08
 -12   0 -13    0.09    0.09
 -14   0 -13   -0.15    0.07
 -16   0 -13   -0.16    0.07
 -18   0 -13    0.24    0.11
 -20   0 -13    0.01    0.09
 -43  -1  13    0.31    0.17
  43  -1 -13    0.16    0.19
 -43   1  13    0.60    0.23
  41  -1 -13    0.30    0.20
 -41  -1  13    0.01    0.14
 -41   1  13   -0.25    0.15
  41   1 -13   -0.09    0.13
 -39  -1  13    0.74    0.22
  39  -1 -13    0.66    0.21
 -39   1  13    0.77    0.24
  39   1 -13    0.40    0.17
 -37  -1  13    0.24    0.16
  37  -1 -13    0.16    0.15
  37   1 -13    0.07    0.12
 -37   1  13    0.28    0.19
 -35  -1  13    2.43    0.33
  35  -1 -13    1.76    0.31
 -35   1  13    1.16    0.28
  35   1 -13    1.98    0.29
  33  -1 -13    0.79    0.20
 -33  -1  13    0.28    0.14
  33   1 -13    0.50    0.17
 -33   1  13    0.68    0.21
 -31  -1  13    0.09    0.13
  31  -1 -13    0.10    0.13
 -31   1  13    0.12    0.15
  29  -1 -13    0.25    0.16
 -29  -1  13    0.27    0.15
 -29   1  13    0.16    0.15
 -27  -1  13    0.83    0.20
  27  -1 -13    1.06    0.23
 -27   1  13    1.18    0.26
  25  -1 -13    0.09    0.14
 -25  -1  13    0.13    0.13
 -25   1  13    0.21    0.17
 -23  -1  13    3.27    0.43
  23  -1 -13    3.37    0.40
 -23   1  13    3.20    0.46
  23   1 -13    3.65    0.28
 -21  -1  13    0.23    0.16
  21  -1 -13    0.34    0.14
 -21   1  13    0.11    0.18
  21   1 -13    0.23    0.07
 -19  -1  13    0.52    0.19
  19  -1 -13    0.48    0.15
 -19   1  13    1.05    0.27
  19   1 -13    0.80    0.10
  17  -1 -13    0.63    0.10
  17  -1 -13    0.65    0.17
 -17  -1  13    0.96    0.23
  17   1 -13    0.59    0.09
 -17   1  13    0.36    0.21
 -15  -1  13    2.82    0.42
  15  -1 -13    3.46    0.27
  15   1 -13    3.02    0.25
 -15   1  13    3.03    0.48
  13  -1 -13    3.00    0.26
 -13  -1  13    3.49    0.45
  13   1 -13    2.78    0.25
 -13   1  13    3.99    0.51
 -11  -1  13    6.27    0.70
  11  -1 -13    6.12    0.47
 -11   1  13    5.63    0.72
  -9  -1  13    1.60    0.32
  -7  -1  13    1.91    0.41
   7  -1 -13    3.42    0.26
  -7   1  13    3.21    0.53
   5  -1 -13    0.15    0.06
  -5  -1  13    0.23    0.22
  -5   1  13    0.06    0.25
  -3  -1  13    5.32    0.73
  -3   1  13    5.96    0.82
  -1  -1  13    2.78    0.49
  -1   1  13    2.53    0.52
   1  -1  13    3.80    0.60
   1   1  13    3.56    0.62
   3  -1  13    1.26    0.38
   3   1  13    0.97    0.40
   5  -1  13    1.18    0.42
   5   1  13    1.06    0.43
   7   1  13    0.11    0.37
  -9  -1 -13    5.09    0.52
  -9   1 -13    4.81    0.50
 -11  -1 -13    5.13    0.54
 -11   1 -13    5.45    0.54
 -13  -1 -13    0.15    0.09
 -13   1 -13    0.28    0.10
 -15  -1 -13    0.82    0.17
 -15   1 -13    1.17    0.17
 -17  -1 -13   -0.05    0.09
 -17   1 -13   -0.04    0.07
 -19  -1 -13    0.55    0.15
 -19   1 -13    0.64    0.14
 -21  -1 -13   -0.02    0.10
 -21   1 -13   -0.05    0.08
  42  -2 -13    0.04    0.20
 -42  -2  13    0.04    0.14
 -42   2  13    0.03    0.18
  40  -2 -13    0.68    0.26
 -40  -2  13    0.70    0.21
 -40   2  13    0.81    0.24
  38  -2 -13    1.74    0.33
 -38  -2  13    1.76    0.29
 -38   2  13    1.50    0.31
 -36  -2  13    0.19    0.14
  36  -2 -13    0.05    0.16
 -36   2  13    0.13    0.18
 -34  -2  13    3.09    0.44
  34  -2 -13    3.17    0.47
 -34   2  13    4.06    0.51
  32  -2 -13    1.96    0.35
 -32  -2  13    2.41    0.34
 -32   2  13    3.62    0.46
 -30  -2  13    5.30    0.57
  30  -2 -13    4.78    0.56
 -30   2  13    4.79    0.61
 -28  -2  13    0.28    0.16
  28  -2 -13    0.38    0.18
 -28   2  13    0.31    0.19
  26  -2 -13    1.37    0.27
 -26  -2  13    1.52    0.26
 -26   2  13    1.90    0.33
  26   2 -13    1.49    0.15
 -24  -2  13    8.58    0.86
  24  -2 -13    8.87    0.84
  24   2 -13    7.96    0.61
 -24   2  13    8.32    0.92
 -22  -2  13    1.01    0.21
  22  -2 -13    0.97    0.21
  22   2 -13    0.90    0.10
 -22   2  13    0.82    0.25
 -20  -2  13    3.13    0.43
  20  -2 -13    3.65    0.43
 -20   2  13    4.78    0.58
  20   2 -13    3.61    0.28
  18  -2 -13    0.43    0.15
 -18  -2  13    0.06    0.15
  18   2 -13    0.44    0.07
 -18   2  13    0.34    0.25
 -16  -2  13   33.98    3.43
  16  -2 -13   36.79    3.23
  16  -2 -13   38.69    2.61
 -16   2  13   33.52    3.49
  16   2 -13   37.81    2.59
  14  -2 -13    8.63    0.77
  14  -2 -13    7.25    0.60
 -12  -2  13    7.87    0.78
  12  -2 -13    6.47    0.54
 -12   2  13    7.54    0.86
 -10  -2  13    1.89    0.33
 -10   2  13    1.88    0.40
  -8  -2  13    3.44    0.50
   8  -2 -13    3.67    0.30
  -8   2  13    3.36    0.60
  -6  -2  13    1.47    0.29
   6  -2 -13    0.52    0.09
  -6   2  13    0.42    0.26
   4  -2 -13    0.01    0.06
  -4  -2  13    0.38    0.22
  -4   2  13    0.24    0.26
  -2  -2  13    5.63    0.70
  -2   2  13    4.95    0.78
   0  -2  13    0.83    0.29
   0   2  13    0.27    0.28
   2  -2  13    6.99    0.78
   2   2  13    3.86    0.74
   4  -2  13   -0.17    0.26
   4   2  13   -0.19    0.30
   6   2  13    0.01    0.33
  -6   2 -13    0.33    0.09
  -8   2 -13    0.05    0.07
 -10  -2 -13    1.76    0.26
 -10   2 -13    2.31    0.25
 -12  -2 -13    2.06    0.26
 -12   2 -13    2.04    0.25
 -14  -2 -13    0.54    0.15
 -14   2 -13    0.71    0.13
 -16  -2 -13    0.02    0.10
 -18  -2 -13    0.21    0.11
 -20  -2 -13    0.10    0.11
 -39  -3  13    0.07    0.14
  39  -3 -13   -0.11    0.18
 -39   3  13    0.13    0.21
 -37  -3  13    1.54    0.28
  37  -3 -13    1.64    0.36
 -37   3  13    2.04    0.38
 -35  -3  13    0.13    0.14
  35  -3 -13    0.11    0.18
 -35   3  13   -0.11    0.19
 -33  -3  13    0.62    0.20
  33  -3 -13    0.54    0.21
 -33   3  13    0.92    0.27
  31  -3 -13   -0.06    0.17
 -31  -3  13    0.15    0.13
 -31   3  13    0.01    0.17
  29  -3 -13    1.68    0.30
 -29  -3  13    1.01    0.22
 -29   3  13    0.98    0.30
 -27  -3  13    0.44    0.17
  27  -3 -13    0.48    0.19
 -27   3  13    0.33    0.24
  25  -3 -13   13.73    1.27
 -25  -3  13   13.48    1.30
 -25   3  13   12.23    1.37
  23  -3 -13   -0.10    0.11
 -23  -3  13    0.11    0.12
 -23   3  13    0.09    0.21
 -21  -3  13    7.58    0.79
  21  -3 -13    7.25    0.76
 -21   3  13    8.21    0.90
 -19  -3  13    0.18    0.15
  19  -3 -13    0.00    0.12
 -19   3  13    0.07    0.20
  17  -3 -13   -0.03    0.12
  17  -3 -13    0.07    0.07
 -17  -3  13    0.10    0.14
 -17   3  13    0.04    0.21
  15  -3 -13    0.36    0.10
 -15  -3  13    0.12    0.16
  15  -3 -13    0.17    0.12
 -15   3  13    0.08    0.24
  13  -3 -13    4.59    0.51
  13  -3 -13    5.25    0.40
 -13  -3  13    4.55    0.56
 -13   3  13    4.26    0.70
  11  -3 -13    9.92    0.73
 -11  -3  13    9.11    0.99
  11  -3 -13   10.80    0.93
 -11   3  13    8.05    1.09
  -9  -3  13    3.02    0.43
   7  -3 -13    3.18    0.27
  -7  -3  13    2.97    0.45
  -7   3  13    2.43    0.56
   5  -3 -13    0.10    0.07
  -5  -3  13    0.28    0.23
  -5   3  13   -0.13    0.25
   3  -3 -13    6.66    0.47
  -3  -3  13    4.94    0.72
  -3   3  13    4.40    0.83
  -1  -3  13    1.56    0.35
  -1   3  13    1.69    0.49
   1  -3  13    0.05    0.23
   1   3  13   -0.18    0.29
   3   3  13    1.01    0.39
   5   3  13    0.49    0.45
  -9  -3 -13    0.73    0.14
 -11  -3 -13    1.20    0.21
 -13  -3 -13    2.26    0.31
 -15  -3 -13    0.39    0.14
 -17  -3 -13    0.08    0.11
 -36  -4  13   -0.02    0.14
 -36   4  13   -0.08    0.22
 -34  -4  13    1.00    0.22
  34  -4 -13    0.39    0.23
 -34   4  13    0.47    0.29
  32  -4 -13    0.10    0.19
 -32  -4  13   -0.03    0.12
 -32   4  13    0.17    0.23
  30  -4 -13    0.12    0.17
 -30  -4  13   -0.08    0.12
 -30   4  13    0.08    0.24
 -28  -4  13    0.08    0.14
  28  -4 -13   -0.02    0.14
 -28   4  13   -0.06    0.20
 -26  -4  13    0.00    0.13
  26  -4 -13    0.09    0.17
 -26   4  13   -0.07    0.21
 -24  -4  13    0.15    0.14
  24  -4 -13   -0.04    0.14
 -24   4  13    0.15    0.21
  22  -4 -13    0.25    0.18
 -22  -4  13    0.33    0.15
 -22   4  13    0.27    0.25
  20  -4 -13    0.08    0.13
 -20  -4  13    0.16    0.14
 -20   4  13    0.30    0.23
 -18  -4  13    1.03    0.22
  18  -4 -13    1.21    0.16
  18  -4 -13    1.10    0.24
 -18   4  13    0.94    0.33
  16  -4 -13    0.13    0.13
  16  -4 -13    0.18    0.08
 -16   4  13    0.77    0.30
  14  -4 -13    0.99    0.14
  14  -4 -13    0.72    0.20
 -14   4  13    1.29    0.39
  12  -4 -13    0.15    0.13
  12  -4 -13    0.00    0.08
 -12   4  13   -0.12    0.25
  10  -4 -13    2.16    0.32
  10  -4 -13    2.88    0.25
 -10   4  13    2.00    0.52
   8  -4 -13    0.85    0.12
  -8   4  13    0.88    0.36
   6  -4 -13    0.19    0.08
  -6   4  13    0.31    0.31
   4  -4 -13    0.63    0.11
  -4   4  13    0.39    0.36
   2  -4 -13    0.14    0.08
  -2   4  13    0.39    0.38
   0   4  13   -0.14    0.27
   2   4  13    0.07    0.37
   4   4  13    0.72    0.47
  -8  -4 -13    0.10    0.10
 -10  -4 -13    0.09    0.10
 -12  -4 -13    0.34    0.13
  29  -5 -13    0.47    0.24
 -29   5  13    0.29    0.24
  27  -5 -13    0.40    0.23
 -27   5  13    0.18    0.26
  25  -5 -13    0.02    0.15
 -25   5  13   -0.03    0.24
  23  -5 -13   -0.11    0.18
 -23   5  13    0.47    0.28
  21  -5 -13    0.33    0.16
 -21   5  13    0.15    0.29
  19  -5 -13    0.12    0.16
  19  -5 -13    0.10    0.09
 -19   5  13    0.13    0.28
  17  -5 -13    1.43    0.18
  17  -5 -13    1.24    0.25
 -17   5  13    1.01    0.37
  15  -5 -13    0.39    0.11
  15  -5 -13    0.10    0.13
 -15   5  13    0.22    0.28
  13  -5 -13    1.10    0.23
  13  -5 -13    0.79    0.14
 -13   5  13    0.67    0.37
  11  -5 -13    0.13    0.13
  11  -5 -13    0.02    0.08
 -11   5  13    0.68    0.36
   9  -5 -13    3.94    0.32
   9  -5 -13    3.52    0.43
  -9   5  13    2.15    0.58
   7  -5 -13    0.50    0.11
  -7   5  13    0.26    0.35
   5  -5 -13    1.30    0.16
  -5   5  13    0.55    0.37
   3  -5 -13    0.31    0.10
  -3   5  13    0.31    0.39
  -1   5  13    0.12    0.38
   1   5  13   -0.19    0.37
   3   5  13    0.61    0.43
  -5  -5 -13    0.57    0.15
  -7  -5 -13    0.03    0.10
  18  -6 -13   -0.08    0.16
  18  -6 -13    0.14    0.11
 -18   6  13    0.22    0.28
  16  -6 -13    0.08    0.19
  16  -6 -13    0.04    0.10
 -16   6  13    0.35    0.31
  14  -6 -13   -0.02    0.16
  14  -6 -13    0.15    0.11
 -14   6  13    0.42    0.32
  12  -6 -13   -0.02    0.09
  12  -6 -13   -0.09    0.14
 -12   6  13    0.24    0.31
  10  -6 -13    1.50    0.19
 -10   6  13    0.81    0.41
   8  -6 -13    0.09    0.09
  -8   6  13   -0.11    0.30
   6  -6 -13    0.76    0.14
  -6   6  13    0.11    0.33
   4  -6 -13   -0.08    0.08
  -4   6  13   -0.19    0.33
 -42   0  14    0.87    0.25
  42   0 -14    0.70    0.24
 -40   0  14    3.04    0.42
  40   0 -14    2.25    0.38
  38   0 -14    2.35    0.37
 -38   0  14    2.64    0.39
 -36   0  14    3.67    0.45
  36   0 -14    2.11    0.36
 -34   0  14    0.07    0.14
  34   0 -14    0.03    0.12
  32   0 -14    2.18    0.33
 -32   0  14    2.87    0.40
  30   0 -14    0.84    0.21
 -30   0  14    1.36    0.25
 -28   0  14    0.18    0.17
  28   0 -14    0.01    0.11
  26   0 -14   -0.06    0.13
 -26   0  14    0.13    0.15
 -24   0  14    0.98    0.25
  22   0 -14    0.08    0.06
 -22   0  14   -0.22    0.16
 -20   0  14    4.26    0.59
  20   0 -14    5.21    0.39
 -18   0  14    0.39    0.20
  18   0 -14    0.41    0.08
 -16   0  14    0.65    0.23
  16   0 -14    0.30    0.07
  14   0 -14    0.33    0.07
 -14   0  14    0.35    0.22
  12   0 -14    1.20    0.13
 -12   0  14    1.09    0.31
  10   0 -14    4.22    0.33
 -10   0  14    3.78    0.57
  -8   0  14    6.04    0.76
  -6   0  14    0.96    0.32
  -4   0  14   -0.21    0.21
  -2   0  14    1.64    0.40
   0   0  14    2.74    0.51
   2   0  14    0.49    0.32
   4   0  14    1.24    0.42
   6   0  14    0.73    0.38
  -8   0 -14   -0.03    0.07
 -10   0 -14   24.61    2.32
 -12   0 -14    0.03    0.08
 -14   0 -14   -0.02    0.08
 -16   0 -14    0.03    0.09
 -18   0 -14    0.87    0.17
  41  -1 -14    0.07    0.19
 -41  -1  14    0.21    0.18
 -41   1  14    0.04    0.17
  41   1 -14   -0.01    0.15
  39  -1 -14    1.63    0.32
 -39  -1  14    1.71    0.28
 -39   1  14    1.41    0.31
  39   1 -14    0.88    0.23
  37  -1 -14    2.02    0.34
 -37  -1  14    2.21    0.34
 -37   1  14    1.95    0.34
  37   1 -14    1.65    0.30
  35  -1 -14    0.25    0.17
 -35  -1  14    0.02    0.17
 -35   1  14    0.57    0.22
  33  -1 -14    1.50    0.28
 -33  -1  14    1.41    0.28
 -33   1  14    1.52    0.31
  31  -1 -14    3.98    0.47
 -31  -1  14    4.30    0.49
 -31   1  14    3.52    0.51
  29  -1 -14    0.27    0.16
 -29  -1  14    0.09    0.13
 -29   1  14    0.14    0.16
 -27  -1  14    0.12    0.16
  27  -1 -14    0.16    0.12
 -27   1  14    0.01    0.17
  25  -1 -14    1.19    0.23
 -25  -1  14    1.40    0.27
 -25   1  14    0.93    0.28
  25   1 -14    1.29    0.14
 -23  -1  14    0.04    0.15
  23  -1 -14   -0.09    0.10
  23   1 -14   -0.06    0.05
 -23   1  14    0.03    0.17
  21  -1 -14    0.66    0.19
 -21  -1  14    0.72    0.22
  21  -1 -14    0.85    0.12
 -21   1  14    1.05    0.27
  21   1 -14    0.95    0.11
  19  -1 -14    1.01    0.13
  19  -1 -14    0.79    0.18
 -19  -1  14    0.66    0.22
 -19   1  14    1.13    0.29
  19   1 -14    0.87    0.11
  17  -1 -14    4.87    0.38
 -17  -1  14    3.59    0.56
 -17   1  14    4.88    0.65
  17   1 -14    4.85    0.36
  15  -1 -14    0.54    0.10
 -15  -1  14    1.44    0.28
  15   1 -14    0.93    0.10
 -15   1  14    1.17    0.28
  13  -1 -14    3.38    0.29
 -13  -1  14    3.76    0.51
  13   1 -14    3.45    0.28
 -13   1  14    3.89    0.56
 -11  -1  14    0.79    0.25
 -11   1  14    1.36    0.33
   9  -1 -14    0.21    0.07
  -9  -1  14    0.20    0.21
  -9   1  14    0.11    0.23
  -7  -1  14    0.14    0.22
   7  -1 -14    0.08    0.05
  -7   1  14   -0.17    0.24
  -5  -1  14    3.75    0.58
  -5   1  14    4.15    0.63
  -3  -1  14    0.13    0.24
  -3   1  14    0.08    0.24
  -1  -1  14    1.78    0.43
  -1   1  14    1.88    0.46
   1  -1  14    2.94    0.55
   1   1  14    3.60    0.64
   3  -1  14    0.36    0.31
   3   1  14    0.22    0.31
   5  -1  14    0.84    0.39
   5   1  14    1.14    0.46
   7   1  14    0.04    0.36
  -7   1 -14    0.08    0.07
  -9  -1 -14    0.06    0.09
  -9   1 -14    0.15    0.09
 -11  -1 -14    0.45    0.13
 -11   1 -14    0.67    0.13
 -13  -1 -14    0.82    0.16
 -13   1 -14    0.77    0.15
 -15  -1 -14    0.15    0.10
 -15   1 -14    0.11    0.09
 -17  -1 -14    0.14    0.10
 -17   1 -14    0.12    0.10
  40  -2 -14   -0.06    0.18
 -40  -2  14    0.02    0.15
 -40   2  14   -0.01    0.21
  38  -2 -14    0.07    0.19
 -38  -2  14   -0.02    0.14
 -38   2  14    0.16    0.20
 -36  -2  14   -0.02    0.13
  36  -2 -14   -0.07    0.16
 -36   2  14    0.17    0.19
 -34  -2  14    0.18    0.17
  34  -2 -14    0.13    0.17
 -34   2  14    0.18    0.21
  32  -2 -14    0.34    0.18
 -32  -2  14    0.21    0.16
 -32   2  14    0.48    0.22
 -30  -2  14    2.44    0.35
  30  -2 -14    2.01    0.34
 -30   2  14    2.61    0.42
 -28  -2  14    6.24    0.66
  28  -2 -14    5.93    0.63
 -28   2  14    5.09    0.70
  28   2 -14    5.88    0.45
 -26  -2  14    0.57    0.18
  26  -2 -14    0.42    0.18
  26   2 -14    0.58    0.08
 -26   2  14    0.38    0.25
  24  -2 -14    0.52    0.17
 -24  -2  14    0.60    0.20
  24   2 -14    0.68    0.09
 -24   2  14    0.79    0.29
  22  -2 -14    0.09    0.12
 -22  -2  14    0.29    0.16
  22   2 -14    0.27    0.06
 -22   2  14    0.49    0.25
  20  -2 -14    2.24    0.22
  20  -2 -14    1.96    0.30
 -20  -2  14    1.92    0.32
  20   2 -14    2.09    0.19
 -20   2  14    2.64    0.44
  18  -2 -14    1.13    0.15
 -18  -2  14    1.88    0.30
  18  -2 -14    1.01    0.21
  18   2 -14    1.42    0.13
 -18   2  14    1.23    0.34
  16  -2 -14    0.09    0.08
  16  -2 -14    0.01    0.13
 -16  -2  14    0.12    0.18
 -16   2  14    0.32    0.25
 -14  -2  14    3.12    0.46
  14  -2 -14    3.34    0.29
 -14   2  14    3.40    0.57
  12  -2 -14    2.77    0.26
 -12  -2  14    2.87    0.44
 -12   2  14    4.18    0.58
  10  -2 -14    3.64    0.32
 -10  -2  14    4.17    0.54
 -10   2  14    3.43    0.61
  -8  -2  14    1.66    0.32
   8  -2 -14    0.74    0.12
  -8   2  14    0.47    0.28
  -6  -2  14    2.50    0.46
   6  -2 -14    3.37    0.28
  -6   2  14    3.02    0.59
  -4  -2  14    1.17    0.33
  -4   2  14    0.77    0.36
  -2  -2  14    2.37    0.46
  -2   2  14    1.89    0.47
   0  -2  14    2.14    0.46
   0   2  14    2.35    0.55
   2  -2  14   -0.17    0.23
   2   2  14    0.03    0.26
   4   2  14    0.23    0.34
   6   2  14   -0.37    0.35
  -6   2 -14    0.29    0.09
  -8   2 -14    1.45    0.20
 -10  -2 -14    3.84    0.44
 -10   2 -14    3.98    0.41
 -12  -2 -14    0.79    0.17
 -14  -2 -14    1.44    0.22
 -16  -2 -14   -0.12    0.09
 -37  -3  14    0.56    0.19
  37  -3 -14    0.65    0.24
 -37   3  14    0.30    0.24
  35  -3 -14    0.36    0.22
 -35  -3  14    0.08    0.15
 -35   3  14    0.17    0.22
 -33  -3  14    0.12    0.15
  33  -3 -14   -0.12    0.14
 -33   3  14   -0.01    0.19
 -31  -3  14    0.18    0.15
  31  -3 -14    0.08    0.18
 -31   3  14   -0.08    0.21
 -29  -3  14    2.35    0.34
  29  -3 -14    1.80    0.33
 -29   3  14    2.10    0.41
  27  -3 -14    1.93    0.32
 -27  -3  14    1.78    0.28
 -27   3  14    1.22    0.34
 -25  -3  14    1.54    0.26
  25  -3 -14    1.39    0.28
 -25   3  14    0.94    0.30
 -23  -3  14    0.18    0.15
  23  -3 -14   -0.08    0.12
 -23   3  14    0.11    0.23
 -21  -3  14    0.69    0.20
  21  -3 -14    1.09    0.23
 -21   3  14    0.41    0.27
 -19  -3  14    0.89    0.22
  19  -3 -14    0.81    0.21
  19  -3 -14    0.95    0.14
 -19   3  14    0.74    0.32
  17  -3 -14    0.75    0.13
 -17  -3  14    1.13    0.24
  17  -3 -14    1.28    0.22
 -17   3  14    0.84    0.33
 -15  -3  14    6.59    0.76
  15  -3 -14    7.66    0.72
  15  -3 -14    7.00    0.55
 -15   3  14    6.66    0.89
  13  -3 -14    0.92    0.18
  13  -3 -14    0.59    0.11
 -13   3  14    2.49    0.43
  11  -3 -14    0.08    0.07
 -11  -3  14    0.48    0.20
 -11   3  14    0.33    0.32
   9  -3 -14    0.52    0.10
  -9  -3  14    0.78    0.26
  -9   3  14    0.40    0.33
  -7  -3  14    0.76    0.24
   7  -3 -14    0.24    0.08
  -7   3  14    0.08    0.29
   5  -3 -14    0.57    0.10
  -5  -3  14    0.28    0.24
  -5   3  14    0.15    0.32
  -3  -3  14    0.66    0.26
  -3   3  14    0.00    0.30
  -1   3  14    0.84    0.42
   1   3  14    0.39    0.37
   3   3  14    0.55    0.42
   5   3  14    0.22    0.37
  -9  -3 -14    2.75    0.33
 -11  -3 -14    1.14    0.20
 -13  -3 -14    0.08    0.10
 -34  -4  14    1.24    0.25
  34  -4 -14    1.19    0.35
 -34   4  14    1.17    0.35
  32  -4 -14   -0.03    0.15
 -32  -4  14    0.33    0.18
 -32   4  14    0.42    0.26
  30  -4 -14   -0.09    0.14
 -30  -4  14    0.03    0.15
 -30   4  14    0.24    0.26
  28  -4 -14    0.14    0.17
 -28  -4  14   -0.02    0.13
 -28   4  14    0.02    0.23
  26  -4 -14   -0.06    0.15
 -26  -4  14   -0.08    0.14
 -26   4  14    0.19    0.25
 -24  -4  14    0.25    0.16
  24  -4 -14    0.27    0.18
 -24   4  14    0.22    0.26
 -22  -4  14    0.00    0.14
  22  -4 -14    0.12    0.14
 -22   4  14    0.00    0.24
  20  -4 -14    0.05    0.08
  20  -4 -14    0.03    0.13
 -20   4  14   -0.06    0.24
  18  -4 -14    1.04    0.23
  18  -4 -14    0.43    0.11
 -18   4  14    0.43    0.28
  16  -4 -14    1.73    0.28
  16  -4 -14    2.22    0.21
 -16   4  14    1.01    0.40
  14  -4 -14    0.36    0.15
  14  -4 -14    0.14    0.08
 -14   4  14    0.65    0.33
  12  -4 -14    2.22    0.33
  12  -4 -14    2.84    0.25
 -12   4  14    1.62    0.49
 -10   4  14    0.64    0.36
   8  -4 -14    0.81    0.13
  -8   4  14    0.54    0.34
   6  -4 -14    0.29    0.09
  -6   4  14    0.09    0.33
   4  -4 -14    2.31    0.22
  -4   4  14    1.13    0.47
  -2   4  14    0.49    0.40
   0   4  14    0.91    0.46
   2   4  14    0.00    0.35
   4   4  14    0.75    0.43
  -8  -4 -14   -0.12    0.09
 -10  -4 -14    0.03    0.10
  27  -5 -14    0.13    0.21
 -27   5  14    0.33    0.27
  25  -5 -14    0.06    0.17
 -25   5  14    0.57    0.30
  23  -5 -14    0.42    0.19
 -23   5  14    0.87    0.35
  21  -5 -14   -0.11    0.15
  21  -5 -14    0.17    0.10
 -21   5  14   -0.26    0.24
  19  -5 -14    0.61    0.13
  19  -5 -14    0.53    0.22
 -19   5  14    0.56    0.35
  17  -5 -14    1.35    0.26
  17  -5 -14    1.21    0.17
 -17   5  14    1.20    0.39
  15  -5 -14   -0.14    0.12
  15  -5 -14    0.09    0.09
 -15   5  14    0.14    0.30
  13  -5 -14    0.05    0.14
  13  -5 -14    0.13    0.09
 -13   5  14    0.12    0.33
  11  -5 -14   -0.03    0.08
  11  -5 -14   -0.12    0.12
 -11   5  14    0.09    0.32
   9  -5 -14    0.11    0.08
  -9   5  14    0.09    0.28
   7  -5 -14    2.15    0.22
  -7   5  14    1.00    0.49
   5  -5 -14    0.74    0.13
  -5   5  14    0.45    0.42
  -3   5  14    0.68    0.44
  -1   5  14    0.03    0.33
   1   5  14    0.28    0.44
  42   0 -15    0.01    0.16
 -40   0  15   -0.19    0.16
  40   0 -15   -0.15    0.14
  38   0 -15    0.11    0.17
 -38   0  15    0.69    0.22
  36   0 -15    0.14    0.16
 -36   0  15    0.24    0.16
 -34   0  15    0.26    0.17
  34   0 -15    0.03    0.13
 -32   0  15   -0.16    0.18
  32   0 -15   -0.05    0.13
 -30   0  15   -0.07    0.17
  30   0 -15   -0.08    0.14
 -28   0  15    0.09    0.18
 -26   0  15    0.25    0.18
  24   0 -15    0.01    0.06
 -24   0  15    0.09    0.16
  22   0 -15    0.02    0.06
 -22   0  15   -0.06    0.18
  20   0 -15   -0.04    0.06
 -20   0  15    0.07    0.20
 -18   0  15   -0.03    0.19
  18   0 -15    0.05    0.06
 -16   0  15    0.30    0.21
  16   0 -15    0.04    0.05
  14   0 -15    0.07    0.06
 -14   0  15   -0.25    0.17
  12   0 -15    0.05    0.06
 -12   0  15    0.19    0.21
 -10   0  15   -0.16    0.18
  -8   0  15   -0.23    0.22
  -6   0  15    0.11    0.23
  -4   0  15   -0.13    0.25
  -2   0  15    0.00    0.25
   0   0  15    0.25    0.28
   2   0  15    0.06    0.28
   4   0  15   -0.05    0.28
   6   0  15   -0.20    0.31
  -8   0 -15   -0.03    0.07
 -10   0 -15    0.01    0.09
 -12   0 -15   -0.11    0.09
 -14   0 -15   -0.03    0.09
 -16   0 -15   -0.13    0.08
 -41  -1  15   -0.04    0.19
  41  -1 -15    0.35    0.21
 -41   1  15    0.16    0.20
  39  -1 -15    1.61    0.31
 -39  -1  15    0.99    0.26
 -39   1  15    1.69    0.34
  37  -1 -15    0.20    0.18
 -37  -1  15    0.73    0.24
 -37   1  15    0.48    0.21
  35  -1 -15   -0.13    0.16
 -35  -1  15    0.25    0.15
 -35   1  15    0.33    0.22
 -33  -1  15    0.08    0.16
  33  -1 -15   -0.11    0.16
 -33   1  15    0.02    0.17
  31  -1 -15    0.38    0.16
 -31  -1  15    0.29    0.19
 -31   1  15    0.51    0.24
  29  -1 -15    0.20    0.16
 -29  -1  15    0.14    0.18
 -29   1  15    0.10    0.19
  27  -1 -15   -0.06    0.13
 -27  -1  15    0.13    0.18
 -27   1  15    0.37    0.22
  27   1 -15    0.07    0.06
 -25  -1  15    0.43    0.20
  25  -1 -15    0.51    0.17
  25   1 -15    0.71    0.10
 -25   1  15    0.41    0.24
  23  -1 -15    0.36    0.08
  23  -1 -15    0.16    0.14
 -23  -1  15    0.24    0.18
  23   1 -15    0.18    0.07
 -23   1  15    0.27    0.21
 -21  -1  15    0.26    0.20
  21  -1 -15    0.27    0.08
  21   1 -15    0.32    0.07
 -21   1  15    0.25    0.21
 -19  -1  15    1.60    0.32
  19  -1 -15    1.58    0.17
  19   1 -15    1.68    0.16
 -19   1  15    1.52    0.34
 -17  -1  15    0.04    0.17
  17  -1 -15   -0.09    0.06
 -17   1  15    0.20    0.20
  17   1 -15   -0.08    0.05
  15  -1 -15   -0.05    0.06
 -15  -1  15    0.08    0.19
  15   1 -15    0.00    0.05
 -15   1  15   -0.32    0.16
 -13  -1  15    2.09    0.39
  13  -1 -15    2.19    0.21
 -13   1  15    2.69    0.47
  11  -1 -15    1.01    0.13
 -11  -1  15    0.76    0.27
 -11   1  15    0.62    0.28
  -9  -1  15    2.23    0.45
   9  -1 -15    3.12    0.25
  -9   1  15    1.88    0.46
  -7  -1  15    0.45    0.27
  -7   1  15    0.09    0.25
  -5  -1  15    0.55    0.28
  -5   1  15    0.21    0.29
  -3  -1  15    0.22    0.26
  -3   1  15    0.43    0.30
  -1  -1  15    0.59    0.33
  -1   1  15    0.85    0.38
   1  -1  15    0.25    0.28
   1   1  15    0.21    0.31
   3  -1  15    1.87    0.47
   3   1  15    0.91    0.39
   5  -1  15    0.30    0.37
   5   1  15    0.27    0.39
  -7   1 -15    0.07    0.08
   7   1  15    0.17    0.34
  -9  -1 -15    1.10    0.19
  -9   1 -15    1.07    0.17
 -11  -1 -15    0.50    0.14
 -11   1 -15    0.45    0.12
 -13  -1 -15   -0.13    0.08
 -13   1 -15    0.08    0.09
 -15  -1 -15    0.81    0.17
 -15   1 -15    0.60    0.15
  40  -2 -15   -0.24    0.15
 -40  -2  15   -0.03    0.17
 -40   2  15    0.11    0.22
 -38  -2  15   -0.15    0.16
  38  -2 -15   -0.18    0.15
 -38   2  15   -0.16    0.19
 -36  -2  15    0.08    0.15
  36  -2 -15    0.06    0.15
 -36   2  15    0.38    0.22
 -34  -2  15    0.56    0.20
  34  -2 -15    1.06    0.25
 -34   2  15    0.28    0.24
 -32  -2  15    0.59    0.20
  32  -2 -15    0.46    0.19
 -32   2  15    0.45    0.24
 -30  -2  15    2.02    0.34
  30  -2 -15    1.87    0.33
 -30   2  15    1.87    0.39
 -28  -2  15    1.27    0.28
  28  -2 -15    1.67    0.28
 -28   2  15    1.41    0.34
 -26  -2  15    1.47    0.27
  26  -2 -15    1.25    0.26
  26   2 -15    0.97    0.12
 -26   2  15    1.44    0.34
  24  -2 -15    0.25    0.15
 -24  -2  15    0.17    0.17
  24   2 -15    0.29    0.07
 -24   2  15    0.19    0.23
  22  -2 -15    0.13    0.13
 -22  -2  15    0.20    0.17
  22  -2 -15    0.21    0.08
 -22   2  15   -0.11    0.22
  22   2 -15    0.04    0.05
  20  -2 -15    0.04    0.07
 -20  -2  15    0.23    0.19
  20  -2 -15    0.06    0.14
 -20   2  15    0.23    0.23
  20   2 -15   -0.03    0.04
  18  -2 -15    1.49    0.17
 -18  -2  15    1.10    0.28
  18  -2 -15    1.42    0.25
 -18   2  15    1.25    0.35
  16  -2 -15    0.81    0.12
 -16  -2  15    0.82    0.25
 -16   2  15    0.83    0.31
  14  -2 -15   -0.07    0.07
 -14  -2  15   -0.13    0.15
 -14   2  15   -0.03    0.25
 -12  -2  15    4.48    0.56
  12  -2 -15    4.21    0.35
 -12   2  15    3.91    0.67
 -10  -2  15    1.71    0.35
  10  -2 -15    1.36    0.16
 -10   2  15    1.22    0.38
   8  -2 -15    0.36    0.09
  -8  -2  15    0.40    0.26
  -8   2  15   -0.07    0.23
   6  -2 -15    5.77    0.43
  -6  -2  15    4.93    0.71
  -6   2  15    4.23    0.78
  -4  -2  15    3.39    0.53
  -4   2  15    2.46    0.58
  -2  -2  15    2.69    0.48
  -2   2  15    1.58    0.47
   0  -2  15    0.36    0.28
   0   2  15   -0.15    0.25
   2  -2  15    0.95    0.36
   2   2  15    1.21    0.45
   4   2  15   -0.23    0.31
  -6   2 -15    0.47    0.11
   6   2  15   -0.33    0.31
  -8   2 -15    1.52    0.21
 -10  -2 -15    0.16    0.12
 -12  -2 -15    1.55    0.24
 -14  -2 -15    0.94    0.18
 -37  -3  15   -0.01    0.18
 -37   3  15    0.67    0.28
 -35  -3  15    0.44    0.20
  35  -3 -15    0.74    0.26
 -35   3  15    1.00    0.32
 -33  -3  15    2.72    0.41
  33  -3 -15    3.00    0.45
 -33   3  15    3.00    0.53
 -31  -3  15    0.44    0.18
  31  -3 -15    0.09    0.18
 -31   3  15   -0.03    0.21
  29  -3 -15   -0.02    0.14
 -29  -3  15   -0.02    0.15
 -29   3  15   -0.02    0.23
  27  -3 -15    0.22    0.17
 -27  -3  15   -0.08    0.15
 -27   3  15    0.14    0.23
  25  -3 -15    0.61    0.21
 -25  -3  15    0.35    0.19
 -25   3  15    0.16    0.26
 -23  -3  15   -0.12    0.15
  23  -3 -15    0.09    0.15
 -23   3  15   -0.08    0.22
 -21  -3  15    0.40    0.20
  21  -3 -15    0.21    0.09
  21  -3 -15    0.16    0.13
 -21   3  15   -0.14    0.25
  19  -3 -15    5.92    0.44
 -19  -3  15    4.52    0.61
  19  -3 -15    5.72    0.58
 -19   3  15    3.73    0.71
 -17  -3  15    7.33    0.90
  17  -3 -15    9.37    0.85
  17  -3 -15    8.55    0.66
 -17   3  15    8.74    1.04
  15  -3 -15    0.20    0.09
 -15  -3  15    0.25    0.18
 -15   3  15    1.39    0.38
 -13  -3  15    0.17    0.19
  13  -3 -15   -0.07    0.07
 -13   3  15    0.03    0.26
 -11  -3  15    0.21    0.21
  11  -3 -15    0.09    0.08
 -11   3  15   -0.05    0.29
   9  -3 -15    1.10    0.15
  -9  -3  15    1.21    0.31
  -9   3  15    1.28    0.41
  -7  -3  15   -0.21    0.22
   7  -3 -15    0.24    0.08
  -7   3  15    0.17    0.29
   5  -3 -15    0.14    0.08
  -5   3  15   -0.13    0.29
  -3   3  15    0.22    0.31
  -1   3  15    0.69    0.38
   1   3  15   -0.20    0.33
   3   3  15    0.15    0.36
   5   3  15    1.10    0.55
  -9  -3 -15    0.16    0.10
 -11  -3 -15    0.67    0.17
 -32  -4  15    0.09    0.17
  32  -4 -15    0.05    0.19
 -32   4  15    0.20    0.28
 -30  -4  15    0.44    0.20
  30  -4 -15    0.45    0.22
 -30   4  15    0.69    0.31
 -28  -4  15   -0.03    0.16
  28  -4 -15    0.05    0.16
 -28   4  15    0.09    0.22
  26  -4 -15    0.70    0.23
 -26   4  15    0.51    0.33
  24  -4 -15    0.12    0.15
 -24   4  15   -0.22    0.24
  22  -4 -15    0.29    0.10
  22  -4 -15    0.22    0.18
 -22   4  15    0.29    0.28
  20  -4 -15    0.09    0.16
  20  -4 -15   -0.09    0.07
 -20   4  15    0.13    0.29
  18  -4 -15    2.02    0.32
  18  -4 -15    2.41    0.23
 -18   4  15    0.93    0.37
  16  -4 -15    0.80    0.20
  16  -4 -15    0.62    0.12
 -16   4  15    0.59    0.35
  14  -4 -15    0.24    0.15
  14  -4 -15    0.43    0.10
 -14   4  15    0.14    0.32
  12  -4 -15    0.28    0.09
 -12   4  15    0.11    0.33
 -10   4  15    0.26    0.37
   8  -4 -15    0.10    0.08
  -8   4  15   -0.14    0.28
   6  -4 -15    0.52    0.11
  -6   4  15   -0.03    0.30
  -4   4  15    0.05    0.29
  -2   4  15    0.66    0.40
   0   4  15    0.04    0.40
   2   4  15    0.74    0.47
   4   4  15    0.23    0.49
  -6  -4 -15    0.20    0.11
 -25   5  15    0.97    0.38
  23  -5 -15   -0.01    0.09
  23  -5 -15   -0.15    0.16
 -23   5  15    0.11    0.29
  21  -5 -15    0.86    0.23
  21  -5 -15    0.71    0.15
 -21   5  15    1.13    0.42
  19  -5 -15    0.17    0.11
  19  -5 -15    0.00    0.15
 -19   5  15    0.52    0.35
  17  -5 -15    0.01    0.08
  17  -5 -15   -0.14    0.14
 -17   5  15    0.51    0.32
  15  -5 -15    0.22    0.10
  15  -5 -15    0.10    0.16
 -15   5  15    0.19    0.38
  13  -5 -15    0.17    0.09
  13  -5 -15   -0.10    0.13
 -13   5  15    0.56    0.35
  11  -5 -15    0.08    0.09
 -11   5  15    0.11    0.35
   9  -5 -15    0.17    0.09
  -9   5  15    0.58    0.40
   7  -5 -15    0.24    0.10
  -7   5  15    0.18    0.37
   5  -5 -15    0.52    0.11
  -5   5  15   -0.21    0.34
  -3   5  15    0.55    0.40
  -1   5  15    0.16    0.42
  40   0 -16    1.02    0.26
 -40   0  16    1.20    0.29
 -38   0  16    2.18    0.39
  38   0 -16    2.54    0.38
 -36   0  16    0.08    0.18
  36   0 -16   -0.16    0.13
  34   0 -16    0.78    0.20
 -34   0  16    0.39    0.21
 -32   0  16    0.64    0.25
 -30   0  16    1.23    0.30
  28   0 -16    1.60    0.17
 -28   0  16    1.31    0.30
  26   0 -16    7.22    0.53
 -26   0  16    5.87    0.79
  24   0 -16   -0.10    0.06
 -24   0  16   -0.04    0.19
  22   0 -16    0.27    0.08
 -22   0  16    0.15    0.20
  20   0 -16    0.27    0.08
 -20   0  16    0.37    0.24
 -18   0  16   13.33    1.45
  18   0 -16   14.29    1.03
  16   0 -16    4.66    0.39
 -16   0  16    5.51    0.68
  14   0 -16    1.76    0.18
 -14   0  16    1.63    0.38
  12   0 -16    0.72    0.11
 -12   0  16    0.73    0.32
 -10   0  16    3.41    0.58
  -8   0  16    0.54    0.30
  -6   0  16    5.76    0.81
  -4   0  16    0.14    0.26
  -2   0  16    1.96    0.49
   0   0  16    0.16    0.30
   2   0  16    0.87    0.40
   4   0  16    0.88    0.39
   6   0  16    4.77    0.84
  -8   0 -16    2.08    0.28
 -10   0 -16    0.90    0.18
 -12   0 -16    0.45    0.13
  39  -1 -16   -0.23    0.15
 -39  -1  16   -0.01    0.17
 -39   1  16   -0.27    0.20
  37  -1 -16    0.32    0.18
 -37  -1  16    1.13    0.27
 -37   1  16    0.96    0.28
 -35  -1  16   -0.14    0.17
  35  -1 -16   -0.11    0.14
 -35   1  16    0.13    0.20
  33  -1 -16    1.01    0.24
 -33  -1  16    1.62    0.32
 -33   1  16    1.61    0.34
 -31  -1  16    0.21    0.21
  31  -1 -16    0.37    0.18
 -31   1  16    0.36    0.24
  31   1 -16    0.39    0.08
  29  -1 -16    1.39    0.28
 -29  -1  16    1.75    0.34
  29   1 -16    2.07    0.18
 -29   1  16    1.58    0.37
 -27  -1  16    1.04    0.28
  27  -1 -16    1.00    0.22
 -27   1  16    0.93    0.28
  27   1 -16    1.09    0.13
  25  -1 -16    0.51    0.11
 -25  -1  16    0.71    0.24
 -25   1  16    0.31    0.23
  25   1 -16    0.75    0.10
 -23  -1  16    2.73    0.44
  23  -1 -16    2.88    0.25
  23   1 -16    2.35    0.23
 -23   1  16    3.20    0.50
  21  -1 -16    0.33    0.09
 -21  -1  16    0.08    0.19
  21   1 -16    0.44    0.08
 -21   1  16   -0.02    0.24
 -19  -1  16    0.38    0.21
  19  -1 -16    0.25    0.08
  19   1 -16    0.15    0.06
 -19   1  16   -0.06    0.22
  17  -1 -16    0.31    0.08
 -17  -1  16    0.55    0.24
  17   1 -16    0.16    0.06
 -17   1  16    0.20    0.22
 -15  -1  16    0.23    0.22
  15  -1 -16    0.57    0.10
 -15   1  16    0.79    0.31
  13  -1 -16   -0.04    0.07
 -13  -1  16    0.05    0.21
 -13   1  16    0.60    0.28
  11  -1 -16    0.20    0.08
 -11  -1  16    0.18    0.23
 -11   1  16   -0.11    0.23
  -9  -1  16    0.18    0.24
  -9   1  16    0.43    0.31
  -7  -1  16    3.08    0.52
  -7   1  16    2.75    0.54
  -5  -1  16    2.03    0.46
  -5   1  16    2.47    0.54
  -3  -1  16    0.39    0.28
  -3   1  16    0.36    0.31
  -1  -1  16    0.56    0.33
  -1   1  16   -0.05    0.28
   1  -1  16    0.24    0.29
   1   1  16    0.07    0.30
   3  -1  16    0.32    0.33
   3   1  16    0.18    0.33
   5   1  16    0.10    0.34
  -7   1 -16    1.23    0.19
  -9  -1 -16    0.11    0.10
  -9   1 -16    0.04    0.08
 -11  -1 -16    0.14    0.11
 -11   1 -16    0.14    0.10
 -13  -1 -16    0.35    0.13
 -13   1 -16    0.41    0.13
  38  -2 -16    0.02    0.17
 -38  -2  16   -0.10    0.17
 -38   2  16   -0.02    0.21
 -36  -2  16    0.06    0.18
  36  -2 -16    0.31    0.22
 -36   2  16    0.21    0.20
  34  -2 -16    0.39    0.21
 -34  -2  16    0.29    0.20
 -34   2  16    0.76    0.29
 -32  -2  16   -0.22    0.15
  32  -2 -16    0.04    0.17
 -32   2  16   -0.07    0.24
  30  -2 -16    0.12    0.15
 -30  -2  16    0.06    0.17
 -30   2  16   -0.03    0.22
  28  -2 -16    0.46    0.20
 -28  -2  16    0.40    0.20
 -28   2  16    0.85    0.29
 -26  -2  16   -0.06    0.15
  26  -2 -16    0.20    0.14
 -26   2  16    0.30    0.27
  24  -2 -16   -0.03    0.06
 -24  -2  16    0.25    0.20
  24  -2 -16   -0.02    0.13
 -24   2  16   -0.09    0.22
  24   2 -16    0.11    0.06
 -22  -2  16    0.24    0.20
  22  -2 -16    0.25    0.10
  22  -2 -16    0.34    0.15
 -22   2  16    0.42    0.26
  22   2 -16    0.17    0.06
 -20  -2  16    0.62    0.25
  20  -2 -16    1.00    0.14
 -20   2  16    1.28    0.37
  18  -2 -16    0.37    0.09
 -18  -2  16    0.63    0.24
 -18   2  16    0.73    0.33
 -16  -2  16    0.29    0.20
  16  -2 -16    0.06    0.08
 -16   2  16   -0.04    0.21
 -14  -2  16    0.65    0.25
  14  -2 -16    0.71    0.12
 -14   2  16    0.52    0.34
  12  -2 -16    0.68    0.11
 -12  -2  16    0.62    0.25
 -12   2  16   -0.05    0.24
  10  -2 -16   -0.01    0.07
 -10  -2  16    0.14    0.23
 -10   2  16    0.29    0.28
   8  -2 -16    0.63    0.11
  -8  -2  16   -0.06    0.22
  -8   2  16    0.38    0.30
  -6  -2  16    1.38    0.38
  -6   2  16    0.76    0.39
  -4  -2  16    0.87    0.31
  -4   2  16    0.23    0.33
  -2  -2  16    0.20    0.30
  -2   2  16    1.01    0.40
   0  -2  16    0.08    0.27
   0   2  16    0.44    0.40
   2  -2  16    0.23    0.34
   2   2  16    0.68    0.40
  -4   2 -16    0.71    0.13
   4   2  16    0.73    0.44
   6   2  16    0.08    0.34
  -8  -2 -16    0.31    0.12
 -10  -2 -16    0.24    0.12
 -35  -3  16   -0.07    0.17
 -35   3  16    0.39    0.30
 -33  -3  16    0.15    0.17
  33  -3 -16    0.00    0.17
 -33   3  16    0.20    0.26
  31  -3 -16    0.65    0.23
 -31  -3  16    0.82    0.25
 -31   3  16    1.37    0.36
 -29  -3  16    0.26    0.19
  29  -3 -16    0.20    0.19
 -29   3  16    0.35    0.27
  27  -3 -16    1.74    0.31
 -27  -3  16    1.68    0.31
 -27   3  16    0.79    0.33
  25  -3 -16   -0.04    0.08
 -25  -3  16   -0.03    0.16
  25  -3 -16   -0.08    0.14
 -25   3  16    0.01    0.24
 -23  -3  16    0.11    0.18
  23  -3 -16    0.19    0.09
  23  -3 -16    0.18    0.16
 -23   3  16   -0.12    0.26
  21  -3 -16    2.76    0.26
 -21  -3  16    2.33    0.40
  21  -3 -16    2.18    0.35
 -21   3  16    2.06    0.49
 -19  -3  16   11.24    1.35
  19  -3 -16   14.01    1.01
  19  -3 -16   14.76    1.28
 -19   3  16   13.71    1.49
 -17  -3  16    0.41    0.21
  17  -3 -16    0.10    0.08
 -17   3  16    0.28    0.27
 -15  -3  16    0.27    0.23
  15  -3 -16    0.36    0.09
 -15   3  16    0.45    0.33
  13  -3 -16    2.85    0.26
 -13  -3  16    2.75    0.45
 -13   3  16    2.38    0.54
  11  -3 -16    0.03    0.08
 -11  -3  16    0.29    0.25
 -11   3  16    0.36    0.34
   9  -3 -16    0.14    0.08
  -9   3  16    0.13    0.34
   7  -3 -16    0.12    0.08
  -7   3  16    0.59    0.38
  -5   3  16    0.32    0.38
  -3   3  16   -0.42    0.25
  -1   3  16    0.60    0.40
   1   3  16   -0.03    0.31
   3   3  16   -0.19    0.35
   5   3  16    0.04    0.42
  -7  -3 -16   -0.01    0.10
  30  -4 -16   -0.15    0.19
 -30   4  16    0.18    0.26
  28  -4 -16    0.16    0.17
 -28   4  16    0.02    0.24
  26  -4 -16    0.31    0.10
  26  -4 -16    0.42    0.21
 -26   4  16    0.11    0.24
  24  -4 -16   -0.08    0.15
  24  -4 -16    0.00    0.09
 -24   4  16    0.19    0.27
  22  -4 -16    0.00    0.16
  22  -4 -16    0.39    0.12
 -22   4  16    0.53    0.33
  20  -4 -16    2.32    0.24
  20  -4 -16    1.83    0.34
 -20   4  16    2.24    0.53
  18  -4 -16    0.44    0.12
  18  -4 -16    0.18    0.15
 -18   4  16   -0.14    0.27
  16  -4 -16    0.40    0.10
  16  -4 -16    0.25    0.16
 -16   4  16    0.51    0.38
  14  -4 -16    0.28    0.10
 -14   4  16    0.12    0.31
  12  -4 -16    0.02    0.08
 -12   4  16    0.13    0.34
  10  -4 -16    0.11    0.09
 -10   4  16   -0.18    0.32
   8  -4 -16   -0.02    0.07
  -8   4  16    0.43    0.37
   6  -4 -16    0.27    0.10
  -6   4  16    0.20    0.39
  -4   4  16    0.20    0.40
  -2   4  16   -0.07    0.39
   0   4  16    0.62    0.43
   2   4  16   -0.31    0.42
  19  -5 -16    0.01    0.16
  19  -5 -16    0.09    0.10
 -19   5  16    0.09    0.31
  17  -5 -16    0.14    0.17
  17  -5 -16    0.19    0.10
 -17   5  16    0.08    0.30
  15  -5 -16    0.05    0.09
  15  -5 -16   -0.34    0.14
 -15   5  16    0.52    0.39
  13  -5 -16    0.15    0.10
 -13   5  16    0.36    0.39
  11  -5 -16   -0.01    0.08
 -11   5  16    0.01    0.28
   9  -5 -16    0.39    0.12
  -9   5  16    0.23    0.38
 -38   0  17   -0.03    0.23
 -36   0  17    0.59    0.25
 -34   0  17    0.38    0.23
  32   0 -17   -0.08    0.06
 -32   0  17    0.19    0.20
 -30   0  17   -0.12    0.19
  30   0 -17    0.02    0.06
  28   0 -17    0.19    0.08
 -28   0  17    0.35    0.24
  26   0 -17   -0.05    0.06
 -26   0  17    0.00    0.22
  24   0 -17   -0.12    0.06
 -24   0  17   -0.12    0.21
  22   0 -17   -0.10    0.06
 -22   0  17    0.01    0.21
  20   0 -17   -0.07    0.05
 -20   0  17    0.15    0.23
  18   0 -17    0.00    0.06
 -18   0  17   -0.08    0.21
 -16   0  17   -0.18    0.22
  16   0 -17   -0.07    0.06
  14   0 -17   -0.02    0.06
 -14   0  17   -0.04    0.22
 -12   0  17    0.17    0.25
 -10   0  17   -0.39    0.19
  -8   0  17   -0.05    0.26
  -6   0  17    0.21    0.29
  -4   0  17    0.41    0.30
  -2   0  17    0.26    0.30
   0   0  17   -0.19    0.30
   2   0  17    0.33    0.33
   4   0  17    0.18    0.37
  -8   0 -17    0.08    0.10
 -10   0 -17    0.04    0.10
 -37  -1  17    0.26    0.23
  37  -1 -17    0.26    0.19
 -37   1  17    0.82    0.29
 -35  -1  17    0.30    0.22
  35  -1 -17   -0.03    0.14
 -35   1  17    0.03    0.22
 -33  -1  17    0.00    0.18
  33  -1 -17   -0.07    0.14
  33   1 -17    0.22    0.08
 -33   1  17   -0.01    0.21
  31  -1 -17    0.57    0.20
 -31  -1  17    0.31    0.23
  31   1 -17    0.51    0.10
 -31   1  17    0.85    0.31
  29  -1 -17    1.03    0.15
 -29  -1  17    1.22    0.30
  29   1 -17    1.45    0.15
 -29   1  17    0.65    0.31
 -27  -1  17    0.23    0.21
  27  -1 -17    0.00    0.07
  27   1 -17    0.22    0.07
 -27   1  17    0.18    0.24
  25  -1 -17    0.59    0.11
 -25  -1  17    0.49    0.25
 -25   1  17    1.05    0.32
  25   1 -17    0.48    0.09
 -23  -1  17    0.50    0.25
  23  -1 -17    0.28    0.09
 -23   1  17    0.33    0.27
  23   1 -17    0.52    0.09
 -21  -1  17    1.44    0.36
  21  -1 -17    1.90    0.19
 -21   1  17    1.92    0.42
  21   1 -17    1.65    0.17
 -19  -1  17    0.07    0.21
  19  -1 -17    0.22    0.08
  19   1 -17    0.23    0.07
 -19   1  17    0.19    0.26
 -17  -1  17   -0.05    0.21
  17  -1 -17    0.09    0.07
 -17   1  17    0.38    0.27
  15  -1 -17    0.24    0.08
 -15  -1  17    0.53    0.26
 -15   1  17    0.17    0.27
  13  -1 -17   -0.01    0.07
 -13  -1  17    0.19    0.22
 -13   1  17    0.14    0.24
 -11  -1  17    1.18    0.35
  11  -1 -17    0.78    0.12
 -11   1  17    0.77    0.33
  -9  -1  17    0.37    0.28
  -9   1  17    0.20    0.27
  -7  -1  17   -0.24    0.22
  -7   1  17   -0.13    0.28
  -5  -1  17    0.48    0.33
  -5   1  17    0.91    0.40
  -3  -1  17    0.13    0.29
  -3   1  17    0.37    0.31
  -1  -1  17    0.51    0.34
  -1   1  17    0.32    0.32
   1  -1  17    0.69    0.36
   1   1  17    0.53    0.34
   3  -1  17    0.37    0.37
   3   1  17    1.16    0.44
   5   1  17   -0.20    0.34
  -7  -1 -17    3.00    0.36
  -7   1 -17    3.14    0.36
  -9  -1 -17    0.15    0.11
  -9   1 -17    0.07    0.09
 -36  -2  17    0.56    0.23
  36  -2 -17    0.57    0.24
 -36   2  17    0.17    0.29
 -34  -2  17    0.28    0.22
  34  -2 -17    0.31    0.19
 -34   2  17    0.34    0.26
 -32  -2  17    1.67    0.32
  32  -2 -17    1.34    0.30
 -32   2  17    1.39    0.39
  30  -2 -17    4.67    0.51
 -30  -2  17    2.88    0.49
 -30   2  17    4.04    0.62
  28  -2 -17   -0.08    0.13
 -28  -2  17    0.14    0.20
  28  -2 -17    0.22    0.09
 -28   2  17   -0.20    0.24
  26  -2 -17    0.15    0.09
  26  -2 -17    0.40    0.18
 -26  -2  17    0.21    0.21
 -26   2  17    0.52    0.33
 -24  -2  17    0.10    0.19
  24  -2 -17    0.11    0.09
  24  -2 -17   -0.04    0.13
 -24   2  17   -0.14    0.27
  22  -2 -17    0.81    0.14
 -22  -2  17    1.16    0.30
 -22   2  17    1.12    0.36
  20  -2 -17    1.35    0.17
 -20  -2  17    1.38    0.33
 -20   2  17    1.64    0.41
 -18  -2  17    4.91    0.66
  18  -2 -17    5.35    0.41
 -18   2  17    3.94    0.70
  16  -2 -17    1.17    0.16
 -16  -2  17    1.02    0.31
 -16   2  17    1.12    0.37
  14  -2 -17    0.17    0.09
 -14  -2  17   -0.07    0.19
 -14   2  17    0.06    0.30
  12  -2 -17    0.08    0.08
 -12  -2  17    0.28    0.24
 -12   2  17    0.05    0.31
 -10  -2  17    0.01    0.24
  10  -2 -17    0.11    0.08
 -10   2  17    0.09    0.27
  -8  -2  17    1.18    0.36
  -8   2  17    0.66    0.38
  -6  -2  17    0.57    0.31
  -6   2  17    1.02    0.43
  -4  -2  17    1.37    0.40
  -4   2  17    1.47    0.46
  -2  -2  17    1.07    0.37
  -2   2  17   -0.06    0.31
   0  -2  17    0.03    0.28
   0   2  17    0.31    0.39
   2   2  17    0.23    0.32
   4   2  17    0.13    0.38
 -33  -3  17    0.18    0.21
 -33   3  17    0.06    0.24
  31  -3 -17   -0.33    0.16
 -31  -3  17   -0.17    0.17
 -31   3  17    0.11    0.26
  29  -3 -17   -0.07    0.15
 -29  -3  17   -0.02    0.18
 -29   3  17   -0.14    0.26
 -27  -3  17    0.09    0.20
  27  -3 -17    0.27    0.17
  27  -3 -17    0.02    0.08
 -27   3  17    0.29    0.25
  25  -3 -17    0.28    0.11
  25  -3 -17   -0.16    0.13
 -25  -3  17    0.04    0.19
 -25   3  17    0.53    0.33
  23  -3 -17    0.48    0.12
  23  -3 -17    0.10    0.15
 -23  -3  17    0.26    0.23
 -23   3  17    0.06    0.30
  21  -3 -17    1.45    0.29
 -21  -3  17    2.27    0.39
  21  -3 -17    2.26    0.23
 -21   3  17    1.18    0.45
 -19  -3  17    4.18    0.59
  19  -3 -17    4.58    0.37
 -19   3  17    3.34    0.66
 -17  -3  17    0.25    0.24
  17  -3 -17    0.37    0.11
 -17   3  17    0.31    0.35
 -15  -3  17    1.08    0.32
  15  -3 -17    1.19    0.16
 -15   3  17    2.17    0.51
  13  -3 -17    0.64    0.13
 -13   3  17    1.17    0.41
  11  -3 -17    0.05    0.08
 -11   3  17    0.24    0.32
   9  -3 -17    0.04    0.07
  -9   3  17    0.12    0.37
  -7   3  17   -0.08    0.30
  -5   3  17   -0.02    0.35
  -3   3  17    0.07    0.36
  -1   3  17    0.00    0.33
   1   3  17    0.86    0.46
   3   3  17    0.04    0.43
  26  -4 -17    0.04    0.16
 -26   4  17    0.68    0.35
  24  -4 -17    0.40    0.12
  24  -4 -17    0.66    0.22
 -24   4  17    0.67    0.34
  22  -4 -17    2.12    0.37
  22  -4 -17    2.87    0.27
 -22   4  17    1.56    0.51
  20  -4 -17    1.88    0.22
  20  -4 -17    1.56    0.30
 -20   4  17    1.18    0.49
  18  -4 -17    0.70    0.14
 -18   4  17    0.21    0.34
  16  -4 -17    0.83    0.14
 -16   4  17    0.83    0.37
  14  -4 -17    2.22    0.24
 -14   4  17    2.29    0.60
  12  -4 -17    0.49    0.12
 -12   4  17    0.78    0.41
  10  -4 -17    1.18    0.16
 -10   4  17    0.53    0.45
   8  -4 -17    1.59    0.19
  -8   4  17    1.06    0.47
  -6   4  17   -0.50    0.28
  -4   4  17   -0.46    0.33
 -36   0  18    0.30    0.24
  34   0 -18    0.48    0.11
 -34   0  18    0.58    0.27
  32   0 -18    0.15    0.08
 -32   0  18   -0.02    0.20
 -30   0  18   -0.04    0.20
  30   0 -18    0.09    0.08
 -28   0  18    0.29    0.25
  28   0 -18    0.19    0.08
  26   0 -18   -0.02    0.07
 -26   0  18   -0.01    0.24
  24   0 -18    0.87    0.12
 -24   0  18    0.71    0.30
 -22   0  18   -0.10    0.22
  22   0 -18   -0.01    0.06
  20   0 -18    0.11    0.08
 -20   0  18    0.06    0.24
  18   0 -18    0.77    0.12
 -18   0  18    0.86    0.30
  16   0 -18    2.17    0.22
 -16   0  18    2.60    0.50
 -14   0  18    0.36    0.28
 -12   0  18    2.91    0.58
 -10   0  18    1.40    0.41
  -8   0  18    0.47    0.33
  -6   0  18   -0.13    0.27
  -4   0  18   -0.21    0.26
  -2   0  18    0.64    0.39
   0   0  18    0.36    0.33
   2   0  18    1.51    0.49
   4   0  18    0.19    0.41
  -6   0 -18    5.36    0.57
  35  -1 -18    1.71    0.36
 -35  -1  18    2.76    0.45
 -35   1  18    3.46    0.53
 -33  -1  18    0.73    0.27
  33  -1 -18    0.61    0.13
 -33   1  18    0.90    0.31
 -31  -1  18    0.12    0.21
  31  -1 -18    0.03    0.09
 -31   1  18   -0.02    0.23
  31   1 -18    0.05    0.07
  29  -1 -18    0.52    0.11
 -29  -1  18    0.67    0.29
 -29   1  18    0.06    0.23
  29   1 -18    0.21    0.08
  27  -1 -18    0.10    0.08
 -27  -1  18    0.06    0.22
  27   1 -18   -0.04    0.05
 -27   1  18    0.34    0.27
 -25  -1  18    0.87    0.29
  25  -1 -18    0.41    0.10
 -25   1  18    0.71    0.31
  25   1 -18    0.46    0.09
  23  -1 -18   -0.01    0.07
 -23  -1  18   -0.04    0.21
 -23   1  18   -0.10    0.23
  23   1 -18    0.05    0.07
  21  -1 -18    0.14    0.08
 -21  -1  18    0.49    0.25
 -21   1  18    0.38    0.29
  21   1 -18    0.24    0.07
  19  -1 -18    0.14    0.08
 -19  -1  18   -0.11    0.20
 -19   1  18    0.26    0.24
 -17  -1  18    0.03    0.23
  17  -1 -18   -0.04    0.07
 -17   1  18    0.36    0.30
 -15  -1  18    0.38    0.26
  15  -1 -18   -0.01    0.06
 -15   1  18    0.06    0.25
 -13  -1  18   -0.17    0.25
  13  -1 -18    0.03    0.07
 -13   1  18    0.10    0.27
 -11  -1  18    0.22    0.27
 -11   1  18    0.29    0.31
  -9  -1  18    1.19    0.37
  -9   1  18    1.34    0.45
  -7  -1  18    0.91    0.37
  -7   1  18    0.68    0.39
  -5  -1  18    1.46    0.43
  -5   1  18    1.59    0.50
  -3  -1  18    0.86    0.39
  -3   1  18    0.41    0.38
  -1  -1  18    0.18    0.32
  -1   1  18    0.09    0.31
   1  -1  18    0.25    0.34
   1   1  18    0.14    0.28
   3  -1  18    0.56    0.43
   3   1  18   -0.11    0.33
   5   1  18    0.27    0.45
  -5   1 -18    0.55    0.14
 -34  -2  18    0.11    0.21
  32  -2 -18    1.53    0.19
  32  -2 -18    0.75    0.48
 -32  -2  18    2.01    0.38
 -32   2  18    2.01    0.47
 -30  -2  18    0.19    0.21
  30  -2 -18    0.06    0.08
  30  -2 -18    0.10    0.17
 -30   2  18   -0.01    0.24
  28  -2 -18    0.81    0.14
 -28  -2  18    0.49    0.27
  28  -2 -18    0.83    0.24
 -28   2  18    0.64    0.35
  26  -2 -18   -0.04    0.08
 -26  -2  18   -0.35    0.19
 -26   2  18   -0.04    0.24
 -24  -2  18    0.76    0.27
  24  -2 -18    0.54    0.12
 -24   2  18    0.26    0.29
 -22  -2  18    0.22    0.22
  22  -2 -18   -0.08    0.06
 -22   2  18   -0.04    0.22
 -20  -2  18    0.13    0.22
  20  -2 -18    0.22    0.09
 -20   2  18    0.00    0.28
 -18  -2  18    0.66    0.26
  18  -2 -18    0.77    0.12
 -18   2  18    0.24    0.31
  16  -2 -18    0.15    0.09
 -16  -2  18    0.00    0.20
 -16   2  18    0.33    0.33
  14  -2 -18    0.53    0.12
 -14  -2  18    0.43    0.27
 -14   2  18    0.23    0.32
  12  -2 -18   -0.03    0.07
 -12  -2  18    0.18    0.27
 -12   2  18    0.35    0.28
 -10  -2  18    1.30    0.36
 -10   2  18    0.88    0.43
  -8  -2  18    0.52    0.33
  -8   2  18    0.52    0.40
  -6  -2  18    0.32    0.29
  -6   2  18   -0.05    0.28
  -4  -2  18    0.40    0.34
  -4   2  18    0.14    0.34
  -2  -2  18    0.03    0.31
  -2   2  18   -0.26    0.31
   0   2  18    0.42    0.40
   2   2  18   -0.30    0.38
  29  -3 -18    1.51    0.32
  29  -3 -18    1.78    0.22
 -29  -3  18    2.28    0.40
 -29   3  18    1.17    0.43
 -27  -3  18    0.14    0.23
  27  -3 -18    0.28    0.11
  27  -3 -18    0.04    0.17
 -27   3  18    0.55    0.28
  25  -3 -18    1.02    0.15
 -25  -3  18    1.28    0.33
  25  -3 -18    0.91    0.24
 -25   3  18    0.48    0.37
  23  -3 -18    0.83    0.15
 -23  -3  18    1.08    0.30
 -23   3  18    0.61    0.35
 -21  -3  18    0.60    0.28
  21  -3 -18    1.54    0.18
 -21   3  18    1.03    0.41
  19  -3 -18    1.46    0.19
 -19   3  18    1.85    0.50
  17  -3 -18    1.24    0.17
 -17   3  18    1.53    0.48
  15  -3 -18    0.25    0.11
 -15   3  18    0.13    0.33
  13  -3 -18    0.31    0.10
 -13   3  18    0.25    0.32
  11  -3 -18    0.03    0.08
 -11   3  18   -0.05    0.34
  -9   3  18    0.10    0.35
  -7   3  18    0.11    0.36
  -5   3  18    0.44    0.44
  -3   3  18   -0.12    0.35
 -20   4  18    1.42    0.51
 -18   4  18    0.39    0.41
 -16   4  18    0.24    0.35
 -14   4  18   -0.06    0.33
 -12   4  18    1.06    0.52
 -34   0  19    0.19    0.26
  34   0 -19    0.06    0.08
  32   0 -19    0.12    0.08
 -32   0  19   -0.02    0.25
  30   0 -19    0.04    0.07
 -30   0  19    0.05    0.25
  28   0 -19   -0.06    0.07
 -28   0  19   -0.08    0.22
 -26   0  19   -0.21    0.19
  26   0 -19   -0.02    0.07
 -24   0  19    0.02    0.25
  24   0 -19   -0.07    0.06
  22   0 -19    0.05    0.07
 -22   0  19    0.22    0.25
 -20   0  19   -0.11    0.23
  20   0 -19    0.04    0.07
 -18   0  19    0.28    0.27
  18   0 -19   -0.13    0.06
 -16   0  19    0.11    0.28
 -14   0  19    0.44    0.28
 -12   0  19    0.40    0.30
 -10   0  19    0.44    0.30
  -8   0  19   -0.02    0.28
  -6   0  19    0.08    0.25
  -4   0  19   -0.09    0.29
  -2   0  19   -0.15    0.30
   0   0  19   -0.11    0.32
   2   0  19    0.09    0.42
  33  -1 -19    0.15    0.10
 -33  -1  19    0.10    0.25
 -33   1  19    0.39    0.26
  31  -1 -19    0.05    0.09
 -31  -1  19    0.07    0.23
 -31   1  19   -0.32    0.22
  29  -1 -19    1.04    0.16
 -29  -1  19    0.54    0.30
 -29   1  19    1.14    0.35
  29   1 -19    1.11    0.14
 -27  -1  19    0.39    0.28
  27  -1 -19   -0.08    0.08
 -27   1  19    0.14    0.28
  27   1 -19    0.29    0.08
  25  -1 -19    0.25    0.09
 -25  -1  19    0.39    0.26
  25   1 -19    0.14    0.08
 -25   1  19    0.39    0.29
  23  -1 -19   -0.04    0.07
 -23  -1  19    0.23    0.27
  23   1 -19   -0.06    0.06
 -23   1  19    0.02    0.27
 -21  -1  19    0.99    0.34
  21  -1 -19    1.40    0.17
 -21   1  19    0.72    0.33
  19  -1 -19    0.50    0.11
 -19  -1  19    0.31    0.27
 -19   1  19    0.44    0.32
  17  -1 -19    0.14    0.08
 -17  -1  19    0.44    0.29
 -17   1  19    0.50    0.33
 -15  -1  19    0.44    0.31
  15  -1 -19    0.76    0.13
 -15   1  19    0.20    0.33
 -13  -1  19    0.27    0.28
 -13   1  19    0.22    0.29
 -11  -1  19    0.80    0.33
 -11   1  19    0.62    0.37
  -9  -1  19   -0.09    0.31
  -9   1  19   -0.35    0.26
  -7  -1  19    0.20    0.29
  -7   1  19    0.27    0.35
  -5  -1  19    0.91    0.40
  -5   1  19    0.98    0.41
  -3  -1  19    0.63    0.37
  -3   1  19    0.37    0.35
  -1  -1  19    0.30    0.33
  -1   1  19    0.57    0.40
   1  -1  19    0.10    0.40
   1   1  19    0.08    0.35
 -30  -2  19    0.08    0.22
  30  -2 -19    0.24    0.11
 -30   2  19    0.61    0.36
  28  -2 -19    0.18    0.09
 -28  -2  19   -0.09    0.21
 -28   2  19    0.21    0.26
  26  -2 -19    0.30    0.11
 -26  -2  19    0.49    0.27
 -26   2  19    0.36    0.34
 -24  -2  19    0.61    0.30
  24  -2 -19    0.82    0.14
 -24   2  19    0.45    0.35
  22  -2 -19    1.06    0.16
 -22  -2  19    1.34    0.34
 -22   2  19    0.77    0.36
  20  -2 -19   -0.03    0.07
 -20  -2  19    0.35    0.27
 -20   2  19   -0.16    0.30
 -18  -2  19    0.64    0.27
  18  -2 -19    0.56    0.12
 -18   2  19    0.46    0.35
 -16  -2  19    0.37    0.29
  16  -2 -19    0.85    0.14
 -16   2  19    0.67    0.40
  14  -2 -19    0.09    0.08
 -14  -2  19    0.17    0.27
 -14   2  19    0.06    0.28
 -12  -2  19    0.22    0.28
 -12   2  19    0.52    0.36
 -10  -2  19    0.62    0.35
 -10   2  19   -0.41    0.31
  -8  -2  19    1.04    0.40
  -8   2  19    2.06    0.56
  -6   2  19    2.06    0.56
  -4   2  19    0.32    0.37
  -2   2  19   -0.06    0.30
  23  -3 -19    0.17    0.11
 -23   3  19    0.37    0.32
  21  -3 -19    0.13    0.10
 -21   3  19   -0.08    0.36
  19  -3 -19    0.67    0.13
 -19   3  19    0.82    0.44
  17  -3 -19    0.09    0.10
 -17   3  19    0.49    0.33
  15  -3 -19    1.28    0.22
 -15   3  19    1.51    0.50
  13  -3 -19   -0.15    0.08
 -13   3  19   -0.06    0.32
 -11   3  19    1.93    0.58
 -30   0  20    1.11    0.35
  30   0 -20    1.27    0.17
 -28   0  20    2.37    0.50
  28   0 -20    2.15    0.23
 -26   0  20    0.16    0.26
  26   0 -20    0.05    0.08
  24   0 -20    1.60    0.19
 -24   0  20    1.74    0.44
 -22   0  20    1.01    0.37
  22   0 -20    1.39    0.17
 -20   0  20   -0.29    0.24
  20   0 -20    0.10    0.07
 -18   0  20    0.47    0.32
 -16   0  20    0.58    0.32
 -14   0  20    1.64    0.46
 -12   0  20   -0.09    0.27
 -10   0  20    0.35    0.34
  -8   0  20    1.56    0.47
  -6   0  20    0.22    0.33
  -4   0  20    0.85    0.42
  29  -1 -20    0.12    0.09
 -29  -1  20    0.16    0.27
 -29   1  20    0.16    0.27
  27  -1 -20    0.63    0.12
 -27  -1  20    0.22    0.28
 -27   1  20    0.46    0.35
  25  -1 -20   -0.07    0.07
 -25  -1  20    0.21    0.25
  25   1 -20   -0.12    0.06
 -25   1  20    0.19    0.30
 -23  -1  20    0.04    0.24
  23  -1 -20    0.15    0.09
 -23   1  20    0.58    0.31
  21  -1 -20    2.36    0.23
 -21  -1  20    1.24    0.41
 -21   1  20    2.24    0.53
  19  -1 -20    0.19    0.09
 -19  -1  20   -0.01    0.25
 -19   1  20   -0.02    0.24
 -17  -1  20    0.20    0.27
  17  -1 -20    0.60    0.12
 -17   1  20    0.49    0.35
 -15  -1  20    0.30    0.30
 -15   1  20   -0.05    0.29
 -13  -1  20    0.27    0.28
 -13   1  20   -0.03    0.31
 -11  -1  20    2.39    0.55
 -11   1  20    2.50    0.59
  -9  -1  20    1.36    0.45
  -9   1  20    2.06    0.53
  -7  -1  20    0.15    0.30
  -7   1  20    0.94    0.41
  -5  -1  20    0.44    0.35
  -5   1  20    0.43    0.37
 -24  -2  20    0.66    0.31
  24  -2 -20    0.34    0.11
 -22  -2  20    0.06    0.26
  22  -2 -20    0.12    0.10
 -22   2  20   -0.10    0.32
  20  -2 -20   -0.04    0.09
 -20  -2  20    0.47    0.29
 -20   2  20    0.10    0.36
  18  -2 -20    3.51    0.30
 -18  -2  20    2.38    0.53
 -18   2  20    2.20    0.61
  16  -2 -20    0.32    0.11
 -16  -2  20    1.04    0.36
 -16   2  20    0.61    0.37
 -14  -2  20    0.37    0.33
 -14   2  20    0.48    0.40
 -12  -2  20    0.01    0.28
 -12   2  20    0.64    0.45
 -10   2  20    1.41    0.51
 -22   0  21    0.02    0.28
  22   0 -21   -0.12    0.07
 -20   0  21   -0.13    0.27
 -18   0  21    0.05    0.32
 -16   0  21    0.27    0.32
 -14   0  21   -0.04    0.30
   0   0   0    0.00    0.00
;
_shelx_res_checksum     26864
_shelx_res_file
;
REM Solution 1  R1  0.157  Rweak  0.010,  Alpha = 0.0258  in C2/c
REM Formula:  C21 N3
TITL scan_0z in C2/c
CELL  0.71073  35.5437   6.1194  16.5050   90.000  113.273   90.000
ZERR    8.00   0.00400   0.00050   0.00190   0.0000   0.0036   0.0000
LATT  7
SYMM -X, Y, 1/2-Z
SFAC C H N
UNIT 160 144 32
TEMP -73.150
SIZE 0.060 0.300 0.600
ACTA
L.S. 10
ACTA
BOND $H
HTAB
EQIV $1 -x, -y, -z+1
EQIV $2 x,-y+1, z-0.5
HTAB C13 N3
HTAB C11 N4_$1
HTAB C17 N2_$2
mpla 9 c1 c2 c3 c4 c5 c6 c7 n1 n2 c41 c51
mpla c8 c9 c10 c11 c12 n3
mpla c14 c15 c16 c17 c18 n4
mpla c1 c2 c3 c4 c5 c6 c7 n1 n2
CONF
FMAP 2
PLAN 20
SIZE 0.060 0.300 0.600
OMIT 2 0 0 "behind beamstop"
TEMP -73.000
WGHT    0.058500    1.167400
FVAR       0.06593
N1    3    0.125730    0.160838    0.705188    11.00000    0.03167    0.02682 =
         0.02810   -0.00285    0.01390   -0.00386
N2    3    0.125800    0.488577    0.766994    11.00000    0.03304    0.03026 =
         0.03189   -0.00272    0.01511   -0.00139
N3    3    0.036584    0.205688    0.612145    11.00000    0.03700    0.04907 =
         0.05178   -0.01296    0.01034   -0.00558
N4    3    0.111224   -0.141399    0.502908    11.00000    0.05117    0.02695 =
         0.03252   -0.00448    0.01731   -0.00422
C1    1    0.166068    0.205578    0.760236    11.00000    0.03382    0.02981 =
         0.02369    0.00231    0.01190   -0.00322
C2    1    0.165436    0.408298    0.798750    11.00000    0.03235    0.02967 =
         0.02984    0.00246    0.01481   -0.00045
C3    1    0.201842    0.497150    0.859811    11.00000    0.03629    0.03110 =
         0.03750   -0.00477    0.01605   -0.00453
AFIX  43
H3    2    0.201563    0.634985    0.886052    11.00000   -1.20000
AFIX   0
C4    1    0.238168    0.384468    0.881917    11.00000    0.03596    0.03568 =
         0.03185    0.00242    0.01430   -0.00442
C5    1    0.238476    0.177792    0.840985    11.00000    0.03661    0.03622 =
         0.03584    0.00861    0.01655    0.00269
C6    1    0.202720    0.088264    0.780642    11.00000    0.04125    0.02703 =
         0.03485    0.00148    0.01771    0.00284
AFIX  43
H6    2    0.202868   -0.048694    0.753667    11.00000   -1.20000
AFIX   0
C7    1    0.102841    0.338396    0.711412    11.00000    0.03469    0.03134 =
         0.02665    0.00028    0.01547   -0.00207
C8    1    0.058205    0.365871    0.664709    11.00000    0.03330    0.03793 =
         0.02976    0.00018    0.01379   -0.00499
C9    1    0.040233    0.557958    0.677263    11.00000    0.03940    0.03988 =
         0.05428   -0.00603    0.02100   -0.00106
AFIX  43
H9    2    0.056473    0.668559    0.715561    11.00000   -1.20000
AFIX   0
C10   1   -0.001463    0.585551    0.633361    11.00000    0.03930    0.05054 =
         0.06663   -0.00154    0.02245    0.00248
AFIX  43
H10   2   -0.014294    0.715894    0.640695    11.00000   -1.20000
AFIX   0
C11   1   -0.024364    0.421120    0.578525    11.00000    0.02977    0.06263 =
         0.06075    0.00030    0.01344   -0.00035
AFIX  43
H11   2   -0.053142    0.435585    0.547490    11.00000   -1.20000
AFIX   0
C12   1   -0.004287    0.236607    0.570298    11.00000    0.03666    0.05927 =
         0.06015   -0.01193    0.00824   -0.00445
AFIX  43
H12   2   -0.020060    0.123360    0.532870    11.00000   -1.20000
AFIX   0
C13   1    0.114125   -0.022502    0.643334    11.00000    0.04006    0.02409 =
         0.03033   -0.00390    0.01544   -0.00572
AFIX  23
H13A  2    0.085795   -0.067533    0.632575    11.00000   -1.20000
H13B  2    0.132409   -0.147763    0.670407    11.00000   -1.20000
AFIX   0
C14   1    0.116478    0.031202    0.556307    11.00000    0.02224    0.02403 =
         0.02835   -0.00180    0.00845    0.00046
C15   1    0.122928    0.240462    0.532682    11.00000    0.03799    0.02442 =
         0.03460   -0.00020    0.01690   -0.00016
AFIX  43
H15   2    0.126615    0.359297    0.572130    11.00000   -1.20000
AFIX   0
C16   1    0.123915    0.273643    0.450631    11.00000    0.04648    0.02908 =
         0.04154    0.00825    0.02361    0.00541
AFIX  43
H16   2    0.128609    0.415567    0.433227    11.00000   -1.20000
AFIX   0
C17   1    0.118026    0.098908    0.394554    11.00000    0.05429    0.04253 =
         0.02835    0.00466    0.02221    0.00728
AFIX  43
H17   2    0.118341    0.117637    0.337687    11.00000   -1.20000
AFIX   0
C18   1    0.111685   -0.103184    0.422883    11.00000    0.06625    0.03690 =
         0.03581   -0.00916    0.02409    0.00259
AFIX  43
H18   2    0.107362   -0.223330    0.383771    11.00000   -1.20000
AFIX   0
C41   1    0.277367    0.476095    0.949718    11.00000    0.03403    0.05097 =
         0.05121   -0.00210    0.01347   -0.00661
AFIX 137
H41A  2    0.271602    0.614569    0.972373    11.00000   -1.50000
H41B  2    0.296968    0.501277    0.922410    11.00000   -1.50000
H41C  2    0.288996    0.371961    0.998415    11.00000   -1.50000
AFIX   0
C51   1    0.278373    0.055951    0.865299    11.00000    0.04258    0.04956 =
         0.05097    0.00686    0.01739    0.00973
AFIX 137
H51A  2    0.273556   -0.079737    0.831136    11.00000   -1.50000
H51B  2    0.289553    0.021289    0.928395    11.00000   -1.50000
H51C  2    0.297915    0.147193    0.852152    11.00000   -1.50000
AFIX   0
HKLF 4
REM  scan_0z in C2/c
REM R1 =  0.0556 for    2402 Fo > 4sig(Fo)  and  0.0873 for all    3501 data
REM    219 parameters refined using      0 restraints
END
WGHT      0.0585      1.1674
REM Instructions for potential hydrogen bonds
HTAB C11 N4_$1
HTAB C13 N3
REM Highest difference peak  0.282,  deepest hole -0.258,  1-sigma level  0.051
Q1    1   0.1807  0.1740  0.7377  11.00000  0.05    0.28
Q2    1   0.0947  0.5003  0.7291  11.00000  0.05    0.27
Q3    1   0.1492  0.1440  0.7404  11.00000  0.05    0.24
Q4    1   0.2201  0.4690  0.8403  11.00000  0.05    0.24
Q5    1   0.2022  0.2302  0.8051  11.00000  0.05    0.21
Q6    1   0.0464  0.4360  0.6978  11.00000  0.05    0.21
Q7    1   0.1121  0.4951  0.8083  11.00000  0.05    0.20
Q8    1   0.2191  0.1655  0.8110  11.00000  0.05    0.20
Q9    1   0.0828  0.3469  0.6870  11.00000  0.05    0.20
Q10   1   0.1793  0.1075  0.8089  11.00000  0.05    0.19
Q11   1   0.2229  0.4250  0.9029  11.00000  0.05    0.19
Q12   1   0.0930  0.0628  0.3629  11.00000  0.05    0.19
Q13   1   0.1807  0.4317  0.8316  11.00000  0.05    0.19
Q14   1   0.0869  0.2187  0.6644  11.00000  0.05    0.19
Q15   1   0.2607  0.4118  0.9088  11.00000  0.05    0.18
Q16   1   0.0499  0.5335  0.6511  11.00000  0.05    0.18
Q17   1   0.2804 -0.0217  0.8032  11.00000  0.05    0.18
Q18   1   0.1580 -0.1325  0.4580  11.00000  0.05    0.18
Q19   1   0.3032  0.4203  0.9792  11.00000  0.05    0.18
Q20   1   0.1444  0.4549  0.8165  11.00000  0.05    0.18
;
_iucr_refine_instructions_details
;
REM Solution 1  R1  0.157  Rweak  0.010,  Alpha = 0.0258  in C2/c
REM Formula:  C21 N3
TITL scan_0z in C2/c
CELL  0.71073  35.5437   6.1194  16.5050   90.000  113.273   90.000
ZERR    8.00   0.00400   0.00050   0.00190   0.0000   0.0036   0.0000
LATT  7
SYMM -X, Y, 1/2-Z
SFAC C H N
UNIT 160 144 32
TEMP -73.150
SIZE 0.060 0.300 0.600
ACTA
L.S. 10
ACTA
BOND $H
HTAB
EQIV $1 -x, -y, -z+1
EQIV $2 x,-y+1, z-0.5
HTAB C13 N3
HTAB C11 N4_$1
HTAB C17 N2_$2
mpla 9 c1 c2 c3 c4 c5 c6 c7 n1 n2 c41 c51
mpla c8 c9 c10 c11 c12 n3
mpla c14 c15 c16 c17 c18 n4
mpla c1 c2 c3 c4 c5 c6 c7 n1 n2
CONF
FMAP 2
PLAN 20
SIZE 0.060 0.300 0.600
OMIT 2 0 0 "behind beamstop"
TEMP -73.000
WGHT    0.058500    1.167400
FVAR       0.06593
N1    3    0.125730    0.160838    0.705188    11.00000    0.03167    0.02682 =
         0.02810   -0.00285    0.01390   -0.00386
N2    3    0.125800    0.488577    0.766994    11.00000    0.03304    0.03026 =
         0.03189   -0.00272    0.01511   -0.00139
N3    3    0.036584    0.205688    0.612145    11.00000    0.03700    0.04907 =
         0.05178   -0.01296    0.01034   -0.00558
N4    3    0.111224   -0.141399    0.502908    11.00000    0.05117    0.02695 =
         0.03252   -0.00448    0.01731   -0.00422
C1    1    0.166068    0.205578    0.760236    11.00000    0.03382    0.02981 =
         0.02369    0.00231    0.01190   -0.00322
C2    1    0.165436    0.408298    0.798750    11.00000    0.03235    0.02967 =
         0.02984    0.00246    0.01481   -0.00045
C3    1    0.201842    0.497150    0.859811    11.00000    0.03629    0.03110 =
         0.03750   -0.00477    0.01605   -0.00453
AFIX  43
H3    2    0.201563    0.634985    0.886052    11.00000   -1.20000
AFIX   0
C4    1    0.238168    0.384468    0.881917    11.00000    0.03596    0.03568 =
         0.03185    0.00242    0.01430   -0.00442
C5    1    0.238476    0.177792    0.840985    11.00000    0.03661    0.03622 =
         0.03584    0.00861    0.01655    0.00269
C6    1    0.202720    0.088264    0.780642    11.00000    0.04125    0.02703 =
         0.03485    0.00148    0.01771    0.00284
AFIX  43
H6    2    0.202868   -0.048694    0.753667    11.00000   -1.20000
AFIX   0
C7    1    0.102841    0.338396    0.711412    11.00000    0.03469    0.03134 =
         0.02665    0.00028    0.01547   -0.00207
C8    1    0.058205    0.365871    0.664709    11.00000    0.03330    0.03793 =
         0.02976    0.00018    0.01379   -0.00499
C9    1    0.040233    0.557958    0.677263    11.00000    0.03940    0.03988 =
         0.05428   -0.00603    0.02100   -0.00106
AFIX  43
H9    2    0.056473    0.668559    0.715561    11.00000   -1.20000
AFIX   0
C10   1   -0.001463    0.585551    0.633361    11.00000    0.03930    0.05054 =
         0.06663   -0.00154    0.02245    0.00248
AFIX  43
H10   2   -0.014294    0.715894    0.640695    11.00000   -1.20000
AFIX   0
C11   1   -0.024364    0.421120    0.578525    11.00000    0.02977    0.06263 =
         0.06075    0.00030    0.01344   -0.00035
AFIX  43
H11   2   -0.053142    0.435585    0.547490    11.00000   -1.20000
AFIX   0
C12   1   -0.004287    0.236607    0.570298    11.00000    0.03666    0.05927 =
         0.06015   -0.01193    0.00824   -0.00445
AFIX  43
H12   2   -0.020060    0.123360    0.532870    11.00000   -1.20000
AFIX   0
C13   1    0.114125   -0.022502    0.643334    11.00000    0.04006    0.02409 =
         0.03033   -0.00390    0.01544   -0.00572
AFIX  23
H13A  2    0.085795   -0.067533    0.632575    11.00000   -1.20000
H13B  2    0.132409   -0.147763    0.670407    11.00000   -1.20000
AFIX   0
C14   1    0.116478    0.031202    0.556307    11.00000    0.02224    0.02403 =
         0.02835   -0.00180    0.00845    0.00046
C15   1    0.122928    0.240462    0.532682    11.00000    0.03799    0.02442 =
         0.03460   -0.00020    0.01690   -0.00016
AFIX  43
H15   2    0.126615    0.359297    0.572130    11.00000   -1.20000
AFIX   0
C16   1    0.123915    0.273643    0.450631    11.00000    0.04648    0.02908 =
         0.04154    0.00825    0.02361    0.00541
AFIX  43
H16   2    0.128609    0.415567    0.433227    11.00000   -1.20000
AFIX   0
C17   1    0.118026    0.098908    0.394554    11.00000    0.05429    0.04253 =
         0.02835    0.00466    0.02221    0.00728
AFIX  43
H17   2    0.118341    0.117637    0.337687    11.00000   -1.20000
AFIX   0
C18   1    0.111685   -0.103184    0.422883    11.00000    0.06625    0.03690 =
         0.03581   -0.00916    0.02409    0.00259
AFIX  43
H18   2    0.107362   -0.223330    0.383771    11.00000   -1.20000
AFIX   0
C41   1    0.277367    0.476095    0.949718    11.00000    0.03403    0.05097 =
         0.05121   -0.00210    0.01347   -0.00661
AFIX 137
H41A  2    0.271602    0.614569    0.972373    11.00000   -1.50000
H41B  2    0.296968    0.501277    0.922410    11.00000   -1.50000
H41C  2    0.288996    0.371961    0.998415    11.00000   -1.50000
AFIX   0
C51   1    0.278373    0.055951    0.865299    11.00000    0.04258    0.04956 =
         0.05097    0.00686    0.01739    0.00973
AFIX 137
H51A  2    0.273556   -0.079737    0.831136    11.00000   -1.50000
H51B  2    0.289553    0.021289    0.928395    11.00000   -1.50000
H51C  2    0.297915    0.147193    0.852152    11.00000   -1.50000
AFIX   0
HKLF 4
REM  scan_0z in C2/c
REM R1 =  0.0556 for    2402 Fo > 4sig(Fo)  and  0.0873 for all    3501 data
REM    219 parameters refined using      0 restraints
END
WGHT      0.0585      1.1674
REM Instructions for potential hydrogen bonds
HTAB C11 N4_$1
HTAB C13 N3
REM Highest difference peak  0.282,  deepest hole -0.258,  1-sigma level  0.051
Q1    1   0.1807  0.1740  0.7377  11.00000  0.05    0.28
Q2    1   0.0947  0.5003  0.7291  11.00000  0.05    0.27
Q3    1   0.1492  0.1440  0.7404  11.00000  0.05    0.24
Q4    1   0.2201  0.4690  0.8403  11.00000  0.05    0.24
Q5    1   0.2022  0.2302  0.8051  11.00000  0.05    0.21
Q6    1   0.0464  0.4360  0.6978  11.00000  0.05    0.21
Q7    1   0.1121  0.4951  0.8083  11.00000  0.05    0.20
Q8    1   0.2191  0.1655  0.8110  11.00000  0.05    0.20
Q9    1   0.0828  0.3469  0.6870  11.00000  0.05    0.20
Q10   1   0.1793  0.1075  0.8089  11.00000  0.05    0.19
Q11   1   0.2229  0.4250  0.9029  11.00000  0.05    0.19
Q12   1   0.0930  0.0628  0.3629  11.00000  0.05    0.19
Q13   1   0.1807  0.4317  0.8316  11.00000  0.05    0.19
Q14   1   0.0869  0.2187  0.6644  11.00000  0.05    0.19
Q15   1   0.2607  0.4118  0.9088  11.00000  0.05    0.18
Q16   1   0.0499  0.5335  0.6511  11.00000  0.05    0.18
Q17   1   0.2804 -0.0217  0.8032  11.00000  0.05    0.18
Q18   1   0.1580 -0.1325  0.4580  11.00000  0.05    0.18
Q19   1   0.3032  0.4203  0.9792  11.00000  0.05    0.18
Q20   1   0.1444  0.4549  0.8165  11.00000  0.05    0.18
;
