# Supplementary material for: 5,6-Dimethyl-2-(pyridin-2-yl)-1-[(pyri­din-2-yl)meth­yl]-1H-benzimidazole
Source: Acta Crystallogr Sect E Struct Rep Online. 2014 Feb 26;70(Pt 3):o365. doi: 10.1107/S1600536814003870 (PMC3998417; doi:10.1107/S1600536814003870)
Supplement: Supplementary file 2 [file e-70-0o365-Isup2.hkl]

#
# h,k,l, Fc-squared, Fo-squared, sigma(Fo-squared), status flag
#
data_I
_shelx_title ' scan_0z in C2/c'
_shelx_refln_list_code          4
_shelx_F_calc_maximum      465.38
_exptl_crystal_F_000      1328.00
_reflns_d_resolution_high  0.7806

loop_
 _space_group_symop_operation_xyz
 'x, y, z'
 '-x, y, -z+1/2'
 'x+1/2, y+1/2, z'
 '-x+1/2, y+1/2, -z+1/2'
 '-x, -y, -z'
 'x, -y, z-1/2'
 '-x+1/2, -y+1/2, -z'
 'x+1/2, -y+1/2, z-1/2'

_cell_length_a    35.5437
_cell_length_b     6.1194
_cell_length_c    16.5050
_cell_angle_alpha  90.000
_cell_angle_beta  113.273
_cell_angle_gamma  90.000

_shelx_F_squared_multiplier     1.000

loop_
 _refln_index_h
 _refln_index_k
 _refln_index_l
 _refln_F_squared_calc
 _refln_F_squared_meas
 _refln_F_squared_sigma
 _refln_observed_status
   4   0   0      14756.69      13798.63      1218.21 o
   6   0   0       2053.73       1903.22       131.77 o
   8   0   0     121714.41     112426.68      8085.76 o
  10   0   0      18971.12      18521.69      1205.48 o
  12   0   0      70316.14      72918.73      4737.33 o
  14   0   0       9857.76      10716.60       989.30 o
  16   0   0       8791.45       7976.48       738.52 o
  18   0   0      21484.69      22850.41      2105.13 o
  20   0   0       3032.85       3278.48       308.29 o
  22   0   0       3909.05       3494.74       329.00 o
  24   0   0       6901.28       6676.59       621.19 o
  26   0   0       3193.72       3200.25       303.69 o
  28   0   0        927.77        975.49       101.23 o
  30   0   0        868.57        713.21        78.22 o
  32   0   0        202.51        154.15        34.51 o
  34   0   0        741.38        713.21        82.82 o
  36   0   0         95.10        133.44        34.51 o
  38   0   0         76.89         98.07        51.77 o
  40   0   0         55.77         48.31        27.61 o
   1   1   0       1074.29       1500.12       100.82 o
   3   1   0      18421.08      17973.79       693.07 o
   5   1   0      33518.00      31692.26      1456.33 o
   7   1   0        207.53        224.56        12.65 o
   9   1   0      16332.06      15370.79       706.31 o
  11   1   0        212.69        218.17        13.19 o
  13   1   0       7172.15       7288.08       388.31 o
  15   1   0        210.43        192.83        23.96 o
  17   1   0       1559.96       1405.48        95.98 o
  19   1   0        196.68        138.27        21.86 o
  21   1   0       1996.21       2145.89       144.79 o
  23   1   0        889.18        937.70        68.33 o
  25   1   0        293.90        326.77        48.31 o
  27   1   0       1772.11       1715.17       119.56 o
  29   1   0        461.06        417.02        38.20 o
  31   1   0       1229.76       1203.70        73.03 o
  33   1   0          0.23         22.20        12.95 o
  35   1   0        261.24        208.76        40.26 o
  37   1   0         71.84         80.87        21.15 o
  39   1   0        419.97        391.12        42.30 o
  41   1   0         68.80        125.94        24.49 o
   2   2   0       7122.58       8973.39       712.38 o
   4   2   0        683.88        717.16        53.08 o
   6   2   0       1092.43       1159.13        44.88 o
   8   2   0        699.09        649.09        26.63 o
  10   2   0       3972.48       3933.21       182.61 o
  12   2   0       6454.01       6811.93       363.51 o
  14   2   0        716.20        755.90        43.79 o
  16   2   0        667.43        658.61        37.42 o
  18   2   0        201.27        250.50        18.50 o
  20   2   0         63.49         46.75        12.65 o
  22   2   0        432.41        388.69        26.92 o
  24   2   0        147.33        155.89        15.83 o
  26   2   0        171.12        143.81        16.79 o
  28   2   0          4.44          2.91        12.12 o
  30   2   0        414.18        484.24        42.30 o
  32   2   0        184.55        141.73        22.78 o
  34   2   0         15.23         -0.26        14.37 o
  36   2   0        303.10        274.81        34.95 o
  38   2   0        201.82        209.18        30.78 o
  40   2   0         29.67         42.52        29.91 o
   1   3   0       2038.99       2908.22       252.66 o
   3   3   0       1140.78       1360.55        77.39 o
   5   3   0        604.41        704.14        52.44 o
   7   3   0       1681.39       1818.83       128.05 o
   9   3   0        217.73        236.12        16.57 o
  11   3   0       1348.18       1449.92        63.87 o
  13   3   0       1139.54       1158.57        51.69 o
  15   3   0         97.25        100.25        10.29 o
  17   3   0         59.36         65.16        13.01 o
  19   3   0        978.20        959.39        69.13 o
  21   3   0        105.41         98.72        15.39 o
  23   3   0        699.46        806.35        78.22 o
  25   3   0       1898.79       1684.07       117.94 o
  27   3   0        325.99        334.00        35.66 o
  29   3   0        110.91         65.88        17.67 o
  31   3   0        130.27        163.35        24.24 o
  33   3   0          0.16          2.30        14.64 o
  35   3   0        127.45        118.35        23.55 o
  37   3   0        125.72        123.02        24.40 o
   0   4   0         59.20         90.35        18.41 o
   2   4   0          7.51          0.21         4.54 o
   4   4   0         58.55         69.90         6.62 o
   6   4   0        788.33        783.65        34.65 o
   8   4   0        165.62        166.56        12.08 o
  10   4   0        157.86        175.09        14.53 o
  12   4   0       1249.60       1226.95        68.97 o
  14   4   0        350.02        387.69        25.68 o
  16   4   0         41.78         29.77        17.26 o
  18   4   0         44.22         54.07        14.64 o
  20   4   0        810.66        789.21        60.19 o
  22   4   0         73.63        105.91        24.16 o
  24   4   0        865.51        874.65        66.70 o
  26   4   0        369.98        317.94        34.05 o
  28   4   0         43.19         85.13        29.91 o
  30   4   0         96.66        112.73        32.21 o
  32   4   0        205.09        204.76        41.41 o
  34   4   0          1.80         23.01        23.01 o
   1   5   0        435.07        449.06        32.54 o
   3   5   0        647.29        730.96        36.90 o
   5   5   0       1150.08       1115.75        49.84 o
   7   5   0        142.30        145.27        37.96 o
   9   5   0        655.53        550.04        41.46 o
  11   5   0         87.94         57.52        18.41 o
  13   5   0       1792.84       1845.15       177.15 o
  15   5   0       2344.35       2445.63       234.67 o
  17   5   0        715.70        720.11        78.22 o
  19   5   0          8.27         16.10        16.10 o
  21   5   0          4.63         25.31        18.41 o
  23   5   0         69.05         89.73        25.31 o
  25   5   0         57.90         71.32        25.31 o
  27   5   0         33.63         69.02        25.31 o
  29   5   0         40.06         64.42        27.61 o
  31   5   0         23.76         85.13        32.21 o
   2   6   0        166.47        193.26        41.41 o
   8   6   0         36.32         48.31        16.10 o
  10   6   0          0.10          6.90        13.80 o
  12   6   0        168.78        101.23        23.01 o
  14   6   0         92.84         73.62        20.71 o
  16   6   0         42.20         29.91        18.41 o
  18   6   0          7.81          6.90        16.10 o
  20   6   0          0.19        -16.10        16.10 o
  22   6   0          1.42         11.50        20.71 o
  24   6   0        193.96        227.77        41.41 o
  26   6   0         18.74         29.91        25.31 o
 -41   1   1         46.83         86.18        55.56 o
 -39   1   1        228.61        244.63        34.34 o
 -37   1   1         65.77         63.27        19.52 o
 -35   1   1        400.53        305.42        34.05 o
 -33   1   1        319.68        335.68        29.87 o
 -31   1   1       1099.40        987.88        60.62 o
 -29   1   1       1470.84       1391.64        80.13 o
 -27   1   1       2672.26       2600.32       142.95 o
 -25   1   1         11.52         17.47        10.21 o
 -23   1   1        108.42        145.72        20.79 o
 -21   1   1       1326.67       1267.64        71.28 o
 -19   1   1         21.66         41.85         9.68 o
 -17   1   1        119.20        161.42        19.98 o
 -15   1   1        181.82        262.58        18.60 o
 -13   1   1       5677.86       5865.86       239.72 o
 -11   1   1       2325.87       2610.55       107.74 o
  -9   1   1       1857.27       1838.76        76.05 o
  -7   1   1          6.45         16.19         9.29 o
  -5   1   1       5123.45       4989.23       203.12 o
  -3   1   1      35139.51      34225.82      1571.94 o
  -1   1   1      19951.88      19951.67       810.50 o
   1   1   1      12957.60      12128.83       458.77 o
   3   1   1        886.57        787.48        27.32 o
   5   1   1       3690.42       3156.32       168.69 o
   7   1   1        101.39        103.48         7.41 o
   9   1   1        753.09        724.29        35.07 o
  11   1   1         90.25        111.09         9.49 o
  13   1   1       4928.93       4708.80       252.38 o
  15   1   1       8700.04       8880.78       799.49 o
  17   1   1       2799.81       2707.91       179.76 o
  19   1   1         11.35         13.80         9.20 o
  21   1   1       1790.12       1826.60       124.44 o
  23   1   1       1555.51       1507.11       104.92 o
  25   1   1       1088.53       1129.66        80.52 o
  27   1   1        578.03        552.63        45.55 o
  29   1   1         78.84         56.19        15.39 o
  31   1   1         65.16         90.43        23.01 o
  33   1   1        184.07        186.81        26.03 o
  35   1   1        140.48        169.07        27.61 o
  37   1   1         21.43          5.75        16.27 o
  39   1   1        137.96         93.23        42.56 o
 -40   2   1        241.64        340.94        77.44 o
 -38   2   1          0.49          9.20        16.27 o
 -36   2   1        101.84         85.48        20.96 o
 -34   2   1         40.85         40.26        16.27 o
 -32   2   1         37.62         51.71        17.02 o
 -30   2   1        310.57        264.55        30.06 o
 -28   2   1        128.63        147.46        17.68 o
 -26   2   1        195.98        195.59        19.01 o
 -24   2   1       2483.20       2338.20       126.93 o
 -22   2   1       2551.57       2324.21       125.51 o
 -20   2   1       1162.28        980.22        55.69 o
 -18   2   1        605.43        669.78        38.38 o
 -16   2   1         23.03         53.09         8.72 o
 -14   2   1          6.61          8.67         6.09 o
 -12   2   1        569.76        654.02        38.06 o
 -10   2   1         22.89         17.89         5.08 o
  -8   2   1       2170.49       2225.19        79.24 o
  -6   2   1        200.98        225.26        13.61 o
  -4   2   1       4544.29       4590.07       176.88 o
  -2   2   1        399.55        387.94        24.17 o
   0   2   1       1328.37       1475.36        74.39 o
   2   2   1       2087.58       1797.63        81.69 o
   4   2   1       2117.12       2190.91        86.43 o
   6   2   1       8958.61       8956.86       341.48 o
   8   2   1       5042.11       4975.64       212.77 o
  10   2   1       1456.00       1524.41        82.79 o
  12   2   1       3206.15       3637.20       195.70 o
  14   2   1       1845.85       1788.18        98.28 o
  16   2   1        267.19        283.87        25.18 o
  18   2   1        114.59        133.17        26.46 o
  20   2   1        766.90        835.39        60.99 o
  22   2   1        123.35        149.31        18.66 o
  24   2   1        932.82        932.00        54.83 o
  26   2   1        986.78        913.44        55.27 o
  28   2   1         19.69         23.01        13.01 o
  30   2   1         11.56          3.45        12.65 o
  32   2   1          0.03          5.41        14.95 o
  34   2   1         55.67         55.55        17.02 o
  36   2   1         83.62        109.51        28.76 o
  38   2   1        162.26        162.91        41.41 o
 -39   3   1          4.83        -16.27        16.27 o
 -37   3   1         33.85         13.80        16.27 o
 -35   3   1          3.70         -9.20        14.64 o
 -33   3   1          4.96          3.45        14.64 o
 -31   3   1        179.50        214.47        27.51 o
 -29   3   1         97.43        112.60        20.29 o
 -27   3   1       1847.75       1615.23       113.06 o
 -25   3   1        426.06        453.79        39.83 o
 -23   3   1       3319.86       3024.30       202.54 o
 -21   3   1       1100.17       1092.35        77.26 o
 -19   3   1          3.04         -1.15        10.35 o
 -17   3   1        663.05        568.73        43.92 o
 -15   3   1          2.30         -4.20         4.68 o
 -13   3   1         25.47         19.68         4.76 o
 -11   3   1       2445.55       2416.42       104.58 o
  -9   3   1        452.00        516.78        32.05 o
  -7   3   1        866.78        887.78        96.22 o
  -5   3   1         69.47         79.81        11.34 o
  -3   3   1        327.95        353.47        28.32 o
  -1   3   1       2311.99       2797.39       184.51 o
   1   3   1       8009.56       9840.26       525.52 o
   3   3   1       3785.56       3668.06       144.25 o
   5   3   1        816.87        769.39        30.73 o
   7   3   1        117.50        118.51         8.66 o
   9   3   1       2724.26       2815.21       121.71 o
  11   3   1       1983.25       2060.05        89.87 o
  13   3   1         22.01         36.26         5.80 o
  15   3   1        248.71        258.52        18.50 o
  17   3   1         87.43         80.40        12.71 o
  19   3   1        246.84        242.69        40.26 o
  21   3   1        148.01        132.28        17.90 o
  23   3   1         55.27         48.91        31.06 o
  25   3   1          0.98         -2.30        12.12 o
  27   3   1       1170.81        986.95        74.01 o
  29   3   1         54.15         44.08        15.39 o
  31   3   1          0.11         -5.55        13.76 o
  33   3   1         14.85         37.47        16.56 o
  35   3   1         47.17         89.33        21.56 o
  37   3   1         45.56         57.52        29.91 o
 -36   4   1         12.85        -23.01        23.01 o
 -34   4   1          0.87        -20.71        20.71 o
 -32   4   1         46.60         50.62        27.61 o
 -30   4   1          6.28         18.41        23.01 o
 -28   4   1        765.00        747.47        74.77 o
 -26   4   1          0.00         -1.01        12.71 o
 -24   4   1        113.51        107.68        28.76 o
 -22   4   1         96.79         67.95        25.31 o
 -20   4   1        808.04        792.94        60.19 o
 -18   4   1        253.55        275.97        28.43 o
 -16   4   1         11.09         20.95         9.16 o
 -14   4   1        172.41        183.74        15.93 o
 -12   4   1        229.88        230.91        18.48 o
 -10   4   1        308.94        354.21        24.51 o
  -8   4   1        367.59        358.87        24.92 o
  -6   4   1        116.25        126.17         8.50 o
  -4   4   1        563.37        569.68        27.52 o
  -2   4   1         36.38         26.30        19.29 o
   0   4   1       1108.15       1425.43        92.65 o
   2   4   1       1503.80       1629.11        65.34 o
   4   4   1        639.00        606.11        31.77 o
   6   4   1        462.91        426.43        23.67 o
   8   4   1        768.40        716.64        39.72 o
  10   4   1       2787.39       2648.42       143.42 o
  12   4   1         69.72         59.53         8.61 o
  14   4   1        618.88        581.50        35.30 o
  16   4   1        545.79        508.26        41.46 o
  18   4   1        170.25        167.76        21.15 o
  20   4   1       1862.46       1785.03       123.61 o
  22   4   1        259.15        214.32        35.66 o
  24   4   1        778.21        694.81        80.52 o
  26   4   1         35.46         55.22        25.31 o
  28   4   1        336.81        398.02        57.52 o
  30   4   1         30.94         73.62        29.91 o
  32   4   1        126.85        190.96        41.41 o
  34   4   1         44.44         43.71        27.61 o
 -31   5   1          0.28        -18.41        18.41 o
 -29   5   1         20.44         18.41        23.01 o
 -27   5   1        238.04        216.26        39.11 o
 -25   5   1        108.67        142.64        32.21 o
 -23   5   1        333.32        402.62        55.22 o
 -21   5   1        217.50        223.17        36.81 o
 -19   5   1         85.34         80.52        23.01 o
 -17   5   1        819.20        777.63        82.82 o
 -15   5   1       1812.96       1792.23       172.55 o
 -13   5   1          1.57         11.50        13.80 o
 -11   5   1         38.15         49.15        18.41 o
  -9   5   1        855.12        809.06        49.35 o
  -7   5   1       2422.14       2252.78       158.75 o
  -5   5   1       1599.32       1537.19        87.32 o
  -3   5   1        283.64        279.28        17.02 o
  -1   5   1       1186.16       1116.95        75.63 o
   1   5   1        184.90        211.11        12.92 o
   3   5   1        368.41        393.61        24.11 o
   5   5   1         73.58         75.75         8.67 o
   7   5   1        468.70        412.78        33.32 o
   9   5   1         35.82         50.62        16.10 o
  11   5   1       1150.01       1115.83       112.73 o
  13   5   1         88.77         75.92        23.01 o
  15   5   1        351.93        384.21        48.31 o
  17   5   1         67.13         57.52        20.71 o
  19   5   1         41.27         36.81        18.41 o
  21   5   1         29.75         39.11        20.71 o
  23   5   1        348.56        278.38        43.71 o
  25   5   1          5.39        -13.80        20.71 o
  27   5   1         53.15         36.81        25.31 o
  29   5   1          2.20         39.11        25.31 o
  31   5   1         20.32         11.50        25.31 o
 -26   6   1        118.08        184.05        36.81 o
 -24   6   1        105.30        103.53        29.91 o
 -22   6   1         15.96         -2.30        18.41 o
 -20   6   1         85.32        131.14        29.91 o
 -18   6   1        501.15        473.94        57.52 o
 -16   6   1          4.50         16.10        16.10 o
 -14   6   1          0.00          2.30        13.80 o
 -12   6   1         25.50         25.31        16.10 o
  -4   6   1         20.54         -9.20        25.31 o
  -2   6   1        162.56        161.05        41.41 o
   0   6   1        733.12        708.15        55.22 o
   2   6   1        212.73        207.06        39.11 o
   6   6   1          0.33        -11.50        11.50 o
   8   6   1         35.38         32.21        16.10 o
  10   6   1        254.63        200.16        32.21 o
  12   6   1        517.14        526.86        59.82 o
  14   6   1        510.40        462.44        55.22 o
  16   6   1        189.67        218.57        36.81 o
  18   6   1          0.30          6.90        16.10 o
  20   6   1         93.13         78.22        25.31 o
  22   6   1          0.32         -6.90        18.41 o
  24   6   1          0.83         13.80        23.01 o
  26   6   1         50.48        140.34        34.51 o
 -13   7   1        236.22        202.46        62.12 o
 -11   7   1          2.64         57.52        46.01 o
  -9   7   1        132.90        115.03        48.31 o
  -7   7   1         51.74         62.12        41.41 o
  -5   7   1        179.98        124.24        43.71 o
 -42   0   2         15.92          9.20        25.31 o
 -40   0   2         28.80         94.33        28.08 o
 -38   0   2          0.25         16.36        21.56 o
 -36   0   2        523.04        465.12        50.85 o
 -34   0   2        815.60        652.95        59.60 o
 -32   0   2        614.44        606.82        63.27 o
 -30   0   2       5592.09       5712.54       368.35 o
 -28   0   2       6013.84       6057.69       755.78 o
 -26   0   2        362.30        380.09        38.64 o
 -24   0   2         22.21         14.48        13.19 o
 -22   0   2       4519.86       4806.13       448.63 o
 -20   0   2       1821.39       1978.59       188.66 o
 -18   0   2       1570.37       1787.63       170.25 o
 -16   0   2       1497.00       1845.21       121.98 o
 -14   0   2       5333.83       6157.27       394.08 o
 -12   0   2      12224.05      12585.48       657.68 o
 -10   0   2      12832.64      13166.80       833.49 o
  -8   0   2      24584.90      23871.04      1062.71 o
  -6   0   2        460.59        463.13        23.28 o
  -4   0   2      23910.80      23351.45      1041.97 o
  -2   0   2      13211.48      12208.26       588.69 o
   0   0   2       1254.53       1594.37        65.53 o
   2   0   2       2430.29       2164.40       152.10 o
   4   0   2      10231.61       9214.83       825.95 o
   6   0   2       7843.97       8052.40       743.12 o
   8   0   2      16804.17      16811.78      1093.23 o
  10   0   2       2917.27       2997.62       197.65 o
  12   0   2         30.18         32.21        11.50 o
  14   0   2       2058.22       2319.09       218.57 o
  16   0   2       2661.25       3027.70       285.29 o
  18   0   2       4802.85       5075.31       473.94 o
  20   0   2        560.25        598.18        64.42 o
  22   0   2       1780.84       2006.20       193.26 o
  24   0   2       4347.11       4290.78       404.92 o
  26   0   2       7268.71       7502.54       699.41 o
  28   0   2        275.57        430.23        57.52 o
  30   0   2        663.88        554.47        66.72 o
  32   0   2         28.28         41.41        23.01 o
  34   0   2        105.41        103.53        29.91 o
  36   0   2         13.75         20.71        23.01 o
  38   0   2        174.28        133.44        36.81 o
 -43   1   2          0.13        115.03        71.32 o
 -41   1   2          6.22          8.09        17.81 o
 -39   1   2        220.52        275.11        58.67 o
 -37   1   2          1.78         -3.62        13.95 o
 -35   1   2          9.73          9.66        12.09 o
 -33   1   2        381.75        418.49        31.43 o
 -31   1   2         66.54         74.74        15.36 o
 -29   1   2        898.19        780.94        49.58 o
 -27   1   2       1790.02       1770.72       102.14 o
 -25   1   2         19.35         11.50         8.83 o
 -23   1   2        414.80        452.13        30.98 o
 -21   1   2        420.01        377.00        26.04 o
 -19   1   2       1806.98       1911.32       103.98 o
 -17   1   2      11217.18      11616.91       607.64 o
 -15   1   2       1171.85       1334.00        62.94 o
 -13   1   2         22.69         43.03         5.83 o
 -11   1   2         42.10         34.30         4.51 o
  -9   1   2       9621.17       9996.92       368.07 o
  -7   1   2        165.49        180.86         9.22 o
  -5   1   2      17127.30      17488.14       711.00 o
  -3   1   2       4523.39       4357.21       143.09 o
  -1   1   2      27010.88      27034.08       990.20 o
   1   1   2       3332.33       3495.85       105.00 o
   3   1   2       1817.25       1807.91        90.89 o
   5   1   2        972.27       1005.24        50.54 o
   7   1   2         21.99         32.63        17.48 o
   9   1   2       1203.90       1146.27        62.86 o
  11   1   2       4043.06       4253.41       227.14 o
  13   1   2       2262.99       2132.37       116.00 o
  15   1   2       1480.77       1560.66       106.55 o
  17   1   2        336.58        346.13        29.15 o
  19   1   2        454.03        384.00        31.69 o
  21   1   2        365.48        422.61        34.95 o
  23   1   2       1492.01       1439.10       100.04 o
  25   1   2          7.25          3.94        11.04 o
  27   1   2        180.07        150.77        21.15 o
  29   1   2          2.63          2.15        12.12 o
  31   1   2         23.92         26.52        15.39 o
  33   1   2         64.41         71.82        23.01 o
  35   1   2          0.07         13.44        15.39 o
  37   1   2          1.57         -5.68        13.76 o
  39   1   2         58.98         68.49        21.86 o
 -40   2   2        384.71        502.48        55.53 o
 -38   2   2        185.94        266.87        46.09 o
 -36   2   2        371.45        331.94        48.31 o
 -34   2   2         39.90         33.31        17.02 o
 -32   2   2        310.50        277.91        50.62 o
 -30   2   2          0.89         22.47        13.76 o
 -28   2   2       2289.38       2026.18       111.89 o
 -26   2   2        542.79        392.15        28.25 o
 -24   2   2        800.40        813.21        48.62 o
 -22   2   2         13.51         22.28         8.78 o
 -20   2   2        354.03        359.35        24.25 o
 -18   2   2       2113.79       2288.62       122.43 o
 -16   2   2       9771.30       9172.24       479.29 o
 -14   2   2        494.71        497.50        30.09 o
 -12   2   2        646.29        738.34        32.42 o
 -10   2   2        133.26        129.23         8.46 o
  -8   2   2      10826.20      10949.50       424.00 o
  -6   2   2       2478.68       2247.16       105.80 o
  -4   2   2        724.58        818.51        36.83 o
  -2   2   2       1401.42       1446.92        63.06 o
   0   2   2       1943.34       2149.67       163.42 o
   2   2   2       1174.16       1147.90        69.78 o
   4   2   2       1670.89       1657.44        68.47 o
   6   2   2         59.19         57.22         6.86 o
   8   2   2        169.38        119.26         8.47 o
  10   2   2       1771.81       1843.41        71.69 o
  12   2   2       6052.87       6597.25       299.63 o
  14   2   2       1606.34       1587.32        86.78 o
  16   2   2        132.43        114.61        14.89 o
  18   2   2         20.63         10.35        12.65 o
  20   2   2        235.63        217.80        22.60 o
  22   2   2         96.98         90.97        15.39 o
  24   2   2       2238.22       2125.33       144.76 o
  26   2   2          1.11         -6.73        12.65 o
  28   2   2        549.18        536.39        46.34 o
  30   2   2        108.08        128.10        21.86 o
  32   2   2         32.75         23.25        14.89 o
  34   2   2         21.82         16.10        18.41 o
  36   2   2        226.10        271.83        40.26 o
  38   2   2        140.93        153.90        27.51 o
 -39   3   2          4.59         -5.45        25.83 o
 -37   3   2         15.54         -5.75        16.27 o
 -35   3   2         95.81        140.80        24.40 o
 -33   3   2        263.43        231.82        30.06 o
 -31   3   2        179.22        194.41        26.03 o
 -29   3   2        447.57        464.11        43.83 o
 -27   3   2        475.88        380.59        37.96 o
 -25   3   2        376.10        333.44        33.32 o
 -23   3   2       1580.65       1577.83       109.80 o
 -21   3   2        637.36        605.28        47.97 o
 -19   3   2        639.35        614.71        47.18 o
 -17   3   2        239.27        300.80        34.51 o
 -15   3   2         23.33         21.21         5.15 o
 -13   3   2          2.28          2.65         4.22 o
 -11   3   2        999.09       1025.65        49.28 o
  -9   3   2        747.86        704.53        36.02 o
  -7   3   2        154.95        187.05        13.28 o
  -5   3   2        129.11        131.74         8.39 o
  -3   3   2       1533.96       1596.26        80.13 o
  -1   3   2       3051.08       3194.71       134.85 o
   1   3   2       1765.49       1700.89       132.03 o
   3   3   2       4059.91       4416.82       287.29 o
   5   3   2        658.42        762.21        38.57 o
   7   3   2       4618.72       4723.00       300.49 o
   9   3   2       1853.13       2037.19        88.01 o
  11   3   2       5351.82       5294.58       282.48 o
  13   3   2         61.17         60.01         7.97 o
  15   3   2       1520.00       1582.58        87.20 o
  17   3   2        239.60        243.14        24.24 o
  19   3   2       3445.70       3609.36       239.13 o
  21   3   2       3990.03       3919.71       260.28 o
  23   3   2       1005.76       1029.19        74.78 o
  25   3   2       1141.62       1133.31        82.92 o
  27   3   2        414.76        450.67        41.27 o
  29   3   2        200.74        284.83        34.51 o
  31   3   2        189.71        217.19        35.66 o
  33   3   2        665.77        770.41        63.38 o
  35   3   2         24.22         16.10        25.31 o
 -36   4   2          3.33          6.90        23.01 o
 -34   4   2          1.75          6.90        23.01 o
 -32   4   2          1.47        -18.41        18.41 o
 -30   4   2        204.18        207.88        29.15 o
 -28   4   2         38.09         79.88        41.41 o
 -26   4   2         89.99        110.26        19.52 o
 -24   4   2        358.80        343.91        34.95 o
 -22   4   2          2.91         15.67        12.71 o
 -20   4   2          3.74         -1.84        11.49 o
 -18   4   2        478.08        453.94        39.63 o
 -16   4   2       1037.16        941.17        69.73 o
 -14   4   2       1845.15       1685.03        94.66 o
 -12   4   2         25.72         36.78         8.42 o
 -10   4   2       1528.52       1508.90        83.80 o
  -8   4   2        192.97        180.00        15.24 o
  -6   4   2        135.64        170.90        14.83 o
  -4   4   2         56.49         59.36         5.63 o
  -2   4   2        298.32        345.59        34.10 o
   0   4   2        702.15        733.32        62.10 o
   2   4   2        558.68        515.11        28.41 o
   4   4   2        115.42        109.77         9.74 o
   6   4   2        306.99        304.85        26.03 o
   8   4   2        167.77        161.59        16.03 o
  10   4   2       1278.76       1325.20       131.14 o
  12   4   2        212.58        220.71        15.87 o
  14   4   2         14.41         -3.01        20.71 o
  16   4   2       2303.21       2391.96       161.03 o
  18   4   2         16.89          3.54        10.48 o
  20   4   2          4.49         18.41        18.41 o
  22   4   2        303.53        404.92        55.22 o
  24   4   2       1267.82       1164.15       121.94 o
  26   4   2         23.02         29.91        23.01 o
  28   4   2        435.38        492.35        66.72 o
  30   4   2         14.60         43.71        27.61 o
  32   4   2        385.56        501.55        73.62 o
  34   4   2         66.06         66.72        32.21 o
 -33   5   2         21.60         27.61        27.61 o
 -31   5   2         50.71         55.22        27.61 o
 -29   5   2         67.21         32.21        23.01 o
 -27   5   2        200.35        142.64        32.21 o
 -25   5   2         80.98         94.33        27.61 o
 -23   5   2        566.57        591.28        69.02 o
 -21   5   2        141.47        147.24        29.91 o
 -19   5   2          5.28        -11.50        13.80 o
 -17   5   2        634.90        646.49        71.32 o
 -15   5   2          0.00         29.25        14.95 o
 -13   5   2       2446.81       2136.93       148.69 o
 -11   5   2       2209.53       2230.72       155.95 o
  -9   5   2        390.10        331.44        33.10 o
  -7   5   2        587.81        503.78        58.67 o
  -5   5   2         23.16         10.37        11.62 o
  -3   5   2       2284.24       2335.02       112.68 o
  -1   5   2        461.84        509.97        35.97 o
   1   5   2        712.75        685.06        37.85 o
   3   5   2        817.08        772.59        40.92 o
   5   5   2        379.77        358.98        27.64 o
   7   5   2         28.59         16.10        11.50 o
   9   5   2        938.06        966.29        98.93 o
  11   5   2       3932.20       3982.49       375.01 o
  13   5   2        445.52        409.52        52.92 o
  15   5   2       2114.07       2121.23       207.06 o
  17   5   2         81.35        128.84        27.61 o
  19   5   2        221.16        186.36        34.51 o
  21   5   2         12.95         20.71        18.41 o
  23   5   2        331.40        340.50        50.62 o
  25   5   2          4.02         -2.30        20.71 o
  27   5   2         17.89          0.00        23.01 o
  29   5   2        177.72        158.75        39.11 o
 -28   6   2        248.88        220.04        36.60 o
 -26   6   2          0.02          6.90        20.71 o
 -24   6   2         79.87         82.82        25.31 o
 -22   6   2         28.69         36.81        18.41 o
 -20   6   2       1375.07       1235.47       126.54 o
 -18   6   2        154.18        161.05        29.91 o
 -16   6   2       1566.50       1564.47       154.15 o
 -12   6   2       1014.08       1246.97       144.94 o
 -10   6   2        109.38        177.15        50.62 o
  -8   6   2       1307.74       1332.10       144.94 o
  -6   6   2        250.05        294.49        57.52 o
  -4   6   2       1291.41       1424.12       147.24 o
  -2   6   2        192.30        209.95        24.16 o
   0   6   2        529.97        589.40        42.11 o
   2   6   2       1452.81       1412.61        72.78 o
   4   6   2        198.82        181.75        27.61 o
   6   6   2       1061.04       1062.92       108.13 o
   8   6   2       1170.29       1203.26       119.64 o
  10   6   2        190.22        167.95        29.91 o
  12   6   2          0.25         -6.90        13.80 o
  14   6   2         59.98         41.41        20.71 o
  16   6   2         94.44         62.12        23.01 o
  18   6   2         70.90         66.72        23.01 o
  20   6   2         20.13         18.41        23.01 o
  22   6   2          3.50          4.60        18.41 o
  24   6   2          1.09        -18.41        20.71 o
 -19   7   2         26.55         78.22        55.22 o
 -17   7   2         10.32        161.05        62.12 o
 -15   7   2          4.04         11.50        43.71 o
 -13   7   2        242.20        292.19        71.32 o
 -11   7   2        221.41        218.57        62.12 o
  -9   7   2         24.73         -9.20        39.11 o
  -7   7   2        158.11        144.94        48.31 o
 -43   1   3         23.95         45.46        19.60 o
 -41   1   3         61.92         56.72        20.77 o
 -39   1   3         16.41         48.20        16.76 o
 -37   1   3        120.51        150.29        23.60 o
 -35   1   3          4.27          3.44        12.59 o
 -33   1   3        524.64        557.77        37.30 o
 -31   1   3        327.36        311.98        33.21 o
 -29   1   3        661.88        676.98        40.73 o
 -27   1   3         67.96         70.34        15.11 o
 -25   1   3        139.23        139.82        15.40 o
 -23   1   3         18.48         27.58         9.50 o
 -21   1   3       4725.65       4859.86       220.43 o
 -19   1   3        323.16        337.29        21.56 o
 -17   1   3        899.08        754.26        38.74 o
 -15   1   3        748.65        694.91        31.84 o
 -13   1   3          5.62          1.77         4.59 o
 -11   1   3       1042.20        975.54        35.61 o
  -9   1   3        593.71        576.23        22.18 o
  -7   1   3         52.71         38.39         5.11 o
  -5   1   3       3227.31       2986.89        98.76 o
  -3   1   3      79097.61      81362.37      2657.54 o
  -1   1   3       1341.99       1268.40        44.27 o
   1   1   3       4643.05       4737.78       141.43 o
   3   1   3       1793.83       1625.69        68.74 o
   5   1   3        776.58        679.52        33.93 o
   7   1   3        407.92        405.61        40.05 o
   9   1   3        701.07        687.40        47.97 o
  11   1   3       3611.95       4251.94       227.58 o
  13   1   3          9.71         34.51         9.36 o
  15   1   3         69.78         63.91        12.12 o
  17   1   3         48.76         39.24        17.26 o
  19   1   3        413.38        426.73        34.95 o
  21   1   3        114.00         99.15        16.03 o
  23   1   3        885.62        823.71        60.99 o
  25   1   3        216.61        199.01        26.46 o
  27   1   3       1400.77       1241.70        95.48 o
  29   1   3          0.37          4.17        12.71 o
  31   1   3         43.77         25.07        15.39 o
  33   1   3         68.93         94.43        20.29 o
  35   1   3         62.62         37.96        17.90 o
  37   1   3         24.25         17.64        17.02 o
 -42   2   3         59.13         66.55        23.23 o
 -40   2   3        220.05        264.92        32.49 o
 -38   2   3          0.47          9.24        16.89 o
 -36   2   3         13.73         -3.50        15.14 o
 -34   2   3         50.28         60.37        26.16 o
 -32   2   3        336.96        308.36        45.54 o
 -30   2   3         41.80         55.64        22.25 o
 -28   2   3       2732.93       2614.23       142.81 o
 -26   2   3        345.59        365.96        27.83 o
 -24   2   3        231.47        230.93        19.84 o
 -22   2   3       1344.15       1322.01        73.39 o
 -20   2   3        879.62        841.60        48.62 o
 -18   2   3       1675.13       1666.68        90.60 o
 -16   2   3       2095.54       2247.74       150.48 o
 -14   2   3        185.08        188.71        13.13 o
 -12   2   3       1883.59       1907.18        79.96 o
 -10   2   3      10461.06      10258.18       379.37 o
  -8   2   3       1092.79        933.23        41.69 o
  -6   2   3       1447.94       1390.32        59.37 o
  -4   2   3       1577.47       1524.44        65.88 o
  -2   2   3       8553.88       9112.75       370.44 o
   0   2   3         22.98         32.89         8.81 o
   2   2   3        300.62        267.67        23.09 o
   4   2   3         14.81         28.09         6.96 o
   6   2   3       1542.97       1562.53        62.22 o
   8   2   3         64.98        115.71        14.10 o
  10   2   3        450.23        490.69        28.70 o
  12   2   3          0.25          6.24        10.46 o
  14   2   3          1.77          7.48         5.89 o
  16   2   3        177.22        138.45        16.10 o
  18   2   3        730.36        613.65        46.34 o
  20   2   3        421.41        435.86        37.31 o
  22   2   3       3039.05       2717.24       183.01 o
  24   2   3         29.46         40.26        13.01 o
  26   2   3         52.95         62.46        16.03 o
  28   2   3         37.81         40.58        31.06 o
  30   2   3          3.09         23.01        14.37 o
  32   2   3         38.58         31.88        16.56 o
  34   2   3        149.58        190.31        28.43 o
  36   2   3         68.90         89.23        22.60 o
 -39   3   3          4.35         32.63        41.86 o
 -37   3   3          0.00         -1.88        17.25 o
 -35   3   3          0.47          1.15        15.42 o
 -33   3   3         30.97         43.71        16.87 o
 -31   3   3       1744.19       1584.21       113.88 o
 -29   3   3        151.06        190.68        31.06 o
 -27   3   3        274.51        204.67        25.18 o
 -25   3   3        228.90        290.66        30.78 o
 -23   3   3        669.77        598.27        47.97 o
 -21   3   3          2.55          2.30        11.04 o
 -19   3   3          0.05         12.39        16.10 o
 -17   3   3        642.89        619.92        47.81 o
 -15   3   3       4312.91       4352.46       184.04 o
 -13   3   3        768.08        776.46        31.99 o
 -11   3   3         20.67         26.57         6.18 o
  -9   3   3        734.50        766.74        35.47 o
  -7   3   3       2433.94       2672.33       112.29 o
  -5   3   3       4283.94       4358.66       180.72 o
  -3   3   3       1726.20       1701.47        75.25 o
  -1   3   3       1109.37       1078.88       139.33 o
   1   3   3        162.35        126.58        21.58 o
   3   3   3       1226.63       1285.95        68.92 o
   5   3   3        105.31        107.65         9.35 o
   7   3   3       1778.02       1939.48       184.05 o
   9   3   3        662.76        576.81        48.11 o
  11   3   3        281.51        298.57        25.61 o
  13   3   3         13.49         16.52         7.99 o
  15   3   3        167.20        163.57        14.29 o
  17   3   3        415.20        468.81        38.00 o
  19   3   3       1680.14       1679.43       115.47 o
  21   3   3        282.57        339.39        31.44 o
  23   3   3       1380.40       1277.79        91.06 o
  25   3   3        164.01        209.61        40.26 o
  27   3   3        111.54         72.90        20.71 o
  29   3   3          0.50        -10.21        12.71 o
  31   3   3          1.91        -10.15        13.76 o
  33   3   3          0.41          2.30        25.31 o
  35   3   3          4.84          6.90        25.31 o
 -38   4   3          0.10        -18.41        25.31 o
 -36   4   3          3.39         22.50        60.97 o
 -34   4   3         15.55         29.05        28.76 o
 -32   4   3        216.91        160.89        24.49 o
 -30   4   3          3.12          6.05        34.51 o
 -28   4   3        349.97        271.86        49.46 o
 -26   4   3         40.23         45.67        16.03 o
 -24   4   3        628.67        600.13        58.67 o
 -22   4   3         64.75         66.88        18.41 o
 -20   4   3        513.18        416.74        38.00 o
 -18   4   3        481.79        478.45        40.89 o
 -16   4   3         51.39         61.57        14.40 o
 -14   4   3       2613.13       2453.91       132.93 o
 -12   4   3         16.38         21.52        11.50 o
 -10   4   3        278.17        258.80        19.59 o
  -8   4   3         20.73         24.56         7.27 o
  -6   4   3       2697.60       2714.31       130.07 o
  -4   4   3       2121.88       2110.60       104.25 o
  -2   4   3        532.94        400.21        44.22 o
   0   4   3         95.10         82.52        11.57 o
   2   4   3        254.82        264.09        21.86 o
   4   4   3        506.34        525.80        29.44 o
   6   4   3        232.11        195.35        19.32 o
   8   4   3         40.88         55.22        18.41 o
  10   4   3          1.24          4.60        13.80 o
  12   4   3       2031.67       1953.28       188.66 o
  14   4   3        573.47        587.51        44.54 o
  16   4   3       1054.81       1175.65       119.64 o
  18   4   3       1001.97        927.18        98.93 o
  20   4   3         19.09         39.11        20.71 o
  22   4   3         51.39         32.21        20.71 o
  24   4   3         23.05         13.80        23.01 o
  26   4   3          0.94         -6.90        20.71 o
  28   4   3          0.27        -16.10        16.10 o
  30   4   3         35.59         66.72        27.61 o
  32   4   3         37.38         16.10        25.31 o
 -33   5   3          3.52          1.94        29.91 o
 -31   5   3         75.71        114.62        29.65 o
 -29   5   3          1.33          2.96        31.06 o
 -27   5   3         40.28         23.84        19.39 o
 -25   5   3          6.14         -9.11        15.01 o
 -23   5   3        259.96        239.27        39.11 o
 -21   5   3         22.79         18.41        16.10 o
 -19   5   3        557.96        579.77        64.42 o
 -17   5   3        227.68        197.93        25.43 o
 -15   5   3       1486.50       1359.35       127.35 o
 -13   5   3          0.00          7.10        23.81 o
 -11   5   3       1161.36       1120.38        69.30 o
  -9   5   3          1.46         10.76         8.55 o
  -7   5   3       1706.42       1584.45       156.89 o
  -5   5   3         18.96          7.20        28.27 o
  -3   5   3       2201.75       2062.21       138.25 o
  -1   5   3        433.14        451.66        34.05 o
   1   5   3       3073.06       2991.35       145.54 o
   3   5   3       4507.02       4328.52       207.44 o
   5   5   3       1048.38        964.00        50.06 o
   7   5   3         27.24         12.92        10.48 o
   9   5   3        228.56        220.87        34.51 o
  11   5   3       2095.95       2072.92       200.16 o
  13   5   3       1264.41       1258.48       126.54 o
  15   5   3        826.96        837.45        89.73 o
  17   5   3        116.47        149.54        32.21 o
  19   5   3        461.23        345.10        50.62 o
  21   5   3          2.79        -13.80        20.71 o
  23   5   3        296.52        342.80        52.92 o
  25   5   3          7.37         20.71        23.01 o
  27   5   3         82.23        117.33        34.51 o
  29   5   3          9.02          6.90        25.31 o
 -28   6   3         45.34         43.18        23.93 o
 -26   6   3          9.86         44.17        23.01 o
 -24   6   3        775.92        897.76       222.02 o
 -22   6   3          4.69         22.37        17.20 o
 -20   6   3        317.88        352.21       119.64 o
 -18   6   3        568.67        605.08        98.93 o
 -16   6   3       1107.71       1221.66       147.24 o
 -14   6   3         17.30         80.52        43.71 o
 -12   6   3       1419.60       1575.97       170.25 o
 -10   6   3         49.01         98.93        46.01 o
  -8   6   3       1188.51       1205.56       133.44 o
  -6   6   3        469.58        473.94        71.32 o
  -4   6   3         39.48         25.31        27.61 o
  -2   6   3         56.32         26.80        12.12 o
   0   6   3        235.23        264.94        19.69 o
   2   6   3        178.96        166.04        24.16 o
   4   6   3         46.26         47.54        11.04 o
   6   6   3       1568.84       1456.33       142.64 o
   8   6   3        141.13        156.45        29.91 o
  10   6   3         17.99        -16.10        16.10 o
  12   6   3         19.99         -4.60        18.41 o
  14   6   3          6.88        -16.10        16.10 o
  16   6   3         46.24         43.71        23.01 o
  18   6   3         29.12         27.61        20.71 o
  20   6   3          2.72          6.90        20.71 o
  22   6   3         46.12         43.71        27.61 o
 -19   7   3         17.90        -16.10        55.22 o
 -17   7   3         26.27         -2.30        48.31 o
 -15   7   3        132.45        121.94        57.52 o
 -13   7   3         37.90         82.82        52.92 o
 -11   7   3          8.54        108.13        48.31 o
  -9   7   3        186.02        216.26        55.22 o
  -7   7   3          2.00         13.80        32.21 o
 -44   0   4         17.36         46.01        29.91 o
 -42   0   4        112.40        174.85        43.71 o
 -40   0   4          0.08         12.36        32.21 o
 -38   0   4         10.93          0.70        23.01 o
 -36   0   4          0.69         -3.70        27.61 o
 -34   0   4       2237.09       2168.53       151.30 o
 -32   0   4         97.13        168.13        27.09 o
 -30   0   4         16.60          6.65        13.59 o
 -28   0   4       1522.79       1355.72        95.94 o
 -26   0   4        280.62        266.04        49.46 o
 -24   0   4          6.91         22.47        16.10 o
 -22   0   4       2820.97       2828.18       184.60 o
 -20   0   4       2498.07       2374.51       156.93 o
 -18   0   4          0.02          1.64        10.06 o
 -16   0   4        501.16        551.55        43.83 o
 -14   0   4       2041.44       1949.46        91.13 o
 -12   0   4       5911.35       5924.79       267.14 o
 -10   0   4       3211.92       2745.59       148.79 o
  -8   0   4       4031.34       4167.66       188.44 o
  -6   0   4      12676.05      13498.43       601.73 o
  -4   0   4     216582.75     218999.64     11334.17 o
  -2   0   4      12415.36      12627.75       559.70 o
   0   0   4       8148.73       8396.62       578.40 o
   2   0   4        228.96        197.94        55.22 o
   4   0   4       1969.88       1854.35       207.06 o
   6   0   4         26.99         25.31         9.10 o
   8   0   4        919.92        845.12       127.69 o
  10   0   4       2647.26       2719.41       255.38 o
  12   0   4        748.11        759.23        75.92 o
  14   0   4       1112.46       1111.23       110.43 o
  16   0   4         24.66         27.61        13.80 o
  18   0   4        563.61        664.90        71.32 o
  20   0   4        766.71        690.21        73.62 o
  22   0   4         14.09         13.80        16.10 o
  24   0   4       1099.91       1065.22       110.43 o
  26   0   4       1996.80       2040.71       200.16 o
  28   0   4        434.19        414.12        57.52 o
  30   0   4         10.08         20.71        20.71 o
  32   0   4          1.81         18.41        20.71 o
  34   0   4        172.35        202.46        41.41 o
  36   0   4        167.81        133.44        34.51 o
 -43   1   4         44.03         63.46        22.34 o
 -41   1   4         10.48         31.01        19.79 o
 -39   1   4          3.00         -7.16        15.45 o
 -37   1   4         82.93         74.78        16.31 o
 -35   1   4        306.00        265.94        25.57 o
 -33   1   4        154.47        164.10        20.47 o
 -31   1   4          0.12         -1.76        10.43 o
 -29   1   4        514.61        529.71        33.67 o
 -27   1   4        234.24        204.77        18.98 o
 -25   1   4        828.18        802.79        43.48 o
 -23   1   4        307.02        285.53        28.23 o
 -21   1   4        374.37        378.67        25.10 o
 -19   1   4        239.22        210.56        21.92 o
 -17   1   4       4551.54       4306.09       173.73 o
 -15   1   4       1933.30       1916.30        89.09 o
 -13   1   4       2125.60       2187.00        76.82 o
 -11   1   4        454.96        464.57        18.01 o
  -9   1   4       2971.14       3120.12       108.10 o
  -7   1   4       4209.15       4198.10       144.20 o
  -5   1   4     127800.62     132946.67      4331.45 o
  -3   1   4        387.34        387.78        17.10 o
  -1   1   4       3116.01       3008.20       100.84 o
   1   1   4        805.44        905.49        33.19 o
   3   1   4       1200.62       1208.30        77.00 o
   5   1   4        769.14        791.24        66.47 o
   7   1   4      12009.07      12385.11       662.77 o
   9   1   4        196.23        314.11        39.87 o
  11   1   4        253.47        221.69        44.12 o
  13   1   4       2397.37       2461.43       165.65 o
  15   1   4          6.70         18.41         8.84 o
  17   1   4         13.15         13.04         9.36 o
  19   1   4        777.72        778.70        57.74 o
  21   1   4        353.05        314.91        30.06 o
  23   1   4        438.52        412.77        36.58 o
  25   1   4        224.60        185.15        23.55 o
  27   1   4          4.24         18.25        12.12 o
  29   1   4         29.90         12.72        13.76 o
  31   1   4        101.47         82.73        20.29 o
  33   1   4          3.16        -13.01        13.01 o
  35   1   4        137.48        218.15        30.06 o
  37   1   4          3.18          5.64        24.16 o
 -42   2   4         24.38         37.67        20.00 o
 -40   2   4          0.52        -14.91        14.91 o
 -38   2   4          2.92          9.89        14.87 o
 -36   2   4         25.00         10.05        15.49 o
 -34   2   4          2.67          4.95        14.52 o
 -32   2   4        350.64        306.68        30.01 o
 -30   2   4         68.97         72.96        14.04 o
 -28   2   4        120.55        141.72        25.75 o
 -26   2   4         79.29         65.53        12.29 o
 -24   2   4        169.08        150.30        17.38 o
 -22   2   4        412.46        434.50        27.11 o
 -20   2   4       1528.32       1432.91        69.98 o
 -18   2   4        710.00        765.11        40.31 o
 -16   2   4        394.81        354.87        22.26 o
 -14   2   4        963.90       1001.73        49.84 o
 -12   2   4          1.21         -4.77         5.45 o
 -10   2   4       1367.52       1409.69        55.49 o
  -8   2   4       5624.72       5830.63       239.78 o
  -6   2   4       1706.22       1914.06        81.57 o
  -4   2   4         47.30         14.86         3.35 o
  -2   2   4       5298.60       5356.11       189.71 o
   0   2   4       3793.47       3704.35       132.48 o
   2   2   4        449.37        462.14        43.05 o
   4   2   4       7592.21       7925.22       304.92 o
   6   2   4        815.58        970.75        56.06 o
   8   2   4        861.62        967.74        48.68 o
  10   2   4       2989.84       3088.12       163.17 o
  12   2   4          2.91         -4.21         8.77 o
  14   2   4        567.99        634.49        47.09 o
  16   2   4        356.24        361.48        58.67 o
  18   2   4       2057.40       2120.81       143.97 o
  20   2   4        697.54        623.63        47.97 o
  22   2   4        484.35        524.60        43.83 o
  24   2   4        158.68        187.89        23.21 o
  26   2   4        228.46        171.84        22.60 o
  28   2   4          7.99         -1.58        12.71 o
  30   2   4        146.97        143.86        40.26 o
  32   2   4          0.23        -16.10        19.56 o
  34   2   4         12.79         11.17        16.56 o
  36   2   4        314.21        400.21        47.16 o
 -41   3   4         16.05         27.97        24.32 o
 -39   3   4         80.58        108.27        23.35 o
 -37   3   4          6.91        -11.37        14.94 o
 -35   3   4         38.92         63.17        18.74 o
 -33   3   4          0.09          1.17        14.00 o
 -31   3   4         58.73         31.98        19.03 o
 -29   3   4        939.69        879.64        59.56 o
 -27   3   4        830.61        775.71        53.39 o
 -25   3   4         71.77         73.25        16.72 o
 -23   3   4         89.79        114.96        17.51 o
 -21   3   4          0.58          0.64        11.01 o
 -19   3   4        603.43        627.53        69.82 o
 -17   3   4       2868.53       2858.82       132.97 o
 -15   3   4         30.84         48.33        11.43 o
 -13   3   4          0.02         18.44        11.30 o
 -11   3   4        520.24        563.31        31.05 o
  -9   3   4         70.07         93.10         9.77 o
  -7   3   4       2466.00       2528.47       107.26 o
  -5   3   4       1319.27       1253.62        58.64 o
  -3   3   4       1409.48       1654.45        80.44 o
  -1   3   4        997.24        988.01        54.33 o
   1   3   4        304.62        354.61        28.67 o
   3   3   4       1118.64       1099.84        88.96 o
   7   3   4       1612.13       1731.52       114.48 o
   9   3   4        557.87        646.50        33.10 o
  11   3   4        347.45        351.30        23.78 o
  13   3   4        486.81        486.08        37.02 o
  15   3   4        366.78        200.16        50.62 o
  17   3   4       1218.34       1248.42        87.80 o
  19   3   4        238.12        242.37        27.61 o
  21   3   4       1972.55       1686.90       117.10 o
  23   3   4         61.52         84.81        19.56 o
  25   3   4         12.10         16.56        11.49 o
  27   3   4          2.01         -8.74        11.49 o
  29   3   4          4.41          6.90        20.71 o
  31   3   4        178.97        234.67        48.31 o
  33   3   4        112.76        216.26        46.01 o
 -38   4   4          0.44         22.85        25.95 o
 -36   4   4         63.51         67.66        48.31 o
 -34   4   4         38.40         71.91        20.44 o
 -32   4   4        151.95        184.22        26.09 o
 -30   4   4        485.96        479.20        41.77 o
 -28   4   4        418.47        452.07        55.04 o
 -26   4   4        140.16        127.63        20.08 o
 -24   4   4        111.85        133.09        19.04 o
 -22   4   4        150.95        146.69        20.08 o
 -20   4   4        360.19        323.24        29.10 o
 -18   4   4        334.47        396.44        32.47 o
 -16   4   4        400.17        376.22        24.81 o
 -14   4   4        344.74        381.35        24.94 o
 -12   4   4        208.25        224.16        22.26 o
 -10   4   4          0.21          6.01         5.35 o
  -8   4   4        134.61        157.83        25.27 o
  -6   4   4        346.52        340.46        24.47 o
  -4   4   4        378.63        387.94        30.55 o
  -2   4   4       1938.23       1836.51       122.42 o
   0   4   4         88.07         70.47        11.28 o
   2   4   4       1918.84       1861.18       127.99 o
   4   4   4        334.56        298.32        19.96 o
   6   4   4        144.29        168.55        17.67 o
   8   4   4       1867.06       1980.89       190.96 o
  10   4   4       4146.06       4288.48       402.62 o
  12   4   4         47.42         71.32        23.01 o
  14   4   4       1068.91       1148.04       117.33 o
  16   4   4       1368.07       1539.16       154.15 o
  18   4   4         32.95         41.41        23.01 o
  20   4   4        787.41        835.15        92.03 o
  22   4   4        308.77        225.47        39.11 o
  24   4   4        146.67        257.68        46.01 o
  26   4   4          8.28        -13.80        20.71 o
  28   4   4        257.96        329.00        55.22 o
  30   4   4        107.85        117.33        34.51 o
 -33   5   4         99.94        177.85        63.27 o
 -31   5   4         12.70         10.93        34.51 o
 -29   5   4         36.93        253.08        80.52 o
 -27   5   4          0.34         17.14        18.88 o
 -25   5   4        161.32        220.27        32.48 o
 -23   5   4         18.96         29.91        17.20 o
 -21   5   4        732.19        759.34        54.72 o
 -19   5   4       1129.19       1123.61        78.84 o
 -17   5   4       1014.60        993.41        78.51 o
 -15   5   4        170.21        175.84        22.04 o
 -13   5   4        465.05        476.33        37.66 o
 -11   5   4        170.87        158.51        19.18 o
  -9   5   4        307.02        376.51        31.21 o
  -7   5   4        374.07        385.40        49.09 o
  -5   5   4        332.85        281.02        39.58 o
  -3   5   4        154.80        102.42        15.08 o
  -1   5   4         21.87         12.80        21.38 o
   1   5   4       1443.36       1359.71        81.26 o
   3   5   4        845.57        826.83        44.35 o
   5   5   4        207.05        194.02        15.87 o
   7   5   4        446.16        515.35        59.82 o
   9   5   4       1102.01       1157.25       117.33 o
  11   5   4        528.64        545.26        64.42 o
  13   5   4        117.70        135.74        27.61 o
  15   5   4         94.68         87.43        27.61 o
  17   5   4         89.86         71.32        25.31 o
  19   5   4         69.17         96.63        29.91 o
  21   5   4        134.56        133.44        32.21 o
  23   5   4         60.88         89.73        29.91 o
  25   5   4          0.77         13.80        23.01 o
  27   5   4        102.52        121.94        34.51 o
 -28   6   4        387.81        543.36        60.62 o
 -26   6   4          1.10         73.62        57.52 o
 -24   6   4         66.84         39.11        52.92 o
 -22   6   4        250.73        301.39        75.92 o
 -20   6   4        382.77        388.82        85.13 o
 -18   6   4        536.73        598.18       103.53 o
 -16   6   4          0.04         -2.30        36.81 o
 -14   6   4          0.35        -11.50        34.51 o
 -12   6   4          0.78        -32.21        32.21 o
 -10   6   4        461.26        473.94        73.62 o
  -8   6   4        575.45        625.79        87.43 o
  -6   6   4         50.09         85.13        36.81 o
  -4   6   4         21.22          1.53        12.35 o
  -2   6   4        102.65         91.63        12.50 o
   0   6   4         89.19        104.99        13.90 o
   2   6   4        568.28        564.18        38.65 o
   4   6   4        252.47        288.20        23.76 o
   6   6   4        135.35        186.36        32.21 o
   8   6   4        693.87        720.11        80.52 o
  10   6   4        151.87        202.46        36.81 o
  12   6   4          7.67        -16.10        16.10 o
  14   6   4         73.54         78.22        25.31 o
  16   6   4         17.15         43.71        23.01 o
  18   6   4         24.57         39.11        23.01 o
  20   6   4         12.27         41.41        25.31 o
  22   6   4         46.80         85.13        29.91 o
 -19   7   4          8.52         16.10        48.31 o
 -17   7   4        153.81        223.17        66.72 o
 -15   7   4         30.36         23.01        41.41 o
 -13   7   4         11.16         11.50        39.11 o
 -11   7   4        490.91        522.26        87.43 o
  -9   7   4        117.92        165.65        52.92 o
 -43   1   5          0.07        -11.35        17.40 o
 -41   1   5         26.73         45.44        20.60 o
 -39   1   5         39.98         31.17        18.40 o
 -37   1   5        481.72        460.19        34.18 o
 -35   1   5         77.45         65.62        14.93 o
 -33   1   5        392.18        406.39        44.17 o
 -31   1   5       1061.74        993.22        54.10 o
 -29   1   5        191.60        223.29        20.40 o
 -27   1   5        420.69        381.37        26.31 o
 -25   1   5         34.22         47.95        14.38 o
 -23   1   5        106.08        110.76        14.11 o
 -21   1   5       1270.23       1152.47        58.05 o
 -19   1   5        343.24        430.71        23.49 o
 -17   1   5       1632.98       1708.51        71.99 o
 -15   1   5        230.67        184.34        13.20 o
 -13   1   5          8.83          5.51         5.27 o
 -11   1   5       4779.21       4719.84       174.07 o
  -9   1   5       1945.45       1872.20        66.28 o
  -7   1   5      31148.98      32681.29       999.22 o
  -5   1   5       1067.80        946.93        34.83 o
  -3   1   5        788.55        804.47        42.94 o
  -1   1   5       5124.96       4902.90       158.33 o
   1   1   5       3837.76       3586.75       152.79 o
   3   1   5         85.21        104.50        18.35 o
   5   1   5        301.82        371.57       125.39 o
   7   1   5         17.46         31.10        11.22 o
   9   1   5       1346.70       1379.07        82.79 o
  11   1   5       2744.09       2803.51       186.27 o
  13   1   5        163.96        187.71        41.41 o
  15   1   5        153.52        121.04        18.41 o
  17   1   5        784.78        768.94        56.94 o
  19   1   5       1804.71       1941.23       132.58 o
  21   1   5        281.93        628.09        69.02 o
  23   1   5       1684.16       1591.03       111.43 o
  25   1   5        212.45        195.28        24.24 o
  27   1   5         44.29         67.98        17.02 o
  29   1   5         72.55        102.07        20.71 o
  31   1   5         11.54          2.30        13.01 o
  33   1   5         14.34         28.24        17.67 o
  35   1   5         68.14         65.12        18.66 o
 -42   2   5         17.62          7.79        18.67 o
 -40   2   5         20.98         23.49        23.20 o
 -38   2   5         15.85         -7.61        18.27 o
 -36   2   5         10.70          6.50        14.52 o
 -34   2   5         39.62         30.69        15.97 o
 -32   2   5        864.67        924.44        93.98 o
 -30   2   5         48.94         58.06        15.61 o
 -28   2   5       1441.25       1335.27        67.57 o
 -26   2   5       1106.86       1045.27        54.99 o
 -24   2   5        642.13        669.38        37.71 o
 -22   2   5         36.50         26.56         9.47 o
 -20   2   5          0.01         -8.30         8.30 o
 -18   2   5         90.13        113.10        12.53 o
 -16   2   5        546.55        519.40        30.09 o
 -14   2   5         27.84         32.53         9.26 o
 -12   2   5         39.86         53.58         7.33 o
 -10   2   5       1828.69       1895.83        69.02 o
  -8   2   5       4829.63       4655.09       192.87 o
  -6   2   5        527.92        547.27        33.10 o
  -4   2   5       4274.48       4552.50       150.93 o
  -2   2   5        245.05        251.64        13.27 o
   0   2   5        371.91        440.75        20.02 o
   2   2   5       1434.33       1478.16       109.40 o
   4   2   5       8104.13       8782.53       443.98 o
   6   2   5       2234.46       2468.16       150.76 o
   8   2   5       1578.02       1663.16        80.94 o
  10   2   5       1443.14       1348.50        66.73 o
  12   2   5       1016.05       1158.42        59.33 o
  14   2   5        215.23        201.26        20.96 o
  16   2   5       1986.21       2043.88       138.25 o
  18   2   5        457.09        450.25        43.71 o
  20   2   5         18.10         30.52        12.12 o
  22   2   5       2397.40       2327.36       157.78 o
  24   2   5        462.52        359.67        40.26 o
  26   2   5         95.18        109.10        19.32 o
  28   2   5         38.32         36.21        18.41 o
  30   2   5        179.68        161.55        49.46 o
  32   2   5         43.76         44.67        18.72 o
  34   2   5        246.97        300.92        47.16 o
 -41   3   5          3.23         13.60        18.45 o
 -39   3   5         43.37         56.22        20.09 o
 -37   3   5          8.54         17.93        16.37 o
 -35   3   5        137.98        119.75        33.59 o
 -33   3   5         83.49         76.83        18.94 o
 -31   3   5         30.23         31.71        15.05 o
 -29   3   5         11.68        138.98        30.59 o
 -27   3   5       1878.21       1882.65       109.66 o
 -25   3   5       1487.63       1478.46        86.95 o
 -23   3   5        682.10        586.89        42.75 o
 -21   3   5          3.31         -6.29         8.97 o
 -19   3   5        106.89        105.17        12.92 o
 -17   3   5         16.60         12.61        10.28 o
 -15   3   5        384.03        426.67        29.85 o
 -13   3   5       4418.79       4619.04       211.39 o
 -11   3   5         45.22         53.82         8.08 o
  -9   3   5       1030.42       1119.82        57.21 o
  -7   3   5         46.56         56.49         8.09 o
  -5   3   5       4527.25       5075.04       196.40 o
  -3   3   5        248.37        302.15        20.86 o
  -1   3   5       3685.75       3966.77       194.28 o
   1   3   5        457.97        404.46        23.98 o
   3   3   5        407.84        468.37        38.85 o
   5   3   5       1094.91        996.08       232.37 o
   7   3   5         43.83         87.45         8.96 o
   9   3   5       2553.45       2774.17       129.28 o
  11   3   5        599.69        654.15        37.86 o
  13   3   5        658.36        616.14        35.20 o
  15   3   5        127.78         81.37        13.19 o
  17   3   5         22.46         34.84        11.04 o
  19   3   5        135.00        165.57        20.41 o
  21   3   5        428.99        416.42        36.99 o
  23   3   5        134.61        111.21        18.24 o
  25   3   5         17.21          0.46        11.49 o
  27   3   5          2.47         20.71        23.01 o
  29   3   5         35.75         52.92        27.61 o
  31   3   5        129.76        158.75        39.11 o
 -38   4   5        129.47        173.05        35.54 o
 -36   4   5         31.31         36.66        20.33 o
 -34   4   5        258.49        272.96        37.07 o
 -32   4   5       1864.76       1910.82       125.56 o
 -30   4   5        736.24        797.16        78.89 o
 -28   4   5         13.28         32.11        15.49 o
 -26   4   5        358.05        349.93        37.36 o
 -24   4   5        139.01        165.49        25.53 o
 -22   4   5        738.72        673.00        47.82 o
 -20   4   5        502.57        490.31        38.62 o
 -18   4   5        124.70        115.52        18.06 o
 -16   4   5       2304.93       2244.34       106.67 o
 -14   4   5       2381.15       2290.26       108.68 o
 -12   4   5        216.18        204.06        22.07 o
 -10   4   5       1013.95        984.86        61.72 o
  -8   4   5        104.81        103.09         9.78 o
  -6   4   5       1268.61       1161.67        71.67 o
  -4   4   5       1261.54       1196.81        95.54 o
  -2   4   5        719.46        631.74        39.03 o
   0   4   5        149.51        135.54        14.50 o
   2   4   5          1.51          1.70         7.92 o
   4   4   5         17.55         13.29         7.19 o
   6   4   5        897.55        913.37        94.33 o
   8   4   5        752.23        745.42        80.52 o
  10   4   5         28.27          9.20        16.10 o
  12   4   5          3.25          6.90        18.41 o
  14   4   5         78.78         64.42        23.01 o
  16   4   5        386.79        402.62        55.22 o
  18   4   5        839.97        819.04        92.03 o
  20   4   5        133.86        167.95        36.81 o
  22   4   5        240.44        246.17        43.71 o
  24   4   5        124.84        165.65        39.11 o
  26   4   5         29.87         18.41        20.71 o
  28   4   5          1.66          9.20        23.01 o
  30   4   5         44.64         29.91        25.31 o
 -33   5   5        514.53        575.86       108.13 o
 -31   5   5          7.81        -13.80        37.96 o
 -29   5   5        221.39        253.03        57.52 o
 -27   5   5          2.57         -3.83        17.30 o
 -25   5   5        878.87       1016.08        85.47 o
 -23   5   5         53.10         47.55        16.54 o
 -21   5   5         50.99         39.39        15.66 o
 -19   5   5         65.43         88.97        18.46 o
 -17   5   5        698.62        664.79        48.72 o
 -15   5   5         75.84         70.01        15.45 o
 -13   5   5         98.24        106.78        16.91 o
 -11   5   5        329.66        382.19        32.65 o
  -9   5   5        331.73        271.85        43.47 o
  -7   5   5        109.72         94.09        27.82 o
  -5   5   5          3.69         39.88        22.64 o
  -3   5   5        228.46        232.97        67.38 o
  -1   5   5       1628.63       1440.25       154.54 o
   1   5   5        578.86        528.23        36.97 o
   3   5   5         41.49         10.15         8.09 o
   5   5   5          0.04          4.42        10.48 o
   7   5   5          3.45         -9.20        16.10 o
   9   5   5         64.25         32.21        18.41 o
  11   5   5         40.47         82.82        23.01 o
  13   5   5          3.65         -2.30        18.41 o
  15   5   5         70.90         48.31        23.01 o
  17   5   5        586.45        549.86        69.02 o
  19   5   5        109.76        121.94        32.21 o
  21   5   5          0.83        -18.41        18.41 o
  23   5   5          6.85        -20.71        20.71 o
  25   5   5         56.09        105.83        34.51 o
 -28   6   5         25.95        -16.10        55.22 o
 -26   6   5         11.57        126.54        64.42 o
 -24   6   5        362.51        577.47       105.83 o
 -22   6   5        788.85        664.90       105.83 o
 -20   6   5         64.36         69.02        46.01 o
 -18   6   5          5.43         -6.90        39.11 o
 -16   6   5        293.04        273.78        64.42 o
 -14   6   5          0.62          9.20        39.11 o
 -12   6   5          1.82          6.90        36.81 o
 -10   6   5         40.81         66.72        39.11 o
  -8   6   5        552.61        503.85        75.92 o
  -6   6   5        470.27        570.68        44.22 o
  -4   6   5       1588.40       1519.92        92.85 o
  -2   6   5         11.66         18.27        16.10 o
   0   6   5          0.31          3.45        10.35 o
   2   6   5         92.06        109.34        21.86 o
   4   6   5        537.53        542.96        64.42 o
   6   6   5         77.08         96.63        25.31 o
   8   6   5          0.64         23.01        18.41 o
  10   6   5        392.36        404.92        55.22 o
  12   6   5          3.56          4.60        18.41 o
  14   6   5        186.30        147.24        34.51 o
  16   6   5         10.74         41.41        25.31 o
  18   6   5        161.33        149.54        34.51 o
  20   6   5         17.24         57.52        25.31 o
 -19   7   5          6.00         27.61        48.31 o
 -17   7   5        146.96        131.14        55.22 o
 -15   7   5         64.70         55.22        46.01 o
 -13   7   5         97.44         78.22        43.71 o
 -11   7   5         79.20         13.80        39.11 o
  -9   7   5         65.62         89.73        43.71 o
 -44   0   6         29.63        -27.61        27.61 o
 -42   0   6         15.96         25.96        22.60 o
 -40   0   6        368.70        346.13        44.54 o
 -38   0   6        297.99        347.96        42.54 o
 -36   0   6         26.33         24.76        19.90 o
 -34   0   6        261.44        248.86        33.70 o
 -32   0   6       1023.99       1106.86        84.60 o
 -30   0   6          3.63         12.88        21.86 o
 -28   0   6        307.76        225.69        28.16 o
 -26   0   6         59.57         46.41        18.24 o
 -24   0   6       1841.76       1626.89       111.43 o
 -22   0   6       4209.83       4233.02       273.94 o
 -20   0   6       1146.82       1148.04       115.03 o
 -18   0   6       3655.56       3594.16       233.24 o
 -16   0   6        744.88        715.51        54.48 o
 -14   0   6        639.95        698.20        52.85 o
 -12   0   6         33.65         70.62        11.10 o
 -10   0   6        904.07        925.50        46.54 o
  -8   0   6      28355.76      31185.25      1579.27 o
  -6   0   6      22405.10      24259.31      1020.29 o
  -4   0   6       3149.14       3819.87       232.27 o
  -2   0   6         14.85         42.03         6.97 o
   0   0   6        797.83        967.75       125.07 o
   2   0   6       1739.00       1456.33       170.25 o
   4   0   6        356.97        390.73       140.34 o
   6   0   6        260.23        209.36        80.52 o
   8   0   6       1310.47       1603.58       154.15 o
  10   0   6       5708.62       5942.67       552.16 o
  12   0   6         13.21         34.51        13.80 o
  14   0   6        356.43        384.21        43.71 o
  16   0   6        460.92        476.24        55.22 o
  18   0   6        332.94        425.63        50.62 o
  20   0   6       1241.69       1306.79       131.14 o
  22   0   6        222.49        239.27        36.81 o
  24   0   6         62.85         48.31        20.71 o
  26   0   6          8.97         13.80        18.41 o
  28   0   6          0.13         -4.60        18.41 o
  30   0   6         20.34         59.82        25.31 o
  32   0   6         10.05         48.31        27.61 o
  34   0   6         26.68          4.60        25.31 o
 -43   1   6        134.59        124.28        25.10 o
 -41   1   6         11.18         16.34        16.87 o
 -39   1   6          1.44         -4.60        15.38 o
 -37   1   6        476.50        429.89        33.54 o
 -35   1   6       1069.05       1081.47        59.41 o
 -33   1   6       1199.03       1114.67        60.19 o
 -31   1   6       2984.72       2816.56       134.82 o
 -29   1   6         90.79        110.22        15.86 o
 -27   1   6         11.83         23.47        10.97 o
 -25   1   6         12.79         31.11        10.98 o
 -23   1   6        466.01        478.63        29.73 o
 -21   1   6       5684.38       5621.19       255.13 o
 -19   1   6       1432.21       1537.60       109.17 o
 -17   1   6         54.94         44.51        12.11 o
 -15   1   6        169.00        147.41        12.39 o
 -13   1   6       1485.98       1485.25        63.07 o
 -11   1   6        175.55        137.35        11.53 o
  -9   1   6      10846.57      11688.16       379.85 o
  -7   1   6        117.86        111.51         8.88 o
  -5   1   6      13989.12      15837.27       433.64 o
  -3   1   6        503.88        572.01        40.00 o
  -1   1   6        179.63        171.53        12.96 o
   1   1   6       2195.31       2349.78       125.01 o
   3   1   6        287.22        406.38        48.90 o
   5   1   6          8.26         22.33        35.95 o
   7   1   6       6226.45       6878.10       453.57 o
   9   1   6        201.12        260.60        40.26 o
  11   1   6          0.48         14.64         8.84 o
  13   1   6        601.71        675.01        49.60 o
  15   1   6         31.30         24.16         9.76 o
  17   1   6         91.39         83.69        15.39 o
  19   1   6       8462.48       8401.12       550.68 o
  21   1   6        877.18        822.38        60.99 o
  23   1   6         48.39         40.90        14.37 o
  25   1   6        160.29        250.66        28.43 o
  27   1   6        290.35        308.94        33.32 o
  29   1   6          0.01         -1.49        13.80 o
  31   1   6        532.33        582.18        50.35 o
  33   1   6         47.63         60.97        19.56 o
 -42   2   6        103.75         78.74        22.59 o
 -40   2   6         78.90         52.56        20.92 o
 -38   2   6          1.09        -13.26        22.90 o
 -36   2   6        858.61        976.39       106.50 o
 -34   2   6        133.83        112.96        20.92 o
 -32   2   6          0.19         77.24        32.88 o
 -30   2   6       1151.46        957.55        52.67 o
 -28   2   6       1260.07       1391.46        70.73 o
 -26   2   6         95.47        120.72        18.01 o
 -24   2   6        151.69        156.69        15.86 o
 -22   2   6        307.08        326.58        23.60 o
 -20   2   6        521.31        551.97        37.19 o
 -18   2   6         37.27         38.97        10.08 o
 -16   2   6        792.28        826.10        51.18 o
 -14   2   6         95.41        117.32        13.96 o
 -12   2   6       1501.33       1516.17        55.79 o
 -10   2   6         33.40         44.43         8.81 o
  -8   2   6        687.92        789.81        42.05 o
  -6   2   6      12978.82      14034.80       537.43 o
  -4   2   6       1128.56       1281.63        43.41 o
  -2   2   6         19.73          4.67         9.77 o
   0   2   6          0.11         -0.36         7.94 o
   2   2   6       2166.02       2205.66       162.73 o
   4   2   6       1001.02       1304.25        76.05 o
   6   2   6        182.32        217.92        34.06 o
   8   2   6       2432.45       2653.47       143.35 o
  10   2   6          0.52          7.59         6.30 o
  12   2   6        570.76        529.60        33.15 o
  14   2   6         14.68         -1.05         8.84 o
  16   2   6        480.67        468.09        37.31 o
  18   2   6        741.93        864.55        85.13 o
  20   2   6        684.20        771.44        58.50 o
  22   2   6        138.30        172.01        22.09 o
  24   2   6        339.87        286.54        30.78 o
  26   2   6         76.06         80.98        26.46 o
  28   2   6         19.19         16.78        13.76 o
  30   2   6         18.08         32.67        15.31 o
  32   2   6         51.02         75.00        19.90 o
 -41   3   6          1.29         -3.13        17.87 o
 -39   3   6         10.02         27.23        18.83 o
 -37   3   6         82.21         90.40        21.74 o
 -35   3   6         39.47         41.27        16.61 o
 -33   3   6        235.82        313.78        43.72 o
 -31   3   6        454.45        391.08        36.39 o
 -29   3   6          2.57          6.26        14.49 o
 -27   3   6        631.35        819.02        84.60 o
 -25   3   6        804.72        787.83        57.79 o
 -23   3   6       1801.30       1757.66       102.23 o
 -21   3   6        712.31        652.09        38.12 o
 -19   3   6        120.27        119.69        14.37 o
 -17   3   6       1077.72       1114.49        57.29 o
 -15   3   6       1149.73       1088.17        55.53 o
 -13   3   6        719.45        753.16        41.40 o
 -11   3   6          3.92          5.50         5.71 o
  -9   3   6       1414.40       1493.30        74.89 o
  -7   3   6        682.06        686.38        38.16 o
  -5   3   6        606.32        612.93        27.35 o
  -3   3   6         30.55         32.22        14.96 o
  -1   3   6        449.70        361.88        19.55 o
   1   3   6         22.60         22.63         8.27 o
   3   3   6        268.73        302.61        30.27 o
   5   3   6       1442.47       1494.07        76.62 o
   7   3   6        610.67        676.92        39.15 o
   9   3   6       1299.83       1248.81        61.14 o
  11   3   6        148.77        188.37        15.00 o
  13   3   6        283.22        267.80        24.86 o
  15   3   6          4.77         -4.81         7.99 o
  17   3   6       1065.65       1158.56        82.05 o
  19   3   6         17.91         16.10        11.49 o
  21   3   6         36.50         47.42        19.56 o
  23   3   6          0.48          4.03        11.84 o
  25   3   6         25.96         25.31        20.71 o
  27   3   6          2.20         -9.20        18.41 o
  29   3   6         94.63        128.84        36.81 o
  31   3   6         56.43         73.62        32.21 o
 -38   4   6          8.43         49.13        21.10 o
 -36   4   6         19.61          1.87        17.56 o
 -34   4   6        366.77        278.58        49.94 o
 -32   4   6        195.42        528.79       166.80 o
 -30   4   6         48.35        149.26        26.50 o
 -28   4   6         16.23          0.59        13.91 o
 -26   4   6          0.73         30.71        15.61 o
 -24   4   6         56.88         35.76        14.66 o
 -22   4   6        216.43        180.40        23.13 o
 -20   4   6        446.66        453.96        37.24 o
 -18   4   6       2870.78       2625.99       146.89 o
 -16   4   6         50.64         66.61        12.90 o
 -14   4   6         57.05          9.20        11.63 o
 -12   4   6         28.74         28.78         8.30 o
 -10   4   6        153.29        143.24        13.34 o
  -8   4   6         69.87        103.01        20.77 o
  -6   4   6       1156.94       1091.49        68.34 o
  -4   4   6        477.26        518.51        34.91 o
  -2   4   6        839.87        808.55        48.63 o
   0   4   6        800.38        761.01        49.18 o
   2   4   6          2.92         10.63        23.65 o
   4   4   6        692.74        641.23        49.41 o
   6   4   6       1383.50       1477.04       147.24 o
   8   4   6         20.39         34.51        18.41 o
  10   4   6       1012.78       1058.32       110.43 o
  12   4   6         22.41         13.80        20.71 o
  14   4   6         19.81         34.51        20.71 o
  16   4   6        652.73        754.63        85.13 o
  18   4   6          0.81          2.30        20.71 o
  20   4   6         81.48         98.93        29.91 o
  22   4   6         17.64          4.60        23.01 o
  24   4   6         19.44         23.01        25.31 o
  26   4   6          6.53          2.30        25.31 o
  28   4   6          0.20        -11.50        23.01 o
 -35   5   6         94.03         87.43        32.21 o
 -33   5   6        100.85        141.18        32.23 o
 -31   5   6        266.86        302.03       108.13 o
 -29   5   6        130.30        169.29        31.06 o
 -27   5   6        136.69        115.32        35.86 o
 -25   5   6        141.32        175.31        24.90 o
 -23   5   6         23.00         28.71        15.41 o
 -21   5   6        122.28         83.65        18.76 o
 -19   5   6         28.47          8.02        21.95 o
 -17   5   6       2549.51       2180.62       126.40 o
 -15   5   6         32.96         -4.26        13.11 o
 -13   5   6       1233.45       1107.04        75.82 o
 -11   5   6         45.61         42.99        22.61 o
  -9   5   6       1005.20        918.17        82.82 o
  -7   5   6        892.82        920.77       159.90 o
  -5   5   6        515.90        481.25        44.37 o
  -3   5   6        456.24        434.33        50.01 o
  -1   5   6        306.73        274.96        23.60 o
   1   5   6          0.24         -4.98        16.18 o
   3   5   6          1.89         -9.20         9.20 o
   5   5   6        847.38        869.66        92.03 o
   7   5   6        912.96        904.17        96.63 o
   9   5   6         23.40          0.00        18.41 o
  11   5   6        282.78        310.59        46.01 o
  13   5   6         18.03         41.41        23.01 o
  15   5   6        208.34        200.16        39.11 o
  17   5   6         16.02         32.21        23.01 o
  19   5   6         43.62         57.52        27.61 o
  21   5   6         75.88         59.82        29.91 o
  23   5   6         39.68         66.72        29.91 o
 -28   6   6        161.94        174.85        71.32 o
 -26   6   6        119.59        115.03        62.12 o
 -24   6   6        118.30         85.13        59.82 o
 -22   6   6        283.54        372.71        80.52 o
 -20   6   6        330.89        409.52        82.82 o
 -18   6   6        139.92        181.75        59.82 o
 -16   6   6        163.79        147.24        50.62 o
 -14   6   6         27.97          2.30        36.81 o
 -12   6   6          1.15         -2.30        32.21 o
 -10   6   6        149.28        140.64        36.97 o
  -8   6   6          7.23         -1.45        12.27 o
  -6   6   6          6.39         23.75        13.70 o
  -4   6   6        192.23        163.06        20.67 o
  -2   6   6        209.68        260.71        26.80 o
   0   6   6        391.12        340.50        28.74 o
   2   6   6        382.04        383.33        31.45 o
   4   6   6        429.12        634.99        73.62 o
   6   6   6        333.08        409.52        55.22 o
   8   6   6        279.41        322.10        48.31 o
  10   6   6        107.82        151.85        34.51 o
  12   6   6         50.13         41.41        25.31 o
  14   6   6         42.78         82.82        27.61 o
  16   6   6          0.00          6.90        23.01 o
  18   6   6         86.47        105.83        34.51 o
 -19   7   6          5.00         18.41        46.01 o
 -17   7   6        160.21        200.16        62.12 o
 -15   7   6         79.71        167.95        59.82 o
 -13   7   6        178.52        262.28        66.72 o
 -11   7   6          1.46        -18.41        34.51 o
 -45   1   7        241.43        310.59        48.02 o
 -43   1   7         12.98         -1.48        19.59 o
 -41   1   7         38.53         21.19        17.77 o
 -39   1   7         10.06         12.41        13.48 o
 -37   1   7        544.06        618.43        41.80 o
 -35   1   7        146.19        214.37        38.19 o
 -33   1   7        422.10        488.44        51.47 o
 -31   1   7         94.22        102.18        25.93 o
 -29   1   7        380.25        315.10        24.95 o
 -27   1   7         79.63         96.69        14.54 o
 -25   1   7        685.50        716.12        41.02 o
 -23   1   7        164.55        126.61        16.27 o
 -21   1   7        540.86        541.71        32.43 o
 -19   1   7         66.08         42.67        10.58 o
 -17   1   7       2135.18       2124.59       115.42 o
 -15   1   7         21.80          2.33        12.28 o
 -13   1   7         15.11          7.85        11.81 o
 -11   1   7       1882.64       1902.59        76.35 o
  -9   1   7       3645.95       3720.89       145.28 o
  -7   1   7      17468.23      19453.37       707.37 o
  -5   1   7       2550.03       2686.17       132.56 o
  -3   1   7         28.86         40.71        12.58 o
  -1   1   7       1163.37       1075.68        79.96 o
   1   1   7       1781.67       1984.39       235.09 o
   3   1   7        647.50        793.81       139.38 o
   5   1   7         98.38        189.39        38.81 o
   7   1   7       7451.40       7847.64       727.02 o
   9   1   7        113.59         97.93        13.76 o
  11   1   7        379.05        352.89        30.06 o
  13   1   7        165.60        136.95        27.61 o
  15   1   7       3394.07       3603.92       239.95 o
  17   1   7        490.76        490.32        40.67 o
  19   1   7         12.67          8.67        10.48 o
  21   1   7         71.17         58.12        14.64 o
  23   1   7         29.52         75.50        16.27 o
  25   1   7         11.54         29.64        13.76 o
  27   1   7         45.69         51.34        29.91 o
  29   1   7        205.73        259.77        44.86 o
  31   1   7          2.53         11.04        31.06 o
  33   1   7         67.34         64.33        26.46 o
 -42   2   7         58.09         69.31        22.96 o
 -40   2   7         11.72         49.99        31.85 o
 -38   2   7        143.77        191.05        52.62 o
 -36   2   7        844.03        917.32        64.92 o
 -34   2   7        102.21         98.55        21.60 o
 -32   2   7        601.75        577.51        37.55 o
 -30   2   7       1090.25       1206.90        64.03 o
 -28   2   7        230.44        274.65        23.20 o
 -26   2   7       1422.74       1404.18        70.81 o
 -24   2   7          0.12         13.83        17.36 o
 -22   2   7        285.13        260.37        24.79 o
 -20   2   7         73.60        112.93        16.86 o
 -18   2   7        134.94        139.27        17.85 o
 -16   2   7        277.08        234.54        22.25 o
 -14   2   7       1494.81       1580.53        70.65 o
 -12   2   7        845.98        890.89        42.20 o
 -10   2   7          4.82         15.75         7.19 o
  -8   2   7      13671.37      13915.87       635.22 o
  -6   2   7       4252.07       4586.42       156.98 o
  -4   2   7        551.29        598.96        33.50 o
  -2   2   7         52.93         54.35         9.22 o
   0   2   7         30.23         33.03         9.48 o
   2   2   7       1616.09       1526.80       135.37 o
   4   2   7        649.88        707.61       216.26 o
   6   2   7          4.90         -4.48        10.87 o
   8   2   7        257.06        291.47        31.06 o
  10   2   7        104.34        116.50        14.37 o
  12   2   7        169.20        150.05        24.16 o
  14   2   7         76.04         76.09        13.19 o
  16   2   7        630.36        558.62        44.54 o
  18   2   7       2385.35       2340.37       159.40 o
  20   2   7        444.96        524.38        43.83 o
  22   2   7         47.19         48.44        15.39 o
  24   2   7         78.06         93.77        17.67 o
  26   2   7          4.02          5.01        17.26 o
  28   2   7         40.43         43.38        16.56 o
  30   2   7         24.26         22.52        15.39 o
 -41   3   7         26.20         43.25        21.47 o
 -39   3   7         26.24         20.86        19.75 o
 -37   3   7        172.56        197.58        28.74 o
 -35   3   7        430.98        359.73        35.93 o
 -33   3   7         82.32        117.61        24.34 o
 -31   3   7        109.01        151.56        25.96 o
 -29   3   7        395.76        404.15        36.03 o
 -27   3   7         62.07        109.29        40.94 o
 -25   3   7         26.68          8.42        14.49 o
 -23   3   7        486.57        523.47        40.35 o
 -21   3   7       1287.90       1195.07        73.29 o
 -19   3   7       1069.50       1100.93        68.46 o
 -17   3   7         51.96         72.99        15.45 o
 -15   3   7         12.75         -4.71        10.82 o
 -13   3   7          7.51          0.11        12.50 o
 -11   3   7        174.23        271.37        19.78 o
  -9   3   7        134.88        113.37        11.40 o
  -7   3   7        243.40        267.10        20.59 o
  -5   3   7          2.09          9.06         4.63 o
  -3   3   7        150.83        134.74         9.43 o
  -1   3   7        146.35        158.13        16.96 o
   1   3   7        750.84        732.66        55.46 o
   3   3   7        108.60        102.67         8.71 o
   5   3   7         13.18         15.67         8.57 o
   7   3   7       1337.81       1440.52        79.16 o
   9   3   7        294.12        331.60        36.20 o
  11   3   7        120.95        124.45        16.10 o
  13   3   7          0.85          3.07        21.86 o
  15   3   7          1.46         -6.33         9.36 o
  17   3   7        188.30        259.99        26.51 o
  19   3   7         73.03         72.94        14.89 o
  21   3   7         71.34         55.22        23.01 o
  23   3   7          9.22         -6.90        23.01 o
  25   3   7         21.37         39.11        25.31 o
  27   3   7         22.24         -2.30        23.01 o
  29   3   7        263.40        411.82        64.42 o
 -38   4   7         11.54         14.93        20.38 o
 -36   4   7          2.75         35.97        19.96 o
 -34   4   7         13.35         48.94        22.92 o
 -32   4   7          9.13         28.32        18.40 o
 -30   4   7          5.57         34.27        18.63 o
 -28   4   7         74.06         64.83        17.96 o
 -26   4   7         50.21         34.81        17.42 o
 -24   4   7         22.73         21.31        15.55 o
 -22   4   7        150.54        168.37        23.40 o
 -20   4   7        294.54        297.38        29.86 o
 -18   4   7         55.25         49.76        16.39 o
 -16   4   7        538.86        507.71        40.11 o
 -14   4   7        213.30        227.80        24.82 o
 -12   4   7        279.23        245.72        30.88 o
 -10   4   7        834.71        813.72        44.85 o
  -8   4   7        253.29        276.39        20.07 o
  -6   4   7        116.93        144.82        10.34 o
  -4   4   7        186.85        176.93        12.13 o
  -2   4   7       1266.65       1184.82       146.97 o
   0   4   7        216.14        273.03        27.48 o
   2   4   7        325.77        300.25        24.41 o
   4   4   7        323.40        209.36       101.23 o
   8   4   7       1406.33       1421.82       142.64 o
  10   4   7         11.56         18.41        20.71 o
  12   4   7        892.21        885.76        94.33 o
  14   4   7        931.64       1044.51       110.43 o
  16   4   7          4.01         -6.90        16.10 o
  18   4   7          7.88          6.90        20.71 o
  20   4   7         40.71         92.03        27.61 o
  22   4   7          0.49         -9.20        20.71 o
  24   4   7         43.94         48.31        29.91 o
  26   4   7         70.42         66.72        32.21 o
 -35   5   7         50.57         27.61        27.61 o
 -33   5   7         48.85         68.00        26.04 o
 -31   5   7        502.38        631.44        62.56 o
 -29   5   7         50.94         56.73        21.20 o
 -27   5   7         56.92         58.96        19.99 o
 -25   5   7          5.15        -10.98        14.69 o
 -23   5   7         37.86         22.55        18.00 o
 -21   5   7        115.88        114.17        21.26 o
 -19   5   7         37.06         38.61        16.74 o
 -17   5   7          0.01          0.62        14.24 o
 -15   5   7          7.54        -15.29        21.88 o
 -13   5   7        120.84        103.87        31.00 o
 -11   5   7         10.39         21.52        25.43 o
  -9   5   7         20.53         24.92        48.31 o
  -7   5   7        424.90        400.30        37.41 o
  -5   5   7          1.65          6.02        11.86 o
  -3   5   7        152.70        148.88        18.07 o
  -1   5   7        657.06        594.16       104.25 o
   1   5   7         15.04         26.63        11.36 o
   3   5   7          5.58          7.29         9.36 o
   5   5   7        145.21        133.44        29.91 o
   7   5   7          0.07         -2.30        16.10 o
   9   5   7        254.86        241.57        39.11 o
  11   5   7        368.34        368.11        52.92 o
  13   5   7        205.04        223.17        41.41 o
  15   5   7          5.46          0.00        20.71 o
  17   5   7         77.96        163.35        36.81 o
  19   5   7          4.78         62.12        32.21 o
  21   5   7          0.88         18.41        25.31 o
  23   5   7          0.22          2.30        27.61 o
 -28   6   7          5.44        -20.71        43.71 o
 -26   6   7          7.83         -2.30        50.62 o
 -24   6   7        160.77        301.39        80.52 o
 -22   6   7         19.26         20.71        46.01 o
 -20   6   7          6.46        -20.71        39.11 o
 -18   6   7         38.67        -20.71        36.81 o
 -16   6   7        206.72        232.37        59.82 o
 -14   6   7         11.40         18.41        36.81 o
 -12   6   7         58.46         52.61        30.40 o
 -10   6   7        149.75        103.23        50.62 o
  -8   6   7         25.41         21.22        15.35 o
  -6   6   7        249.24        323.07        32.22 o
  -4   6   7        104.34        126.20        22.70 o
  -2   6   7        142.03        227.27        28.30 o
   0   6   7          5.83         -6.90        13.80 o
   2   6   7        118.75        122.22        33.36 o
   4   6   7        319.24        333.60        48.31 o
   6   6   7         39.00         18.41        20.71 o
   8   6   7         86.69         41.41        23.01 o
  10   6   7         15.28          4.60        20.71 o
  12   6   7        469.44        446.33        62.12 o
  14   6   7         28.53         29.91        23.01 o
  16   6   7        239.99        352.00        57.52 o
 -17   7   7         30.43         29.91        50.62 o
 -15   7   7        205.73        287.59        69.02 o
 -13   7   7         82.00        103.53        50.62 o
 -11   7   7        277.65        361.95        36.56 o
  -9   7   7         45.08        105.83        25.31 o
 -44   0   8         48.46         33.44        23.76 o
 -42   0   8        132.75         96.40        28.43 o
 -40   0   8        497.67        474.48        51.75 o
 -38   0   8        425.07        448.35        71.32 o
 -36   0   8        573.14        540.73        54.34 o
 -34   0   8        205.28        249.27        34.16 o
 -32   0   8       1272.39       1250.99       140.34 o
 -30   0   8         94.58        120.64        24.24 o
 -28   0   8       1566.17       1523.39       108.18 o
 -26   0   8        631.47        686.65        56.11 o
 -24   0   8         62.62        104.52        29.91 o
 -22   0   8       2487.74       2527.54       167.47 o
 -20   0   8      10911.19      11670.43       744.19 o
 -18   0   8        419.76        374.15        35.79 o
 -16   0   8       2028.97       2224.32       148.69 o
 -14   0   8       1288.18       1362.06        95.08 o
 -12   0   8        460.86        827.62       120.79 o
 -10   0   8       4854.32       4798.88       274.41 o
  -8   0   8        240.16        225.86        20.77 o
  -6   0   8        462.51        665.34        45.58 o
  -4   0   8        109.99        176.80        50.62 o
  -2   0   8       1600.41       1663.40       184.05 o
   0   0   8         65.70          2.30        46.01 o
   2   0   8      13612.13      11059.40      1049.11 o
   4   0   8       1126.00        793.74       124.24 o
   6   0   8          1.18          0.00        52.92 o
  10   0   8        138.06        149.54        25.31 o
  12   0   8         59.15         57.52        18.41 o
  14   0   8        131.99        167.95        29.91 o
  16   0   8         76.20         98.93        23.01 o
  18   0   8        468.47        414.12        52.92 o
  20   0   8        788.71        752.32        82.82 o
  22   0   8        185.99        250.77        41.41 o
  24   0   8         62.76         41.41        23.01 o
  26   0   8          2.25        -11.50        18.41 o
  28   0   8         24.36         32.21        23.01 o
  30   0   8        454.73        605.08        78.22 o
 -45   1   8         69.96         85.23        32.34 o
 -43   1   8         25.18         19.50        17.67 o
 -41   1   8        111.16         79.07        21.87 o
 -39   1   8        312.26        330.34        33.87 o
 -37   1   8        579.13        522.41        37.58 o
 -35   1   8          9.92         -1.19        13.33 o
 -33   1   8       1402.48       1364.31        71.25 o
 -31   1   8         20.50         10.75        12.44 o
 -29   1   8       1736.06       1748.97        87.63 o
 -27   1   8          7.57         12.70        11.10 o
 -25   1   8       1117.94       1202.40        62.07 o
 -23   1   8        715.14        645.45        70.20 o
 -21   1   8       1449.32       1463.11        72.71 o
 -19   1   8        223.82        203.58        18.14 o
 -17   1   8       2879.87       3128.35       145.61 o
 -15   1   8       4060.24       4089.99       217.26 o
 -13   1   8       1953.27       2116.64       118.52 o
 -11   1   8       8538.30       9344.30       393.92 o
  -9   1   8      25493.23      25778.29      1064.93 o
  -7   1   8        834.47        868.19        34.08 o
  -5   1   8       3678.96       3632.23       182.16 o
  -3   1   8       1163.92       1348.66        65.74 o
  -1   1   8       1166.62       1192.75        89.28 o
   1   1   8          5.24          2.12        31.44 o
   3   1   8        555.88        358.42        56.94 o
   5   1   8          3.61         21.86        40.67 o
   7   1   8       1775.42       1768.59       139.95 o
   9   1   8        271.26        245.70        59.82 o
  11   1   8        598.45        609.32        46.34 o
  13   1   8        362.44        336.81        30.06 o
  15   1   8        553.68        565.03        44.72 o
  17   1   8         35.21         44.32        28.76 o
  19   1   8        105.10         89.96        17.90 o
  21   1   8        871.18        934.08        70.75 o
  23   1   8          0.57         -3.68        12.65 o
  25   1   8         21.26         49.77        15.39 o
  27   1   8         27.97         19.68        29.91 o
  29   1   8         44.80         46.01        17.90 o
  31   1   8        107.45        193.21        28.74 o
 -44   2   8        120.87        132.61        37.96 o
 -42   2   8         18.75         47.92        21.35 o
 -40   2   8        321.06        373.44        39.69 o
 -38   2   8        169.85        213.83        28.82 o
 -36   2   8        305.50        326.42        51.99 o
 -34   2   8        307.33        287.23        31.88 o
 -32   2   8        156.35        196.14        20.77 o
 -30   2   8          1.26          3.09        22.59 o
 -28   2   8         29.94         33.88        12.40 o
 -26   2   8         60.75         94.81        18.01 o
 -24   2   8          7.85         17.12        12.37 o
 -22   2   8         65.03         71.11        15.57 o
 -20   2   8          4.48          8.81        11.70 o
 -18   2   8        155.22        184.72        21.11 o
 -16   2   8        760.52        767.92        37.80 o
 -14   2   8       2086.68       2160.00       104.94 o
 -12   2   8         26.64         21.18         8.30 o
 -10   2   8      14994.16      14845.60       672.30 o
  -8   2   8       1059.31       1183.69        61.35 o
  -6   2   8        366.36        423.99        31.11 o
  -4   2   8         23.98         34.18         9.90 o
  -2   2   8       2000.25       1895.77       160.39 o
   0   2   8         86.48         92.74        12.97 o
   2   2   8       2740.72       2009.21       158.81 o
   4   2   8        610.55        411.82       112.73 o
   6   2   8         42.45         41.36        28.21 o
   8   2   8       2010.42       1904.97       179.45 o
  10   2   8        227.80        246.75        26.46 o
  12   2   8        107.91         98.45        15.39 o
  14   2   8       1058.96       1127.93        79.66 o
  16   2   8       3410.52       3568.53       238.29 o
  18   2   8        130.61        154.51        20.29 o
  20   2   8        136.80        193.60        25.31 o
  22   2   8        263.33        259.24        28.16 o
  24   2   8        179.03        247.55        29.80 o
  26   2   8          6.50         18.13        14.95 o
  28   2   8         98.56        132.11        32.21 o
  30   2   8         22.82         13.80        27.61 o
 -41   3   8         57.72         63.00        22.46 o
 -39   3   8        152.05        152.40        36.20 o
 -37   3   8        195.94        212.18        30.10 o
 -35   3   8          7.41         42.76        19.49 o
 -33   3   8         69.00         61.34        20.29 o
 -31   3   8        210.28        185.48        24.82 o
 -29   3   8         12.67         27.96        16.53 o
 -27   3   8         22.63         32.84        22.63 o
 -25   3   8         22.98         26.03        15.32 o
 -23   3   8         73.19         57.01        16.39 o
 -21   3   8       1382.57       1287.95        78.17 o
 -19   3   8        589.99        566.72        29.81 o
 -17   3   8         17.72         16.98        13.01 o
 -15   3   8          0.27          3.95        11.51 o
 -13   3   8         49.75         24.35        12.64 o
 -11   3   8         19.50         28.88        21.25 o
  -9   3   8         71.02         65.97        10.61 o
  -7   3   8        238.03        201.78        18.57 o
  -5   3   8       1364.72       1376.20        50.76 o
  -3   3   8         61.95         51.11         9.60 o
  -1   3   8        202.36        176.79        16.60 o
   1   3   8       1971.60       1947.06       193.97 o
   3   3   8       2264.84       2229.41       236.96 o
   5   3   8        533.58        546.27        69.72 o
   7   3   8          0.64        -14.62        23.01 o
   9   3   8        202.10        199.49        20.41 o
  11   3   8        154.44        163.70        27.61 o
  13   3   8        618.04        648.19        49.44 o
  15   3   8        152.58        137.38        21.86 o
  17   3   8        106.64        115.79        17.02 o
  19   3   8        147.95        103.53        29.91 o
  21   3   8        169.77        195.56        36.81 o
  23   3   8          2.14         13.80        23.01 o
  25   3   8         15.95          2.30        20.71 o
  27   3   8         73.89         78.22        27.61 o
 -38   4   8         44.90         54.43        23.20 o
 -36   4   8         64.37         56.53        23.43 o
 -34   4   8          9.38          3.58        18.66 o
 -32   4   8         30.81         16.93        18.09 o
 -30   4   8         17.55          8.51        23.48 o
 -28   4   8          5.47          9.81        25.89 o
 -26   4   8        569.06        584.37        46.38 o
 -24   4   8        223.07        221.87        36.57 o
 -22   4   8        875.85        705.41        52.12 o
 -20   4   8         59.18        127.22        52.22 o
 -18   4   8         94.84         86.12        17.89 o
 -16   4   8        508.98        558.16        43.60 o
 -14   4   8          1.44         -0.60        15.04 o
 -12   4   8         50.77         28.43        31.65 o
 -10   4   8         99.33         90.34        24.01 o
  -8   4   8       1260.44       1166.12        57.66 o
  -6   4   8       1059.95       1072.12        78.70 o
  -4   4   8        239.04        293.17        39.28 o
  -2   4   8         38.99         37.51        13.25 o
   0   4   8          1.22          8.59         9.94 o
   2   4   8         77.08         37.66        51.77 o
   4   4   8        385.54        266.88        98.93 o
   8   4   8        315.58        368.11        50.62 o
  10   4   8        746.36        924.88       101.23 o
  12   4   8         59.14         57.52        23.01 o
  14   4   8         17.52         27.61        23.01 o
  16   4   8          0.38         11.50        20.71 o
  18   4   8        554.15        625.79        78.22 o
  20   4   8          0.00        -20.71        20.71 o
  22   4   8          9.30         -9.20        23.01 o
  24   4   8         15.53         20.71        27.61 o
 -33   5   8          0.58         -4.97        39.11 o
 -31   5   8          8.05         61.47        22.68 o
 -29   5   8         98.68         87.83        23.98 o
 -27   5   8         20.46         15.68        25.04 o
 -25   5   8         21.42         10.23        17.47 o
 -23   5   8          9.86          9.55        16.39 o
 -21   5   8        387.48        357.80        46.37 o
 -19   5   8        171.33        173.06        23.55 o
 -17   5   8         68.81         90.23        18.57 o
 -15   5   8        100.00         92.87        31.00 o
 -13   5   8        418.18        336.53        55.22 o
 -11   5   8         31.54         17.05        24.24 o
  -9   5   8         55.17         72.67        15.63 o
  -7   5   8        229.83        226.17        23.66 o
  -5   5   8          1.76         19.38        29.05 o
  -3   5   8        196.93        171.06        50.62 o
  -1   5   8          0.89          0.49        12.36 o
   1   5   8         21.89         -3.06        20.97 o
   5   5   8         32.18         27.61        18.41 o
   7   5   8         98.09         62.12        23.01 o
   9   5   8          0.08         43.71        23.01 o
  11   5   8        112.50        121.94        32.21 o
  13   5   8          0.37        -13.80        20.71 o
  15   5   8        259.34        294.49        48.31 o
  17   5   8        128.70        207.06        43.71 o
  19   5   8         54.77         48.31        27.61 o
  21   5   8         11.91        -25.31        25.31 o
 -28   6   8         94.20         89.73        66.72 o
 -26   6   8        232.21        218.57        69.02 o
 -24   6   8        553.33        616.58       105.83 o
 -22   6   8        254.11        213.96        64.42 o
 -20   6   8          5.55          4.60        41.41 o
 -18   6   8          6.53         16.10        39.11 o
 -16   6   8          5.54          9.64        32.34 o
 -14   6   8         66.44         86.23        57.52 o
 -12   6   8        320.69        261.33        44.77 o
 -10   6   8        138.67        124.05        30.95 o
  -8   6   8         43.84         46.83        16.90 o
  -6   6   8         61.70         55.36        20.10 o
  -4   6   8          0.02          0.67        17.20 o
  -2   6   8        322.54        291.94        32.66 o
   0   6   8        138.49        119.64        23.01 o
   2   6   8        654.89        704.01        80.52 o
   4   6   8        335.86        386.52        55.22 o
   6   6   8        154.79        266.88        43.71 o
   8   6   8        115.86        128.84        34.51 o
  10   6   8        140.94        147.24        34.51 o
  12   6   8         10.59          9.20        23.01 o
  14   6   8         92.39        133.44        36.81 o
 -17   7   8        125.64        234.67        64.42 o
 -15   7   8        125.76        158.75        55.22 o
 -13   7   8        362.86        437.13        41.11 o
 -11   7   8        134.23        232.37        34.51 o
  -9   7   8         14.67         41.41        20.71 o
  -7   7   8          1.36         -4.60        18.41 o
 -45   1   9         12.35         -0.14        26.39 o
 -43   1   9          0.04        -12.23        18.48 o
 -41   1   9         48.27         63.99        20.73 o
 -39   1   9        200.37        191.28        23.34 o
 -37   1   9          3.35         32.38        15.15 o
 -35   1   9        138.28        161.72        20.84 o
 -33   1   9        323.46        309.25        27.17 o
 -31   1   9        734.88        747.86        63.43 o
 -29   1   9        464.91        485.41        41.51 o
 -27   1   9        150.12        131.49        16.29 o
 -25   1   9        501.90        555.15        35.42 o
 -23   1   9        296.97        288.96        23.69 o
 -21   1   9        779.58        749.08        41.86 o
 -19   1   9        214.71        240.18        20.61 o
 -17   1   9         13.15         11.50        20.61 o
 -15   1   9       1113.71       1089.57        66.08 o
 -13   1   9        300.89        301.79        19.83 o
 -11   1   9       2088.55       2019.42       102.63 o
  -9   1   9       5574.35       5652.41       207.12 o
  -7   1   9        890.39        845.03        39.79 o
  -5   1   9        836.78        813.12        55.62 o
  -3   1   9        107.83         78.50        14.44 o
  -1   1   9        183.65        167.68        18.52 o
   1   1   9       2352.33       1903.26       251.93 o
   3   1   9         50.72         37.74        38.00 o
   5   1   9        552.76        441.99        86.28 o
   7   1   9        109.24         23.01        66.72 o
   9   1   9        188.34        209.36        29.91 o
  11   1   9          1.31         -5.94        14.95 o
  13   1   9        321.69        400.43        34.95 o
  15   1   9         13.05         18.56        12.12 o
  17   1   9          9.45         27.61        18.41 o
  19   1   9        811.56        806.15        89.73 o
  21   1   9        149.69         86.85        17.67 o
  23   1   9          2.91          3.45        13.01 o
  25   1   9          0.31         -8.74        12.12 o
  27   1   9        103.75        107.93        21.92 o
  29   1   9         52.97         42.04        31.06 o
 -42   2   9         36.01         13.52        20.60 o
 -40   2   9         78.30         80.90        33.17 o
 -38   2   9         32.71         25.39        18.56 o
 -36   2   9        310.70        309.75        35.03 o
 -34   2   9        828.25        863.03        51.27 o
 -32   2   9        489.60        467.85        32.80 o
 -30   2   9       1651.05       1637.94        98.28 o
 -28   2   9         69.47         62.59        17.94 o
 -26   2   9       1321.80       1177.04        72.96 o
 -24   2   9          7.35          2.21        13.10 o
 -22   2   9         55.14         53.32        16.19 o
 -20   2   9        304.90        278.19        27.64 o
 -18   2   9       2285.59       2242.94       126.95 o
 -16   2   9         71.59         68.32         9.38 o
 -14   2   9         49.70         62.87         8.02 o
 -12   2   9      12045.14      11879.64       497.55 o
 -10   2   9        790.70        833.97        55.53 o
  -8   2   9        553.18        538.91        31.52 o
  -6   2   9       1008.78        989.58        44.24 o
  -4   2   9        460.87        403.37        48.82 o
  -2   2   9         92.14         89.73        26.90 o
   0   2   9        237.47        221.94        19.33 o
   2   2   9         55.80         81.09        47.16 o
   4   2   9        660.15        538.93        97.78 o
   6   2   9        945.11        929.48        92.03 o
   8   2   9          0.36         75.92        85.13 o
  10   2   9        205.54        214.32        22.60 o
  12   2   9        179.51        171.72        28.76 o
  14   2   9          0.38          0.00        16.10 o
  16   2   9        975.21       1026.37        74.78 o
  18   2   9       1345.62       1414.67        99.96 o
  20   2   9        203.08        186.64        48.31 o
  22   2   9          9.20          7.98        13.19 o
  24   2   9          0.91          8.12        13.19 o
  26   2   9         26.17         17.56        15.39 o
  28   2   9         17.30         13.80        25.31 o
 -41   3   9         82.33         68.91        26.23 o
 -39   3   9        332.64        326.47        37.76 o
 -37   3   9        100.03        127.45        25.50 o
 -35   3   9         62.58         54.16        21.67 o
 -33   3   9         91.39        113.82        22.97 o
 -31   3   9         34.51         37.50        17.38 o
 -29   3   9          8.94          9.26        14.79 o
 -27   3   9          3.83          2.54        15.91 o
 -25   3   9         63.81         68.79        17.38 o
 -23   3   9         48.13         29.77        16.89 o
 -21   3   9       3464.73       3360.84       146.57 o
 -19   3   9        908.33        868.16        42.33 o
 -17   3   9        191.26        173.44        22.67 o
 -15   3   9        589.10        589.51        43.99 o
 -13   3   9          0.78         -4.01        13.49 o
 -11   3   9        367.38        409.49        60.74 o
  -9   3   9        920.09        863.21        40.06 o
  -7   3   9         21.47          9.52         9.40 o
  -5   3   9        459.56        437.45        20.14 o
  -3   3   9         98.30         92.60        18.23 o
  -1   3   9        267.25        303.71        32.88 o
   1   3   9       1597.70       1650.98        90.56 o
   3   3   9       2170.58       2019.92       378.46 o
   5   3   9        545.03        474.32        45.24 o
   7   3   9        296.26        329.42        34.85 o
   9   3   9         17.30          3.07         8.23 o
  11   3   9          3.67         15.57         9.75 o
  13   3   9          0.93          7.96         9.75 o
  15   3   9        101.41        119.64        29.91 o
  17   3   9         91.77         87.43        25.31 o
  19   3   9          2.26        -16.10        16.10 o
  21   3   9         73.64         59.82        27.61 o
  23   3   9          4.05         23.01        25.31 o
  25   3   9          0.01         29.91        25.31 o
 -38   4   9          1.04          2.97        20.25 o
 -36   4   9        440.54        570.25        65.69 o
 -34   4   9        227.76        230.48        32.37 o
 -32   4   9         92.69         52.16        26.75 o
 -30   4   9         22.13         22.73        17.82 o
 -28   4   9         31.25         19.12        18.27 o
 -26   4   9        187.64        199.08        26.75 o
 -24   4   9        210.26        267.23        44.39 o
 -22   4   9         29.93         29.22        16.68 o
 -20   4   9       1195.16       1059.54        70.34 o
 -18   4   9          6.21         15.00        14.66 o
 -16   4   9        140.31        121.84        21.20 o
 -14   4   9         15.73          6.48        14.09 o
 -12   4   9         30.86         29.91        24.40 o
 -10   4   9        358.08        278.87        32.54 o
  -8   4   9        380.27        362.52        28.23 o
  -6   4   9       1716.24       1726.81       145.78 o
  -4   4   9        938.12        943.37        55.99 o
  -2   4   9         43.03          6.53        11.28 o
   0   4   9         42.97         36.94        15.68 o
   2   4   9         36.89         28.09        60.97 o
   4   4   9         16.82        -11.50        96.63 o
   8   4   9         77.42         98.93        27.61 o
  10   4   9         87.30        144.94        34.51 o
  12   4   9         60.88         34.51        23.01 o
  14   4   9        890.83       1016.90       110.43 o
  16   4   9         20.95         41.41        25.31 o
  18   4   9          2.09         13.80        23.01 o
  20   4   9         69.17        144.94        34.51 o
  22   4   9         45.38         55.22        27.61 o
 -33   5   9          8.74          5.31        21.21 o
 -31   5   9          2.66         -8.81        18.57 o
 -29   5   9        215.65        201.61        30.02 o
 -27   5   9          0.41         24.03        18.06 o
 -25   5   9        198.04        186.21        29.25 o
 -23   5   9         61.53         64.87        19.55 o
 -21   5   9         93.84         90.89        21.67 o
 -19   5   9          0.18        -14.25        23.34 o
 -17   5   9        176.27        167.95        40.89 o
 -15   5   9          0.40        -23.97        23.97 o
 -13   5   9        625.78        536.06        63.38 o
 -11   5   9         73.93         80.98        17.28 o
  -9   5   9          2.69          0.79        13.52 o
  -7   5   9        183.64        163.54        21.67 o
  -5   5   9       2363.90       2479.04       145.38 o
  -3   5   9         76.42         57.18        15.23 o
  -1   5   9        259.94        181.62        41.79 o
   1   5   9         91.81         98.33        21.86 o
   3   5   9        159.65         -6.90        85.13 o
   5   5   9          2.79          9.20        20.71 o
   7   5   9        624.64        713.21        82.82 o
   9   5   9         10.71         -4.60        23.01 o
  11   5   9        213.37        165.65        39.11 o
  13   5   9        159.12        119.64        32.21 o
  15   5   9        108.47        124.24        34.51 o
  17   5   9         67.87         32.21        25.31 o
  19   5   9         39.76         69.02        29.91 o
 -26   6   9         16.94        -39.11        39.11 o
 -24   6   9         21.78        -11.50        43.71 o
 -22   6   9         15.88         11.50        43.71 o
 -20   6   9          1.81         -6.90        34.51 o
 -18   6   9         77.84         74.50        42.56 o
 -16   6   9        104.84        169.26        40.89 o
 -14   6   9          0.60         20.99        31.00 o
 -12   6   9          6.15          3.50        14.11 o
 -10   6   9        240.19        253.76        27.50 o
  -8   6   9        100.23         92.43        26.12 o
  -6   6   9          1.22         -3.56        21.94 o
  -4   6   9          5.06         -0.84        15.55 o
  -2   6   9         46.34         54.42        27.61 o
   0   6   9         40.95         13.80        16.10 o
   2   6   9        154.17        142.64        32.21 o
   4   6   9          3.50         48.31        23.01 o
   6   6   9          3.13        -16.10        16.10 o
   8   6   9         19.65         55.22        25.31 o
  10   6   9          2.92         11.50        23.01 o
  12   6   9         78.11         92.03        32.21 o
 -13   7   9         76.97         92.03        27.61 o
 -11   7   9        187.23        335.90        43.71 o
  -9   7   9        307.08        437.13        50.62 o
  -7   7   9          0.34          2.30        18.41 o
  -5   7   9          6.37         18.41        20.71 o
 -44   0  10          6.80         -2.96        22.09 o
 -42   0  10          9.57        -10.68        20.29 o
 -40   0  10         79.62         91.62        27.51 o
 -38   0  10        343.04        306.33        41.46 o
 -36   0  10        643.98        658.36        62.62 o
 -34   0  10        401.93        366.59        43.71 o
 -32   0  10        340.95        270.53        34.95 o
 -30   0  10        132.64        133.69        25.18 o
 -28   0  10       2505.93       2469.65       318.64 o
 -26   0  10       3524.63       3664.36       241.38 o
 -24   0  10         27.76         23.01        17.90 o
 -22   0  10        255.06        252.94        31.69 o
 -20   0  10        664.21        711.49        57.74 o
 -18   0  10        197.83        194.72        55.22 o
 -16   0  10       3595.14       4031.37       360.06 o
 -14   0  10        267.81        292.83        29.91 o
 -12   0  10       2120.17       2447.49       145.01 o
 -10   0  10       1252.88       1427.86        88.95 o
  -8   0  10        637.52        607.28        43.80 o
  -6   0  10       1353.81       1403.58       201.31 o
  -4   0  10         24.06         34.51        46.01 o
  -2   0  10        749.11        848.95       121.94 o
   0   0  10        824.64        690.21       117.33 o
   2   0  10        836.62        715.51       119.64 o
   4   0  10       2698.70       2222.46       257.68 o
   6   0  10        928.20        531.46       108.13 o
  10   0  10        770.53        800.64        85.13 o
  12   0  10        301.22        446.33        52.92 o
  14   0  10       2387.04       2684.90       257.68 o
  16   0  10        148.84        135.74        27.61 o
  18   0  10        361.31        356.61        48.31 o
  20   0  10         49.94         50.62        23.01 o
  22   0  10          0.21          6.90        18.41 o
  24   0  10         42.74         32.21        20.71 o
  26   0  10        264.67        467.04        64.42 o
  28   0  10          5.12         16.10        23.01 o
 -43   1  10        196.57        164.03        27.83 o
 -41   1  10         19.21          9.38        15.86 o
 -39   1  10       1163.20       1113.72        64.56 o
 -37   1  10        265.93        271.12        27.09 o
 -35   1  10        409.88        372.97        40.18 o
 -33   1  10        401.20        410.62        32.06 o
 -31   1  10        508.62        579.14        39.47 o
 -29   1  10          0.02         10.11        12.41 o
 -27   1  10        206.54        195.25        20.89 o
 -25   1  10        249.78        249.22        22.21 o
 -23   1  10         23.81          5.69        11.33 o
 -21   1  10          6.74         25.13        14.49 o
 -19   1  10          0.18        -10.46        12.94 o
 -17   1  10          7.67         -3.75        14.52 o
 -15   1  10        360.33        356.11        22.80 o
 -13   1  10       2443.98       2401.17       107.15 o
 -11   1  10        237.62        217.30        14.85 o
  -9   1  10       2269.35       2277.55        96.11 o
  -7   1  10        476.27        472.14        34.61 o
  -5   1  10         25.78          9.78        26.71 o
  -3   1  10        933.01       1101.15        70.16 o
  -1   1  10       1144.50       1020.72       101.20 o
   1   1  10        125.94        101.23        39.83 o
   3   1  10        299.00        225.49        58.67 o
   5   1  10         57.95         14.18        39.63 o
   7   1  10        209.85         50.62        82.82 o
   9   1  10        132.73        172.55        27.61 o
  11   1  10          1.64         -9.20         9.76 o
  13   1  10         58.32         55.94        26.46 o
  15   1  10       3850.32       4036.82       269.24 o
  17   1  10        160.79        155.22        21.92 o
  19   1  10          0.01          9.46        14.37 o
  21   1  10         77.27        100.39        25.31 o
  23   1  10         74.36         64.42        17.90 o
  25   1  10         14.22         18.16        16.10 o
  27   1  10        216.75        290.85        34.72 o
 -42   2  10         36.21         54.38        21.86 o
 -40   2  10        159.85        186.13        29.81 o
 -38   2  10        709.77        793.06        59.49 o
 -36   2  10        577.70        563.29        47.46 o
 -34   2  10        806.18        798.64        57.81 o
 -32   2  10         93.63         75.11        19.84 o
 -30   2  10         25.59         21.07        15.10 o
 -28   2  10        401.98        330.22        31.46 o
 -26   2  10       3224.19       3258.86       181.41 o
 -24   2  10        701.52        744.08        52.89 o
 -22   2  10        109.92        129.29        29.72 o
 -20   2  10        194.98        163.66        17.60 o
 -18   2  10        303.76        308.87        20.41 o
 -16   2  10         10.38         16.34         7.93 o
 -14   2  10       2198.89       2294.32       102.40 o
 -12   2  10       1726.26       1952.28       113.31 o
 -10   2  10       6086.05       6178.94       266.29 o
  -8   2  10         59.72         75.23        15.02 o
  -6   2  10        814.23        794.29        49.22 o
  -4   2  10          0.28         -6.83        12.49 o
  -2   2  10       1118.56        823.18       100.08 o
   0   2  10        814.22        828.88        90.02 o
   2   2  10        813.02        632.37        79.27 o
   4   2  10         87.58         88.41        45.20 o
   6   2  10        212.24        244.11        72.47 o
   8   2  10        149.61        162.56        24.40 o
  10   2  10         10.72        -10.46        11.50 o
  12   2  10       1815.39       2032.35       139.03 o
  14   2  10        620.72        729.78        56.87 o
  16   2  10         29.83         76.35        24.16 o
  18   2  10          0.89         -5.92        11.04 o
  20   2  10         23.78         20.58        13.59 o
  22   2  10          4.25         12.27        14.37 o
  24   2  10          1.08          0.00        23.01 o
  26   2  10         27.43         18.41        25.31 o
 -41   3  10        129.16        101.49        26.54 o
 -39   3  10          0.02         18.21        20.65 o
 -37   3  10          1.44          1.14        18.40 o
 -35   3  10        394.30        432.74        41.23 o
 -33   3  10         48.31         50.22        22.68 o
 -31   3  10        225.97        279.01        53.83 o
 -29   3  10        743.34        747.46        79.23 o
 -27   3  10       1280.76       1273.32        80.35 o
 -25   3  10         67.59        111.81        29.50 o
 -23   3  10        253.96        235.64        28.08 o
 -21   3  10       1197.52       1247.78        59.28 o
 -19   3  10        152.30        148.11        22.81 o
 -17   3  10       1002.09       1038.99        68.43 o
 -15   3  10         59.69         52.17        17.67 o
 -13   3  10       1788.17       1657.66       110.90 o
 -11   3  10       1461.47       1447.47        69.70 o
  -9   3  10       2057.61       1924.44        89.43 o
  -7   3  10        104.76        110.11        22.76 o
  -5   3  10        128.95        134.57        18.29 o
  -3   3  10         70.98         56.28        10.48 o
  -1   3  10        958.07        863.23       112.91 o
   1   3  10        529.54        282.01        53.86 o
   3   3  10         51.96         46.47        34.51 o
   5   3  10       2759.66       2534.46       388.82 o
   7   3  10        329.41        398.35       118.49 o
   9   3  10         49.45         64.18        12.71 o
  11   3  10         52.57         46.01        20.71 o
  13   3  10        620.36        777.63        87.43 o
  15   3  10        199.26        174.85        34.51 o
  17   3  10        190.30        172.55        34.51 o
  19   3  10          8.13          4.60        20.71 o
  21   3  10        203.95        271.48        48.31 o
  23   3  10          0.05         -6.90        23.01 o
 -38   4  10        284.49        301.09        62.12 o
 -36   4  10         84.37         77.19        23.34 o
 -34   4  10         12.41         11.05        19.55 o
 -32   4  10         24.43         23.79        19.91 o
 -30   4  10         15.23         38.12        18.43 o
 -28   4  10        337.09        357.26        38.89 o
 -26   4  10         98.58        101.48        21.98 o
 -24   4  10        440.76        481.75        59.86 o
 -22   4  10       1782.34       1663.36       101.93 o
 -20   4  10        454.37        435.75        56.18 o
 -18   4  10        504.03        442.27        39.85 o
 -16   4  10        404.39        428.82        38.52 o
 -14   4  10        476.49        423.71        38.31 o
 -12   4  10        356.93        329.64        33.62 o
 -10   4  10       1408.66       1278.83        94.87 o
  -8   4  10       2022.49       1835.85       140.80 o
  -6   4  10        600.63        566.26        39.86 o
  -4   4  10       2775.12       2428.44       126.14 o
  -2   4  10        147.66        125.06        20.09 o
   0   4  10       4870.18       4278.29       739.67 o
   2   4  10        792.93        381.91       105.83 o
   4   4  10       1599.94        945.58       184.05 o
   8   4  10       1469.37       1552.96       156.45 o
  10   4  10        425.66        503.85        66.72 o
  12   4  10       1175.14       1118.13       119.64 o
  14   4  10        133.21        161.05        34.51 o
  16   4  10        146.61        133.44        34.51 o
  18   4  10        557.25        733.92        87.43 o
  20   4  10        184.31        259.98        48.31 o
 -33   5  10          2.29        -19.78        19.78 o
 -31   5  10         82.99         64.27        23.72 o
 -29   5  10         24.13         29.28        21.05 o
 -27   5  10        185.14        166.10        28.26 o
 -25   5  10        124.49        184.56        41.27 o
 -23   5  10          5.85         10.60        30.40 o
 -21   5  10         17.92          4.86        29.15 o
 -19   5  10        561.01        541.67        86.28 o
 -17   5  10          2.13        -12.38        25.43 o
 -15   5  10        231.61        241.59        63.27 o
 -13   5  10        291.14        353.18        32.03 o
 -11   5  10        501.16        532.07        83.65 o
  -9   5  10        239.11        236.05        51.30 o
  -7   5  10         83.15        116.41        19.52 o
  -5   5  10        106.26         79.90        24.80 o
  -3   5  10          6.44         23.35        13.65 o
  -1   5  10          0.00         10.67        15.66 o
   1   5  10        150.38        140.18        49.46 o
   3   5  10         12.14        -16.10        82.82 o
   5   5  10        142.57         85.13        27.61 o
   7   5  10          0.52        -18.41        18.41 o
   9   5  10        212.60        266.88        46.01 o
  11   5  10        494.18        554.47        73.62 o
  13   5  10        159.85        170.25        39.11 o
  15   5  10         21.16         25.31        25.31 o
 -26   6  10         17.53         16.10        43.71 o
 -24   6  10         31.97         13.80        41.41 o
 -22   6  10        709.52        731.62       110.43 o
 -20   6  10         88.27        115.60        37.88 o
 -18   6  10        241.63        227.77        59.82 o
 -16   6  10          1.70          4.38        31.92 o
 -14   6  10        153.52        199.04        25.92 o
 -12   6  10         10.87          5.96        15.53 o
 -10   6  10          0.50         -0.46        14.80 o
  -8   6  10         55.32         40.59        15.78 o
  -6   6  10         61.78        101.99        70.17 o
  -4   6  10         93.01         78.37        28.76 o
  -2   6  10        133.84        193.19        77.07 o
   0   6  10        105.25         89.73        20.71 o
   2   6  10        313.01        379.61        55.22 o
   4   6  10         61.03        126.54        32.21 o
   6   6  10         71.86        110.43        32.21 o
   8   6  10        160.21        209.36        43.71 o
 -43   1  11        100.35         85.04        25.26 o
 -41   1  11         41.63         16.73        16.89 o
 -39   1  11         41.52         22.96        15.79 o
 -37   1  11        766.46        754.81        54.41 o
 -35   1  11        405.45        499.09        44.67 o
 -33   1  11          2.57        -12.28        16.94 o
 -31   1  11        137.75        156.23        32.15 o
 -29   1  11        144.71        141.54        19.56 o
 -27   1  11          3.73         18.85        13.94 o
 -25   1  11         12.73         15.91        12.83 o
 -23   1  11        175.41        163.63        25.01 o
 -21   1  11         73.74         41.83        17.25 o
 -19   1  11        137.28        137.53        21.82 o
 -17   1  11        332.67        342.24        22.96 o
 -15   1  11       1020.79       1103.15        53.42 o
 -13   1  11       1119.63       1301.28        52.53 o
 -11   1  11        271.69        297.79        19.85 o
  -9   1  11        940.84        980.24        46.34 o
  -7   1  11        821.60        846.07        52.61 o
  -5   1  11       1389.93       1357.39       162.68 o
  -3   1  11        308.96        277.71        40.51 o
  -1   1  11        104.05        108.71        45.20 o
   1   1  11         11.28         28.76        39.04 o
   3   1  11       2323.56       1715.02       154.14 o
   5   1  11         10.22          5.75        40.67 o
   7   1  11        719.53        418.72       121.94 o
   9   1  11         18.26          4.60        13.80 o
  11   1  11       1433.28       1494.60       104.92 o
  13   1  11        684.82        778.61        60.13 o
  15   1  11         58.19         57.40        16.03 o
  17   1  11        247.96        264.01        29.80 o
  19   1  11        238.70        268.13        33.36 o
  21   1  11          9.98         18.16        15.39 o
  23   1  11         79.77         54.80        17.67 o
  25   1  11         80.00         78.22        19.52 o
 -42   2  11        481.48        464.43        46.76 o
 -40   2  11        576.92        575.84        79.33 o
 -38   2  11         68.73         84.39        23.28 o
 -36   2  11         17.65         20.61        17.94 o
 -34   2  11         12.46         11.97        21.80 o
 -32   2  11        294.37        306.78        34.08 o
 -30   2  11         56.27         43.59        19.49 o
 -28   2  11          0.39         -3.26        15.05 o
 -26   2  11       1209.55       1275.58        80.56 o
 -24   2  11          7.20          8.05        17.11 o
 -22   2  11        833.31        826.34        43.04 o
 -20   2  11          4.51         18.22         7.91 o
 -18   2  11        268.01        250.39        18.85 o
 -16   2  11         23.89         20.25         8.97 o
 -14   2  11       1469.57       1484.06        69.35 o
 -12   2  11       3423.01       3490.83       153.71 o
 -10   2  11         15.52         67.94        45.84 o
  -8   2  11       2508.85       2206.48       122.04 o
  -6   2  11          0.21          8.37        31.26 o
  -4   2  11        547.32        519.61        54.15 o
  -2   2  11        982.55        875.52        77.84 o
   0   2  11        354.02        297.68        55.83 o
   2   2  11        672.99        522.09        74.59 o
   4   2  11         21.83         15.86        44.77 o
   6   2  11        540.34        565.03       157.60 o
   8   2  11         40.24         19.98        42.56 o
  10   2  11         76.47         42.12        24.16 o
  12   2  11        435.11        398.94        36.36 o
  14   2  11        804.55        744.21        56.87 o
  16   2  11        258.79        303.35        33.36 o
  18   2  11        488.90        515.88        43.83 o
  20   2  11         62.78         75.19        17.67 o
  22   2  11          0.39        -11.50        20.71 o
  24   2  11          0.16         13.80        25.31 o
 -41   3  11        217.47        168.05        31.64 o
 -39   3  11         83.96         54.34        23.68 o
 -37   3  11        121.02        180.70        28.77 o
 -35   3  11        372.12        326.18        58.99 o
 -33   3  11        479.87        447.56        42.76 o
 -31   3  11        605.87        606.86        74.96 o
 -29   3  11       1365.52       1386.63        87.41 o
 -27   3  11       1072.31       1083.46        72.35 o
 -25   3  11          4.12         18.31        16.45 o
 -23   3  11         53.08         45.85        18.99 o
 -21   3  11        843.01        879.34        62.63 o
 -19   3  11         37.89         48.40        18.88 o
 -17   3  11        821.73        715.50        53.39 o
 -15   3  11        243.66        228.62        28.00 o
 -13   3  11       7148.04       6786.00       292.27 o
 -11   3  11         13.30         27.61        16.10 o
  -9   3  11        175.75        191.45        18.58 o
  -7   3  11        201.65        206.01        19.79 o
  -5   3  11       1671.53       1681.53       128.46 o
  -3   3  11          9.82         17.35        25.78 o
  -1   3  11       1015.18       1071.67       140.89 o
   1   3  11          1.81        -17.98        36.93 o
   3   3  11        490.19        509.01        86.28 o
   5   3  11        833.13        818.96       177.15 o
   7   3  11        368.18        349.18       118.49 o
   9   3  11        317.90        282.98        43.71 o
  11   3  11        478.82        506.15        64.42 o
  13   3  11         23.29         62.12        25.31 o
  15   3  11         36.21         75.92        27.61 o
  17   3  11         64.89         75.92        29.91 o
  19   3  11        113.52        121.94        34.51 o
  21   3  11         48.03         55.22        25.31 o
 -38   4  11        130.08        110.79        30.22 o
 -36   4  11          3.24          4.00        20.33 o
 -34   4  11          0.24         10.10        20.31 o
 -32   4  11         90.88         85.65        23.91 o
 -30   4  11          0.17         10.19        22.54 o
 -28   4  11          6.26         -1.31        17.81 o
 -26   4  11        169.02        157.83        34.38 o
 -24   4  11         96.96        108.16        23.98 o
 -22   4  11         25.23         42.55        39.85 o
 -20   4  11        469.10        433.88        51.20 o
 -18   4  11         49.72         43.43        19.83 o
 -16   4  11        383.04        400.27        38.01 o
 -14   4  11        102.84         83.82        25.72 o
 -12   4  11        310.18        323.76        28.08 o
 -10   4  11         98.95        102.17        18.26 o
  -8   4  11         87.49         91.61        16.56 o
  -6   4  11        412.79        404.50        73.11 o
  -4   4  11        146.77        166.73        46.01 o
  -2   4  11         72.85         29.26        15.73 o
   0   4  11         15.54         22.07        47.16 o
   2   4  11        193.58         96.63        85.13 o
   4   4  11        474.95        262.28       124.24 o
   8   4  11          8.67          6.90        20.71 o
  10   4  11         86.68        124.24        34.51 o
  12   4  11        434.31        611.98        75.92 o
  14   4  11          0.04         16.10        25.31 o
  16   4  11          2.16         52.92        27.61 o
  18   4  11         29.52         48.31        29.91 o
 -33   5  11         10.91         27.61        50.62 o
 -31   5  11        102.28         69.72        37.31 o
 -29   5  11         63.45        116.07        39.83 o
 -27   5  11         44.81         38.51        33.36 o
 -25   5  11        138.73        117.18        36.36 o
 -23   5  11        135.38        103.91        38.64 o
 -21   5  11         97.62         97.40        35.93 o
 -19   5  11          0.37          9.73        30.95 o
 -17   5  11        312.79        379.97       124.24 o
 -15   5  11         64.35         68.22        17.38 o
 -13   5  11         24.07          3.65        19.84 o
 -11   5  11        286.22        361.99        39.23 o
  -9   5  11          0.19          4.71        20.04 o
  -7   5  11          0.92        -12.86        12.86 o
  -5   5  11         11.46         12.37        13.37 o
  -3   5  11         42.83         68.65        28.76 o
  -1   5  11        110.92         98.69        44.86 o
   1   5  11         56.89        -50.62        73.62 o
   3   5  11         68.10        -57.52        82.82 o
   5   5  11          7.50          6.90        23.01 o
   7   5  11        292.75        386.52        57.52 o
   9   5  11        328.86        349.70        57.52 o
  11   5  11          2.60        -18.41        18.41 o
  13   5  11          0.51        -20.71        20.71 o
 -24   6  11          7.78         39.11        48.31 o
 -22   6  11          5.06         37.61        86.28 o
 -20   6  11         28.17         29.71        37.59 o
 -18   6  11          7.30          4.94        31.92 o
 -16   6  11         81.66         92.45        21.18 o
 -14   6  11        163.77        142.29        27.57 o
 -12   6  11         42.55         72.50        20.40 o
 -10   6  11          4.97          2.39        15.75 o
  -8   6  11         43.32         40.65        18.62 o
  -6   6  11         40.94         16.73        15.68 o
  -4   6  11         24.55         31.14        17.89 o
  -2   6  11        113.12        123.24        44.86 o
   2   6  11         64.30         75.92        29.91 o
   4   6  11          7.30         36.81        25.31 o
   6   6  11         21.28         52.92        27.61 o
 -44   0  12          3.14        -24.16        24.16 o
 -42   0  12        143.58        184.17        35.79 o
 -40   0  12        145.47        184.36        39.11 o
 -38   0  12        192.94        147.62        31.69 o
 -36   0  12        485.60        544.31       102.38 o
 -34   0  12       1013.91        988.68       141.49 o
 -32   0  12          6.38         22.50        21.92 o
 -30   0  12        123.97        149.67        29.15 o
 -28   0  12        183.25        113.94        27.51 o
 -26   0  12       1311.36       1416.55       104.85 o
 -24   0  12       1602.74       1985.75       139.79 o
 -22   0  12       1037.42       1106.75        90.88 o
 -20   0  12        115.33        132.82        42.56 o
 -18   0  12         24.86         20.71        10.74 o
 -16   0  12        895.48        964.60        63.37 o
 -14   0  12       2214.23       2533.16       151.46 o
 -12   0  12       1307.94       1362.01       103.53 o
 -10   0  12        135.43        414.12        73.62 o
  -8   0  12         66.29        118.25        42.56 o
  -6   0  12        473.36        388.82        80.52 o
  -4   0  12         73.22         64.42        55.22 o
  -2   0  12       2205.08       2215.56       248.47 o
   0   0  12        957.07        651.09       117.33 o
   2   0  12        247.63        108.13        69.02 o
   4   0  12        215.75        158.75        78.22 o
   6   0  12        219.18        213.96        87.43 o
  10   0  12        512.28        690.21        75.92 o
  12   0  12        109.52        151.85        29.91 o
  14   0  12         22.99         23.01        20.71 o
  16   0  12        345.43        354.31        50.62 o
  18   0  12         12.34         -2.30        20.71 o
  20   0  12        484.08        639.59        75.92 o
  22   0  12          3.21          2.30        20.71 o
  24   0  12        155.61        163.35        39.11 o
 -43   1  12        116.93         84.10        25.79 o
 -41   1  12          5.05          0.45        16.12 o
 -39   1  12         94.99        102.69        20.66 o
 -37   1  12         87.58         79.94        18.88 o
 -35   1  12        153.24        164.22        22.45 o
 -33   1  12         78.30         79.30        18.05 o
 -31   1  12        123.13        103.89        24.68 o
 -29   1  12        214.30        202.39        34.54 o
 -27   1  12        403.47        384.77        48.94 o
 -25   1  12        264.13        236.86        28.70 o
 -23   1  12         58.49         56.32        19.12 o
 -21   1  12        491.92        603.16        46.88 o
 -19   1  12         27.99         34.30        10.80 o
 -17   1  12         56.02         96.69        12.76 o
 -15   1  12         11.81         41.52         8.50 o
 -13   1  12       2183.51       2381.44       100.02 o
 -11   1  12        318.89        415.34        28.43 o
  -9   1  12          0.67         11.61        44.44 o
  -7   1  12        733.41        728.13        78.91 o
  -5   1  12        356.01        337.30        29.18 o
  -3   1  12       3129.00       2277.94       354.31 o
  -1   1  12        307.88        168.29        48.65 o
   1   1  12         58.94         39.29        41.46 o
   3   1  12        202.75        127.15        77.07 o
   5   1  12        123.78         25.07        47.09 o
   7   1  12        248.42         96.63        89.73 o
   9   1  12        414.84        490.05        57.52 o
  11   1  12       2537.11       2706.07       184.64 o
  13   1  12         23.14         11.10        13.76 o
  15   1  12       1006.72       1035.22        77.26 o
  17   1  12        197.65        202.80        26.03 o
  19   1  12        391.14        525.07        47.97 o
  21   1  12         51.61         58.96        19.56 o
  23   1  12        261.46        336.85        38.00 o
 -42   2  12          0.10         36.86        22.02 o
 -40   2  12        735.31        698.94        77.98 o
 -38   2  12        341.51        309.48        44.20 o
 -36   2  12       1309.38       1338.36        88.02 o
 -34   2  12         12.23          3.76        18.83 o
 -32   2  12        689.47        698.43        55.17 o
 -30   2  12         20.51         26.41        19.23 o
 -28   2  12       1104.40       1127.25        73.84 o
 -26   2  12          0.18        -16.46        16.46 o
 -24   2  12        426.55        420.66        26.95 o
 -22   2  12        378.45        377.97        31.88 o
 -20   2  12       1803.15       1759.13        81.84 o
 -18   2  12       2591.22       2676.17       130.17 o
 -16   2  12       3536.59       3711.08       163.02 o
 -14   2  12       1409.33       1615.88        84.42 o
 -12   2  12       1662.78       1889.73       144.78 o
 -10   2  12        928.57       1046.11        78.80 o
  -8   2  12        476.74        629.50       112.04 o
  -6   2  12        264.46        268.26        26.95 o
  -4   2  12       1079.80       1009.63       112.88 o
  -2   2  12          0.34        -33.07        33.61 o
   0   2  12         24.79         46.59        41.46 o
   2   2  12       2418.76       1436.88       203.61 o
   4   2  12        435.19        244.49        61.76 o
   6   2  12        444.98        425.05        71.32 o
   8   2  12         80.95        105.83        23.01 o
  10   2  12        171.29        213.20        24.86 o
  12   2  12        392.63        476.11        42.20 o
  14   2  12          6.33         -1.38        13.80 o
  16   2  12        326.17        310.59        33.08 o
  18   2  12          5.17         16.10        23.01 o
  20   2  12         35.78         39.11        25.31 o
  22   2  12         41.95         73.62        32.21 o
 -39   3  12         65.28         49.17        23.88 o
 -37   3  12        314.25        329.03        39.76 o
 -35   3  12         25.14         43.91        22.02 o
 -33   3  12        333.76        255.30        33.11 o
 -31   3  12         28.60         41.22        25.44 o
 -29   3  12        116.10        102.29        23.88 o
 -27   3  12        694.49        688.05        56.43 o
 -25   3  12         49.55         34.53        19.49 o
 -23   3  12       2133.66       2120.22       125.55 o
 -21   3  12         77.43         94.24        22.33 o
 -19   3  12        506.99        489.93        43.90 o
 -17   3  12        369.14        368.23        52.57 o
 -15   3  12       5375.49       5044.30       217.69 o
 -11   3  12       1681.62       1715.53       182.56 o
  -9   3  12       2156.10       2360.73       108.73 o
  -5   3  12        398.40        288.92        36.65 o
  -3   3  12          0.10         -1.17        19.25 o
  -1   3  12       2980.09       2175.91       176.53 o
   1   3  12        781.61        426.37        71.28 o
   3   3  12       1040.76        815.70       117.33 o
   5   3  12         23.43        -62.12        62.12 o
   7   3  12        313.64         78.22        94.33 o
   9   3  12        156.13        184.05        36.81 o
  11   3  12        140.04        105.83        29.91 o
  13   3  12         32.35         11.50        20.71 o
  15   3  12         42.47         59.82        27.61 o
  17   3  12        240.99        349.70        55.22 o
  19   3  12          6.93         16.10        20.71 o
 -36   4  12         81.18         59.46        25.33 o
 -34   4  12         31.30         30.00        23.68 o
 -32   4  12         52.29         57.88        23.98 o
 -30   4  12        162.68        104.78        36.58 o
 -28   4  12        234.36        241.35        34.04 o
 -26   4  12        441.82        377.91        39.19 o
 -24   4  12        236.39        308.62        49.27 o
 -22   4  12          3.11          9.99        18.63 o
 -20   4  12          0.29         27.30        19.37 o
 -18   4  12          9.70         46.08        24.93 o
 -16   4  12         28.71         56.81        30.74 o
 -14   4  12          1.19          1.16        12.07 o
 -12   4  12        678.04        684.73        46.26 o
 -10   4  12          0.52         28.53        69.63 o
  -8   4  12         71.15         85.90        17.23 o
  -6   4  12        297.49        273.87        56.37 o
  -4   4  12         97.31         53.96        54.07 o
  -2   4  12         15.35         -4.22        14.95 o
   0   4  12        111.90         98.93        85.13 o
   2   4  12        416.40        331.30       117.33 o
   4   4  12        252.77         96.63        85.13 o
   8   4  12        191.35        262.28        46.01 o
  10   4  12         39.52         32.21        25.31 o
  12   4  12        472.56        623.49        78.22 o
  14   4  12         72.24        112.73        34.51 o
  16   4  12         83.69         96.63        32.21 o
 -31   5  12          3.38        -20.47        30.22 o
 -29   5  12         63.52         66.05        38.94 o
 -27   5  12        480.49        521.43        68.33 o
 -25   5  12         40.13         11.95        33.32 o
 -23   5  12          9.06         38.45        33.13 o
 -21   5  12         23.76         43.23        33.61 o
 -19   5  12          5.91         38.08        28.91 o
 -17   5  12        414.34        395.79        69.97 o
 -15   5  12        196.16        248.48        28.10 o
 -13   5  12        205.25        210.09        25.08 o
 -11   5  12        180.42        211.69        25.56 o
  -9   5  12         10.58         20.78        17.34 o
  -7   5  12          0.72          5.55        13.64 o
  -5   5  12        288.07        261.41        34.59 o
  -3   5  12         35.60         35.07        41.41 o
  -1   5  12        309.49        323.14        43.71 o
   1   5  12        107.05         85.13       108.13 o
   3   5  12          3.80         59.82       101.23 o
   5   5  12         13.07        -20.71        20.71 o
   7   5  12        196.68        276.08        50.62 o
   9   5  12        243.17        326.70        55.22 o
  11   5  12        241.42        223.17        46.01 o
 -22   6  12         29.03         92.69        40.00 o
 -20   6  12         69.02         22.31        34.84 o
 -18   6  12         79.52        106.69        22.79 o
 -16   6  12         74.79        125.17        26.35 o
 -14   6  12         98.31        131.37        24.11 o
 -12   6  12          3.45         12.27        17.38 o
 -10   6  12        116.15        118.58        39.29 o
  -8   6  12          0.35        -19.08        21.86 o
  -6   6  12         13.96         18.52        35.66 o
  -4   6  12          5.61         54.17        20.05 o
  -2   6  12        136.04        132.78        26.44 o
   2   6  12        104.02        121.94        32.21 o
 -43   1  13         48.47         78.32        25.53 o
 -41   1  13         15.16         -6.84        21.58 o
 -39   1  13        151.31        144.73        23.57 o
 -37   1  13         45.72         40.12        17.12 o
 -35   1  13        406.63        437.70        49.48 o
 -33   1  13        144.73        126.77        22.91 o
 -31   1  13         23.10         23.60        18.03 o
 -29   1  13         63.59         52.03        20.34 o
 -27   1  13        207.96        233.29        30.03 o
 -25   1  13         22.99         31.96        19.12 o
 -23   1  13        850.50        795.25        42.62 o
 -21   1  13         76.65         53.71        12.76 o
 -19   1  13        194.95        170.68        28.23 o
 -17   1  13        141.89        144.54        15.22 o
 -15   1  13        721.50        727.62        36.50 o
 -13   1  13        568.36        716.44        56.45 o
 -11   1  13       1368.05       1392.78        78.93 o
  -9   1  13         24.13        368.11        73.62 o
  -7   1  13        741.08        725.52        84.95 o
  -5   1  13         13.55         34.54        12.97 o
  -3   1  13       1415.17       1293.21       125.44 o
  -1   1  13        782.43        613.88        82.05 o
   1   1  13       1217.88        848.46        99.20 o
   3   1  13        294.01        259.05        63.38 o
   5   1  13        661.71        257.84        69.13 o
   7   1  13         95.57         25.31        85.13 o
   9   1  13        984.74       1138.49        82.92 o
  11   1  13       1176.59       1218.18        87.85 o
  13   1  13         63.18         48.68        15.39 o
  15   1  13        161.16        236.00        40.26 o
  17   1  13          4.83        -10.21        12.71 o
  19   1  13        144.40        138.38        23.55 o
  21   1  13          0.16         -8.44        14.37 o
 -42   2  13          0.87          8.48        22.25 o
 -40   2  13        192.61        168.35        31.07 o
 -38   2  13        436.79        385.74        41.01 o
 -36   2  13         13.76         29.04        20.92 o
 -34   2  13        675.47        792.52        67.50 o
 -32   2  13        585.99        612.03       103.59 o
 -30   2  13       1136.37       1144.32        76.89 o
 -28   2  13         51.99         74.04        23.28 o
 -26   2  13        341.31        353.06        25.39 o
 -24   2  13       1878.48       1923.43        89.30 o
 -22   2  13        207.68        211.74        18.11 o
 -20   2  13        830.64        852.60        59.83 o
 -18   2  13         86.39         86.63        15.61 o
 -16   2  13       8431.26       8457.77       307.77 o
 -14   2  13       1377.80       1801.20       158.75 o
 -12   2  13       1464.10       1635.86        99.22 o
 -10   2  13         50.90        433.90        58.56 o
  -8   2  13        820.62        822.53        54.40 o
  -6   2  13        144.24        157.77        65.93 o
  -4   2  13         23.75         25.86        26.98 o
  -2   2  13       1545.39       1230.43       119.86 o
   0   2  13        192.04        125.41        64.42 o
   2   2  13       2267.05       1334.36       360.06 o
   4   2  13         38.57        -41.25        45.20 o
   6   2  13         71.44         62.49        36.81 o
   8   2  13          1.06         11.50        16.10 o
  10   2  13        426.75        479.16        63.27 o
  12   2  13        472.44        471.56        41.46 o
  14   2  13        104.90        149.13        22.60 o
  16   2  13         25.92          4.60        23.01 o
  18   2  13         62.75         48.31        25.31 o
  20   2  13          5.09         23.01        25.31 o
 -39   3  13         14.10          6.69        22.50 o
 -37   3  13        361.64        395.58        43.96 o
 -35   3  13          8.63         12.31        21.98 o
 -33   3  13        209.69        156.98        29.36 o
 -31   3  13          7.86         10.17        20.31 o
 -29   3  13        294.16        287.94        51.06 o
 -27   3  13         83.02         97.51        25.78 o
 -25   3  13       3152.73       3041.15       174.19 o
 -23   3  13          1.45          4.52        17.40 o
 -21   3  13       1829.16       1758.74       107.64 o
 -19   3  13         14.91         17.83        19.52 o
 -17   3  13          8.72         11.03        12.35 o
 -15   3  13         35.94         51.03        15.31 o
 -13   3  13       1071.57       1112.88        58.77 o
 -11   3  13       2103.70       2237.36       118.22 o
  -9   3  13        112.80        694.81        98.93 o
  -7   3  13        704.09        700.64        49.23 o
  -5   3  13         34.25         21.61        22.56 o
  -3   3  13       1470.17       1378.31       179.54 o
  -1   3  13        529.29        369.55        65.53 o
   1   3  13         23.06        -11.90        41.46 o
   3   3  13        175.22        232.37        89.73 o
   5   3  13        224.48        112.73       103.53 o
   9   3  13        178.77        167.95        32.21 o
  11   3  13        281.92        276.08        48.31 o
  13   3  13        456.39        519.96        71.32 o
  15   3  13         33.73         89.73        32.21 o
  17   3  13          8.27         18.41        25.31 o
 -36   4  13          4.93         -9.97        27.17 o
 -34   4  13        163.85        159.88        45.27 o
 -32   4  13         19.26         13.02        21.36 o
 -30   4  13          0.76          4.66        20.88 o
 -28   4  13          8.61          1.53        20.41 o
 -26   4  13          0.46          2.46        21.32 o
 -24   4  13         10.10         18.12        20.60 o
 -22   4  13         71.15         66.22        24.08 o
 -20   4  13          0.13         36.73        20.25 o
 -18   4  13        271.39        258.44        24.77 o
 -16   4  13         32.08         56.88        38.35 o
 -14   4  13        165.59        220.85        32.54 o
 -12   4  13         10.52          6.41        16.15 o
 -10   4  13        523.19        595.66        70.99 o
  -8   4  13        173.06        196.41        26.19 o
  -6   4  13         49.81         49.38        17.82 o
  -4   4  13         90.91        137.32        27.61 o
  -2   4  13         65.40         42.21        28.76 o
   0   4  13         76.85        -32.21        62.12 o
   2   4  13         46.36         16.10        85.13 o
   4   4  13          0.63        165.65       108.13 o
   8   4  13         21.01         23.01        23.01 o
  10   4  13         33.04         20.71        23.01 o
  12   4  13         86.68         78.22        29.91 o
 -29   5  13        182.87         87.43        39.04 o
 -27   5  13         66.58         68.27        39.63 o
 -25   5  13          1.86          0.18        29.26 o
 -23   5  13          7.03         26.91        66.72 o
 -21   5  13         99.49         61.20        32.23 o
 -19   5  13         10.38         25.56        17.38 o
 -17   5  13        325.48        306.10        31.26 o
 -15   5  13         51.29         60.06        18.51 o
 -13   5  13        166.08        199.95        27.61 o
 -11   5  13          0.14         31.44        36.15 o
  -9   5  13        854.47        836.50       103.35 o
  -7   5  13         85.52        105.55        27.61 o
  -5   5  13        243.73        275.33        86.28 o
  -3   5  13         65.03         71.32        22.29 o
  -1   5  13        109.99         27.61        87.43 o
   1   5  13         24.22        -43.71        85.13 o
   3   5  13        294.16        140.34        98.93 o
   5   5  13        101.85        131.14        34.51 o
   7   5  13         30.45          6.90        23.01 o
 -18   6  13         18.30         18.96        19.84 o
 -16   6  13         10.00         24.27        19.58 o
 -14   6  13         26.56         31.78        24.50 o
 -12   6  13          3.88         -0.97        18.75 o
 -10   6  13        145.51        321.33        79.37 o
  -8   6  13         22.14         10.09        23.01 o
  -6   6  13         95.12        146.45        74.77 o
  -4   6  13          7.03        -17.89        17.89 o
 -42   0  14        198.39        181.65        39.83 o
 -40   0  14        565.14        613.11        90.88 o
 -38   0  14        609.09        574.21        61.76 o
 -36   0  14        648.35        674.51       179.45 o
 -34   0  14          2.32         11.15        20.96 o
 -32   0  14        523.45        576.57        79.37 o
 -30   0  14        213.21        257.05        59.82 o
 -28   0  14         19.95         17.67        21.25 o
 -26   0  14          6.86          6.49        22.60 o
 -24   0  14        119.13        225.47        57.52 o
 -22   0  14          9.59         -0.42        34.51 o
 -20   0  14       1146.97       1141.13       109.28 o
 -18   0  14        124.68         93.46        17.09 o
 -16   0  14         71.73         83.16        40.26 o
 -14   0  14         37.08         76.70        15.35 o
 -12   0  14        280.62        272.60        27.58 o
 -10   0  14        864.41        947.51        65.71 o
  -8   0  14       1331.44       1389.61       174.85 o
  -6   0  14        146.12        220.87        73.62 o
  -4   0  14         12.45        -48.31        48.31 o
  -2   0  14        724.33        377.31        92.03 o
   0   0  14       1056.06        630.39       117.33 o
   2   0  14        260.28        112.73        73.62 o
   4   0  14        327.54        285.29        96.63 o
   6   0  14        142.22        167.95        87.43 o
   8   0  14         13.97         -6.90        16.10 o
  10   0  14       4815.96       5661.99       533.76 o
  12   0  14         21.75          6.90        18.41 o
  14   0  14          5.78         -4.60        18.41 o
  16   0  14          3.19          6.90        20.71 o
  18   0  14        188.15        200.16        39.11 o
 -41   1  14         11.53         16.77        19.61 o
 -39   1  14        288.37        328.49        34.87 o
 -37   1  14        403.12        450.86        37.79 o
 -35   1  14         37.49         58.95        30.16 o
 -33   1  14        358.27        339.44        38.39 o
 -31   1  14        960.82        913.37        64.98 o
 -29   1  14         23.18         37.08        19.63 o
 -27   1  14         23.93         24.08        19.23 o
 -25   1  14        303.13        288.29        23.43 o
 -23   1  14          1.79         -8.96         9.56 o
 -21   1  14        184.96        202.18        15.72 o
 -19   1  14        168.12        209.01        16.76 o
 -17   1  14       1053.48       1083.08        52.96 o
 -15   1  14        211.01        203.61        40.84 o
 -13   1  14        782.28        808.50        40.88 o
 -11   1  14          7.47        246.93        65.57 o
  -9   1  14         38.05         43.57        14.68 o
  -7   1  14          6.08         12.24        18.26 o
  -5   1  14       1063.84        907.30        98.17 o
  -3   1  14          0.24         24.16        39.04 o
  -1   1  14        450.17        420.56        72.27 o
   1   1  14       1062.65        748.51        95.97 o
   3   1  14         23.97         66.72        50.43 o
   5   1  14        216.26        224.93        68.44 o
   7   1  14          0.03         16.91        15.81 o
   9   1  14         37.69         24.16        14.64 o
  11   1  14        126.39        133.81        25.31 o
  13   1  14        128.25        182.71        25.18 o
  15   1  14         43.70         29.67        15.39 o
  17   1  14          8.95         29.91        16.27 o
 -40   2  14         41.94         -3.35        23.24 o
 -38   2  14          0.01         13.56        22.59 o
 -36   2  14          0.06          3.63        20.50 o
 -34   2  14         35.20         37.32        24.00 o
 -32   2  14         80.27         75.74        24.17 o
 -30   2  14        500.68        539.46        48.52 o
 -28   2  14       1263.05       1345.09        66.99 o
 -26   2  14        112.76        124.63        15.04 o
 -24   2  14        152.83        151.13        16.48 o
 -22   2  14         61.17         59.51        14.70 o
 -20   2  14        510.00        493.08        26.67 o
 -18   2  14        321.10        306.74        29.06 o
 -16   2  14          7.18         24.35        14.21 o
 -14   2  14        732.56        759.16        51.84 o
 -12   2  14        690.27        701.37        86.14 o
 -10   2  14        717.48        859.43        57.73 o
  -8   2  14        247.08        205.57        72.85 o
  -6   2  14        732.32        727.07        54.78 o
  -4   2  14        317.90        228.98        55.97 o
  -2   2  14        777.59        497.44        75.63 o
   0   2  14        572.57        513.34        81.18 o
   2   2  14         28.25        -17.51        39.63 o
   4   2  14          9.81         52.92        78.22 o
   6   2  14         84.77         37.39        75.92 o
   8   2  14        267.04        333.60        46.01 o
  10   2  14        750.36        900.99        69.01 o
  12   2  14        114.67        181.75        39.11 o
  14   2  14        386.82        331.30        50.62 o
  16   2  14          1.11        -20.71        20.71 o
 -37   3  14        122.07        116.85        29.12 o
 -35   3  14         61.19         42.96        24.84 o
 -33   3  14          3.17         -1.32        20.73 o
 -31   3  14          0.66         17.12        23.24 o
 -29   3  14        478.62        483.72        47.18 o
 -27   3  14        360.74        395.91        41.71 o
 -25   3  14        300.75        314.00        37.00 o
 -23   3  14         23.40         12.03        19.97 o
 -21   3  14        175.02        182.85        42.56 o
 -19   3  14        213.73        204.84        22.55 o
 -17   3  14        236.19        224.07        27.23 o
 -15   3  14       1617.06       1619.31        80.20 o
 -13   3  14        142.96        224.49       106.06 o
 -11   3  14         32.65         46.96        28.52 o
  -9   3  14        126.01        125.68        22.03 o
  -7   3  14         94.18         74.84        41.50 o
  -5   3  14         87.28        109.08        33.30 o
  -3   3  14         90.07         81.35        75.92 o
  -1   3  14        517.15        193.26        96.63 o
   1   3  14        149.90         89.73        85.13 o
   3   3  14          1.37        126.54        96.63 o
   5   3  14        129.53         50.62        85.13 o
   9   3  14        533.95        632.69        75.92 o
  11   3  14        241.10        262.28        46.01 o
  13   3  14          1.30         18.41        23.01 o
 -34   4  14        312.86        278.49        40.46 o
 -32   4  14         52.33         46.52        31.33 o
 -30   4  14          1.99          6.26        21.91 o
 -28   4  14          0.07          9.71        21.67 o
 -26   4  14          1.22         -2.73        21.79 o
 -24   4  14         59.13         57.45        25.00 o
 -22   4  14          0.02         10.69        21.05 o
 -20   4  14          0.39          5.72        15.08 o
 -18   4  14        139.70        140.79        42.95 o
 -16   4  14        533.38        453.49        78.69 o
 -14   4  14         20.56         63.43        32.23 o
 -12   4  14        514.68        587.23        84.18 o
 -10   4  14          0.00        147.24        82.82 o
  -8   4  14        144.77        176.70        31.06 o
  -6   4  14         64.82         57.40        23.01 o
  -4   4  14        440.87        499.43       135.74 o
  -2   4  14        203.52        112.73        92.03 o
   0   4  14        110.10        209.36       105.83 o
   2   4  14          9.17          0.00        80.52 o
   4   4  14        256.80        172.55        98.93 o
   8   4  14          4.15        -20.71        20.71 o
  10   4  14         12.65          6.90        23.01 o
 -27   5  14         59.50         50.04        38.14 o
 -25   5  14          6.88         56.24        58.67 o
 -23   5  14         89.87        133.06        51.77 o
 -21   5  14          5.51         -1.29        28.98 o
 -19   5  14         99.86        134.35        24.53 o
 -17   5  14        282.50        287.35        30.75 o
 -15   5  14          0.19          3.03        19.35 o
 -13   5  14          3.65         23.40        16.98 o
 -11   5  14          6.05        -10.50        14.99 o
  -9   5  14          6.78         24.29        17.70 o
  -7   5  14        283.60        462.60       132.29 o
  -5   5  14        187.44        160.89        33.36 o
  -3   5  14         92.39        156.45       101.23 o
  -1   5  14          1.10          6.90        75.92 o
   1   5  14          1.00         64.42       101.23 o
 -41   1  15         44.24         34.55        26.50 o
 -39   1  15        319.37        330.86        47.28 o
 -37   1  15        121.70        102.53        30.60 o
 -35   1  15         13.58         31.02        31.19 o
 -33   1  15          8.59         -0.87        21.67 o
 -31   1  15        104.71         88.42        25.08 o
 -29   1  15         51.37         34.43        23.28 o
 -27   1  15          9.11         20.76        16.27 o
 -25   1  15        108.61        140.61        19.34 o
 -23   1  15         37.50         59.61        10.67 o
 -21   1  15         59.71         66.88        11.39 o
 -19   1  15        387.46        372.90        23.98 o
 -17   1  15          1.61         -9.02        13.62 o
 -15   1  15          8.68        -11.52        14.95 o
 -13   1  15        585.63        518.20        39.59 o
 -11   1  15        182.53        212.75        30.08 o
  -9   1  15        672.46        649.21        99.34 o
  -7   1  15          2.41         60.53        42.20 o
  -5   1  15         80.65         88.11        46.34 o
  -3   1  15         54.84         73.05        45.20 o
  -1   1  15        249.11        163.54        57.32 o
   1   1  15         63.97         53.15        47.81 o
   3   1  15        468.93        325.08       110.43 o
   5   1  15        168.29         65.66        61.76 o
   7   1  15         10.42         20.49        17.92 o
   9   1  15        225.45        249.29        29.15 o
  11   1  15         80.58        108.70        20.96 o
  13   1  15          1.10         -7.17        24.16 o
  15   1  15        151.31        162.80        25.88 o
 -40   2  15          0.01        -17.18        23.04 o
 -38   2  15          0.18        -21.82        21.82 o
 -36   2  15          9.36         34.24        21.98 o
 -34   2  15        166.20        154.61        48.37 o
 -32   2  15        100.89        115.53        27.49 o
 -30   2  15        428.13        443.08        46.57 o
 -28   2  15        286.37        339.54        39.36 o
 -26   2  15        226.51        264.17        29.67 o
 -24   2  15         63.68         57.88        13.24 o
 -22   2  15         10.78         23.19        11.72 o
 -20   2  15         21.13         10.10        10.72 o
 -18   2  15        306.91        320.59        27.20 o
 -16   2  15        143.94        187.30        23.50 o
 -14   2  15          0.77        -14.15        14.15 o
 -12   2  15       1008.09        973.58        62.43 o
 -10   2  15        268.06        324.17        31.26 o
  -8   2  15         44.69         65.67        29.53 o
  -6   2  15       1206.77       1236.68       107.66 o
  -4   2  15        765.00        699.20       106.98 o
  -2   2  15        555.97        521.87       127.69 o
   0   2  15          9.09         20.84        58.67 o
   2   2  15        395.12        245.15        64.68 o
   4   2  15          4.65        -52.92        71.32 o
   6   2  15        111.89         71.42        92.03 o
   8   2  15        296.51        349.70        48.31 o
  10   2  15         63.46         36.81        27.61 o
  12   2  15        277.50        356.61        55.22 o
  14   2  15        178.24        216.26        41.41 o
 -37   3  15        128.53         58.92        78.22 o
 -35   3  15        186.34        157.82        33.30 o
 -33   3  15        655.18        665.19        60.53 o
 -31   3  15         11.44         40.61        30.18 o
 -29   3  15          2.40         -4.60        21.51 o
 -27   3  15          7.02         18.65        23.25 o
 -25   3  15         89.59         88.94        28.50 o
 -23   3  15          8.76         -7.25        21.98 o
 -21   3  15         31.00         41.41        19.59 o
 -19   3  15       1225.76       1236.53       112.57 o
 -17   3  15       1858.26       1972.31        95.21 o
 -15   3  15         22.80         93.43        73.00 o
 -13   3  15          4.14          0.10        14.65 o
 -11   3  15         51.23         21.69        16.66 o
  -9   3  15        200.85        262.25        29.51 o
  -7   3  15         18.05         29.54        26.66 o
  -5   3  15         25.08         18.78        31.06 o
  -3   3  15          0.46         50.62        71.32 o
  -1   3  15        547.83        158.75        87.43 o
   1   3  15         17.49        -46.01        75.92 o
   3   3  15          0.05         34.51        82.82 o
   5   3  15        155.98        253.08       126.54 o
   9   3  15          5.75         36.81        23.01 o
  11   3  15         93.78        154.15        39.11 o
 -32   4  15         45.17         23.56        26.56 o
 -30   4  15         80.19        116.58        30.73 o
 -28   4  15          0.02          7.21        23.15 o
 -26   4  15        121.47        143.25        43.41 o
 -24   4  15         22.74         -2.48        39.11 o
 -22   4  15         63.00         62.04        19.20 o
 -20   4  15          1.30         -2.64        17.43 o
 -18   4  15        494.09        492.73        86.85 o
 -16   4  15        156.51        153.38        22.71 o
 -14   4  15         82.32         78.21        21.15 o
 -12   4  15         77.60         56.28        19.98 o
 -10   4  15        200.09         59.82        85.13 o
  -8   4  15          1.36         10.74        27.61 o
  -6   4  15         60.79         95.75        63.27 o
  -4   4  15          8.32         11.50        66.72 o
  -2   4  15          3.17        151.85        92.03 o
   0   4  15         73.54          9.20        92.03 o
   2   4  15         85.63        170.25       108.13 o
   4   4  15         38.36         52.92       112.73 o
   6   4  15         30.52         46.01        25.31 o
 -25   5  15        117.76        223.17        87.43 o
 -23   5  15         11.18         -7.40        17.42 o
 -21   5  15        119.65        186.12        27.69 o
 -19   5  15         22.46         37.46        28.59 o
 -17   5  15          0.82          7.26        36.42 o
 -15   5  15         62.93         40.51        19.04 o
 -13   5  15         11.01         28.89        38.20 o
 -11   5  15          4.71         19.82        20.05 o
  -9   5  15          2.24         56.44        47.16 o
  -7   5  15         58.00         52.28        22.21 o
  -5   5  15         74.33         91.03        83.98 o
  -3   5  15          2.22        126.54        92.03 o
  -1   5  15          5.69         36.81        96.63 o
 -40   0  16        311.70        254.80        44.54 o
 -38   0  16        587.68        547.19        62.62 o
 -36   0  16         27.81        -13.66        27.61 o
 -34   0  16        191.44        141.51        44.86 o
 -32   0  16        133.81        147.24        57.52 o
 -30   0  16        335.44        282.98        69.02 o
 -28   0  16        380.44        354.22        34.03 o
 -26   0  16       1641.98       1577.89       155.30 o
 -24   0  16         10.78        -13.16        13.16 o
 -22   0  16         82.03         54.88        17.09 o
 -20   0  16         47.72         67.38        17.46 o
 -18   0  16       3179.95       3216.99       193.19 o
 -16   0  16        855.11       1126.88        97.78 o
 -14   0  16        420.74        399.77        37.43 o
 -12   0  16        195.42        165.96        23.93 o
 -10   0  16        647.92        784.53       133.44 o
  -8   0  16        227.67        124.24        69.02 o
  -6   0  16       1597.83       1325.20       186.36 o
  -4   0  16          1.25         32.21        59.82 o
  -2   0  16        549.54        450.93       112.73 o
   0   0  16          5.05         36.81        69.02 o
   2   0  16        241.45        200.16        92.03 o
   4   0  16        149.09        202.46        89.73 o
   6   0  16       2129.92       1097.43       193.26 o
   8   0  16        365.54        478.54        64.42 o
  10   0  16        182.69        207.06        41.41 o
  12   0  16         73.62        103.53        29.91 o
 -39   1  16          0.11        -22.56        22.56 o
 -37   1  16        218.49        179.26        53.73 o
 -35   1  16         27.56        -12.24        21.87 o
 -33   1  16        328.30        319.99        44.96 o
 -31   1  16         62.62         82.50        15.27 o
 -29   1  16        348.05        428.32        35.65 o
 -27   1  16        225.33        241.55        22.42 o
 -25   1  16        129.46        146.18        21.25 o
 -23   1  16        635.04        620.34        35.44 o
 -21   1  16         58.00         74.65        23.58 o
 -19   1  16         54.75         43.02        17.93 o
 -17   1  16         46.99         60.24        16.60 o
 -15   1  16        126.76        123.96        32.06 o
 -13   1  16         30.65         18.41        36.33 o
 -11   1  16         27.34         30.44        19.40 o
  -9   1  16         44.54         66.51        43.66 o
  -7   1  16        861.64        674.22        86.18 o
  -5   1  16        657.31        514.51        80.56 o
  -3   1  16         93.97         86.45        47.81 o
  -1   1  16         68.24         52.92        70.17 o
   1   1  16          1.63         35.99        47.97 o
   3   1  16         50.04         57.52        53.69 o
   5   1  16        152.88         23.01        78.22 o
   7   1  16        175.07        282.98        43.71 o
   9   1  16          1.49         16.36        14.37 o
  11   1  16         19.62         32.21        17.02 o
  13   1  16         89.49         87.60        21.15 o
 -38   2  16          4.10         -7.88        24.00 o
 -36   2  16         27.32         42.54        26.30 o
 -34   2  16        137.54        103.24        29.81 o
 -32   2  16          9.35        -20.96        23.43 o
 -30   2  16          9.40         13.68        23.04 o
 -28   2  16         77.96        123.71        29.24 o
 -26   2  16         24.63         28.11        23.74 o
 -24   2  16          5.18          9.19        12.42 o
 -22   2  16         53.86         56.81        10.70 o
 -20   2  16        254.17        223.89        37.25 o
 -18   2  16        130.99        107.43        28.36 o
 -16   2  16         43.07         20.77        19.54 o
 -14   2  16        118.12        155.49        23.72 o
 -12   2  16        120.41        128.38        42.95 o
 -10   2  16          9.76         15.56        20.19 o
  -8   2  16         90.27        108.75        42.44 o
  -6   2  16        308.91        253.88        71.32 o
  -4   2  16        117.43        128.84        73.62 o
  -2   2  16        161.91        125.88        93.18 o
   0   2  16         88.95         51.78        51.49 o
   2   2  16         37.93        100.48        59.60 o
   4   2  16        161.38        163.99        28.68 o
   6   2  16         39.10         18.41        78.22 o
   8   2  16         82.25         71.32        27.61 o
  10   2  16         41.35         55.22        27.61 o
 -35   3  16         14.95         22.17        52.92 o
 -33   3  16         17.15         24.34        25.10 o
 -31   3  16        218.59        211.18        44.35 o
 -29   3  16         70.07         60.10        27.67 o
 -27   3  16        355.40        350.45        60.02 o
 -25   3  16          0.56         -9.32        14.17 o
 -23   3  16         15.48         29.11        15.95 o
 -21   3  16        481.70        571.43        39.83 o
 -19   3  16       2843.66       3143.40       142.96 o
 -17   3  16          0.45         46.52        21.03 o
 -15   3  16        111.49         81.60        18.69 o
 -13   3  16        561.25        636.99        47.81 o
 -11   3  16          0.14         30.70        26.39 o
  -9   3  16         15.22         31.77        17.92 o
  -7   3  16         24.20         46.41        54.07 o
  -5   3  16        300.02         73.62        87.43 o
  -3   3  16         21.77        -57.52        57.52 o
  -1   3  16        283.00        138.04        92.03 o
   1   3  16          1.22         -6.90        71.32 o
   3   3  16          0.08        -43.71        80.52 o
   5   3  16          7.82          9.20        96.63 o
   7   3  16          4.05         -2.30        23.01 o
 -30   4  16         47.04         -2.45        37.96 o
 -28   4  16         10.52         23.46        31.92 o
 -26   4  16         51.36         67.62        19.44 o
 -24   4  16         22.74          1.82        17.07 o
 -22   4  16         81.13         64.43        34.70 o
 -20   4  16        450.39        503.62        42.31 o
 -18   4  16         43.39         57.79        35.31 o
 -16   4  16         88.87         85.32        19.04 o
 -14   4  16         20.92         55.44        21.90 o
 -12   4  16         14.57          9.42        17.92 o
 -10   4  16         43.34         10.66        33.36 o
  -8   4  16          3.90         11.87        51.77 o
  -6   4  16         56.59         58.83        22.29 o
  -4   4  16         36.64         46.01        92.03 o
  -2   4  16         82.14        -16.10        89.73 o
   0   4  16         12.31        142.64        98.93 o
   2   4  16         12.57        -71.32        96.63 o
 -19   5  16          2.26         14.80        18.82 o
 -17   5  16          9.48         35.80        19.06 o
 -15   5  16          2.17         -5.96        50.75 o
 -13   5  16         15.70         44.37        24.16 o
 -11   5  16          0.08         -1.28        17.70 o
  -9   5  16         51.05         81.42        26.33 o
 -37   1  17        142.12         93.84        38.39 o
 -35   1  17          0.21         18.22        23.94 o
 -33   1  17         15.91         16.91        14.84 o
 -31   1  17         63.71        121.44        19.92 o
 -29   1  17        292.57        281.73        33.18 o
 -27   1  17         35.79         30.96        11.98 o
 -25   1  17        177.11        130.44        22.25 o
 -23   1  17         82.66         99.54        13.83 o
 -21   1  17        403.13        403.65        26.45 o
 -19   1  17         46.11         46.40        11.54 o
 -17   1  17          6.37         24.83        24.29 o
 -15   1  17         73.90         65.04        21.84 o
 -13   1  17          1.50         13.05        15.36 o
 -11   1  17        176.16        191.33        25.03 o
  -9   1  17         29.28         65.21        44.72 o
  -7   1  17          5.94        -39.80        39.80 o
  -5   1  17        222.19        155.15        58.56 o
  -3   1  17          1.98         56.60        48.72 o
  -1   1  17        183.85         94.82        53.61 o
   1   1  17        166.64        139.82        56.87 o
   3   1  17        126.62        168.15        90.88 o
   5   1  17         57.76        -46.01        78.22 o
   7   1  17        635.54        706.68        58.57 o
   9   1  17          6.40         24.39        16.03 o
 -36   2  17        102.47        103.78        33.15 o
 -34   2  17         92.65         70.97        28.95 o
 -32   2  17        304.59        341.59        43.91 o
 -30   2  17        782.14        914.68       100.56 o
 -28   2  17         20.64         13.95        21.25 o
 -26   2  17         69.95         60.81        18.60 o
 -24   2  17          3.67          7.64        15.37 o
 -22   2  17        185.86        212.67        29.59 o
 -20   2  17        343.95        321.27        32.62 o
 -18   2  17       1165.54       1157.55        83.04 o
 -16   2  17        203.94        262.04        30.53 o
 -14   2  17         11.86         20.08        18.06 o
 -12   2  17         55.34         26.92        16.96 o
 -10   2  17         20.32         19.76        16.81 o
  -8   2  17        333.97        215.92        60.13 o
  -6   2  17        172.10        174.51        57.85 o
  -4   2  17        416.61        325.50        69.44 o
  -2   2  17        331.52        104.72       129.99 o
   0   2  17         59.87         33.82        52.33 o
   2   2  17         22.24         52.92        73.62 o
   4   2  17          3.50         29.91        87.43 o
 -33   3  17         13.15         28.53        36.36 o
 -31   3  17          1.05        -24.46        24.46 o
 -29   3  17          0.63        -15.98        24.24 o
 -27   3  17          7.55         28.97        15.11 o
 -25   3  17         23.98         28.73        30.88 o
 -23   3  17         33.92         66.24        21.12 o
 -21   3  17        431.73        460.67        63.09 o
 -19   3  17        908.08        991.74        74.33 o
 -17   3  17         48.43         76.15        22.12 o
 -15   3  17        273.12        298.47        64.93 o
 -13   3  17        175.54        166.99        60.97 o
 -11   3  17         21.00         20.25        21.86 o
  -9   3  17         15.60         12.13        15.82 o
  -7   3  17          5.45        -18.41        69.02 o
  -5   3  17         52.95         -4.60        80.52 o
  -3   3  17        104.81         16.10        82.82 o
  -1   3  17         48.71          0.00        75.92 o
   1   3  17         22.54        197.86       105.83 o
   3   3  17         44.50          9.20        98.93 o
 -26   4  17          2.88         55.40        73.62 o
 -24   4  17        102.18        119.17        23.15 o
 -22   4  17        512.19        586.68        94.36 o
 -20   4  17        319.75        396.22        46.75 o
 -18   4  17         88.54        138.71        56.37 o
 -16   4  17        246.09        190.96        30.13 o
 -14   4  17        335.31        513.03        51.27 o
 -12   4  17        101.44        124.54        33.36 o
 -10   4  17        249.64        252.58        74.77 o
  -8   4  17        266.69        350.37        60.97 o
  -6   4  17         35.15        -64.42        64.42 o
  -4   4  17          7.38        -75.92        75.92 o
 -36   0  18         19.47         69.02        55.22 o
 -34   0  18         84.38        115.47        23.44 o
 -32   0  18         52.94         23.34        19.56 o
 -30   0  18         30.03         12.16        17.09 o
 -28   0  18         63.12         49.29        17.53 o
 -26   0  18         29.06         -4.08        15.46 o
 -24   0  18        282.70        194.93        25.63 o
 -22   0  18          0.00         -6.74        13.32 o
 -20   0  18         17.19         22.43        17.46 o
 -18   0  18        170.58        180.42        25.63 o
 -16   0  18        386.22        517.88        49.46 o
 -14   0  18         72.50         82.82        64.42 o
 -12   0  18        581.02        669.50       133.44 o
 -10   0  18        340.73        322.10        94.33 o
  -8   0  18        125.68        108.13        75.92 o
  -6   0  18         24.27        -29.91        62.12 o
  -4   0  18          2.49        -48.31        59.82 o
  -2   0  18        245.90        147.24        89.73 o
   0   0  18        192.97         82.82        75.92 o
   2   0  18        317.37        347.40       112.73 o
   4   0  18         13.55         43.71        94.33 o
   6   0  18        994.43       1233.17       131.14 o
 -35   1  18        568.19        604.24       102.15 o
 -33   1  18        128.10        157.09        25.21 o
 -31   1  18          3.21         10.22        11.97 o
 -29   1  18         52.47         84.03        30.55 o
 -27   1  18          0.37         11.19        14.70 o
 -25   1  18        101.32        114.84        23.58 o
 -23   1  18         25.21         -0.33        10.85 o
 -21   1  18         55.38         56.69        16.27 o
 -19   1  18          4.38         24.25        21.94 o
 -17   1  18         17.33          7.95        21.94 o
 -15   1  18          6.22         14.41        21.29 o
 -13   1  18          4.21          1.24        15.97 o
 -11   1  18         41.47         58.11        46.84 o
  -9   1  18        244.85        288.76        65.75 o
  -7   1  18        250.67        183.60        61.76 o
  -5   1  18        442.16        349.24        75.01 o
  -3   1  18         92.96        145.42        62.62 o
  -1   1  18         18.31         30.89        51.23 o
   1   1  18         14.76         43.64        49.73 o
   3   1  18        104.72         41.62        77.07 o
   5   1  18         71.17        114.17        32.21 o
 -34   2  18         24.04         25.31        48.31 o
 -32   2  18        352.26        371.83        57.78 o
 -30   2  18         10.21         18.54        15.14 o
 -28   2  18        127.61        171.94        24.22 o
 -26   2  18          5.77        -20.85        20.85 o
 -24   2  18         88.91        122.47        27.53 o
 -22   2  18          2.07         -4.60        17.35 o
 -20   2  18          8.34         36.32        18.37 o
 -18   2  18        115.17        157.44        30.06 o
 -16   2  18         13.71         32.05        18.47 o
 -14   2  18         89.22        106.18        23.87 o
 -12   2  18          6.45         15.88        26.62 o
 -10   2  18        227.08        259.45        63.51 o
  -8   2  18        170.53        119.64        58.56 o
  -6   2  18         29.05         30.31        46.34 o
  -4   2  18        109.91         62.12        55.31 o
  -2   2  18          5.80        -26.46        50.43 o
   0   2  18         13.06         96.63        92.03 o
   2   2  18         30.74        -69.02        87.43 o
 -29   3  18        275.33        406.00        45.83 o
 -27   3  18          1.36         53.80        21.58 o
 -25   3  18        184.51        225.98        30.22 o
 -23   3  18        159.29        195.42        28.82 o
 -21   3  18        268.31        305.87        67.21 o
 -19   3  18        375.06        349.78        44.86 o
 -17   3  18        197.16        294.23        36.87 o
 -15   3  18         54.52         50.62        24.01 o
 -13   3  18         36.72         68.12        21.96 o
 -11   3  18          3.16          3.40        17.92 o
  -9   3  18         22.18         23.01        80.52 o
  -7   3  18          3.94         25.31        82.82 o
  -5   3  18        176.92        101.23       101.23 o
  -3   3  18          2.34        -27.61        80.52 o
 -20   4  18        449.09        326.70       117.33 o
 -18   4  18         28.94         89.73        94.33 o
 -16   4  18         67.47         55.22        80.52 o
 -14   4  18         18.23        -13.80        75.92 o
 -12   4  18         45.82        243.87       119.64 o
 -33   1  19         12.83         43.83        20.12 o
 -31   1  19          1.30         -6.84        25.47 o
 -29   1  19        174.09        239.06        22.31 o
 -27   1  19         11.25         34.91        20.59 o
 -25   1  19         49.63         54.88        13.71 o
 -23   1  19         18.50         -3.87        11.62 o
 -21   1  19        219.17        288.12        51.10 o
 -19   1  19        109.24        105.08        22.33 o
 -17   1  19         67.53         57.97        29.72 o
 -15   1  19        110.62        145.30        40.75 o
 -13   1  19         12.18         56.47        46.34 o
 -11   1  19        137.43        164.53        56.66 o
  -9   1  19          1.05        -45.83        45.83 o
  -7   1  19        117.13         53.31        51.38 o
  -5   1  19        171.71        217.32        65.87 o
  -3   1  19         87.39        114.20        58.50 o
  -1   1  19         43.98         97.10        58.56 o
   1   1  19         92.41         20.55        60.60 o
 -30   2  19         53.10         59.43        29.73 o
 -28   2  19         29.29         27.76        19.49 o
 -26   2  19         64.95         81.89        22.45 o
 -24   2  19        169.74        168.58        27.44 o
 -22   2  19        238.36        246.98        31.64 o
 -20   2  19          5.37          3.61        30.13 o
 -18   2  19        160.57        128.96        24.07 o
 -16   2  19        126.94        171.82        30.20 o
 -14   2  19         10.16         22.91        17.02 o
 -12   2  19         17.36         80.81        50.85 o
 -10   2  19         53.63         16.98       118.49 o
  -8   2  19        391.27        348.84       117.33 o
  -6   2  19        598.99        473.94       128.84 o
  -4   2  19         36.71         73.62        85.13 o
  -2   2  19         13.00        -13.80        69.02 o
 -23   3  19        107.92         50.88        23.93 o
 -21   3  19          0.78         19.41        24.16 o
 -19   3  19        120.86        159.21        28.68 o
 -17   3  19         14.41         42.11        46.01 o
 -15   3  19        329.91        304.33        46.33 o
 -13   3  19          6.29        -17.86        17.86 o
 -11   3  19        399.42        444.03       133.44 o
 -30   0  20        304.95        285.89        35.18 o
 -28   0  20        398.25        504.22        48.07 o
 -26   0  20          7.42         17.46        17.59 o
 -24   0  20        334.03        373.54        40.13 o
 -22   0  20        309.90        307.18        43.71 o
 -20   0  20          4.30          2.75        44.86 o
 -18   0  20         92.34        108.13        73.62 o
 -16   0  20          7.52        133.44        73.62 o
 -14   0  20        441.05        377.31       105.83 o
 -12   0  20         34.53        -20.71        62.12 o
 -10   0  20         17.94         80.52        78.22 o
  -8   0  20        408.80        358.91       108.13 o
  -6   0  20         28.44         50.62        75.92 o
  -4   0  20        215.47        195.56        96.63 o
 -29   1  20          9.95         31.29        18.73 o
 -27   1  20        124.85        123.59        26.42 o
 -25   1  20          3.12         -9.17        19.59 o
 -23   1  20         14.61         46.06        32.00 o
 -21   1  20        388.77        507.59        62.56 o
 -19   1  20         32.78         23.72        18.37 o
 -17   1  20        120.26        117.84        24.07 o
 -15   1  20         14.08         28.08        47.97 o
 -13   1  20          2.29         29.36        47.81 o
 -11   1  20        656.11        561.91        92.56 o
  -9   1  20        525.01        396.96        80.52 o
  -7   1  20         39.28        111.31        90.88 o
  -5   1  20        114.39        100.11        58.50 o
 -24   2  20         65.47         97.08        36.81 o
 -22   2  20         19.33         15.16        20.61 o
 -20   2  20         12.07         19.30        28.53 o
 -18   2  20        421.57        732.90       114.72 o
 -16   2  20         78.60        117.58        44.41 o
 -14   2  20        111.20         96.57        58.56 o
 -12   2  20          5.53         57.90        72.47 o
 -10   2  20        168.60        324.40       117.33 o
                                                
