# Supplementary material for: 5,6-Dimethyl-2-(pyridin-2-yl)-1-[(pyri­din-2-yl)meth­yl]-1H-benzimidazole
Source: Acta Crystallogr Sect E Struct Rep Online. 2014 Feb 26;70(Pt 3):o365. doi: 10.1107/S1600536814003870 (PMC3998417; doi:10.1107/S1600536814003870)
Supplement: Supplementary file 3 [file e-70-0o365-Isup3.mol]

I
  --CCDC--010714    3D                              

 42 45  0  0  0  0  0  0  0  0999 V2000
   -0.1294    0.9840   10.6924 N      0
   -0.5296    2.9893   11.6296 N      0
   -2.6915    1.2587    9.2814 N      0
    0.6739   -0.8647    7.6253 N      0
    0.9450    1.2587   11.5262 C      0
    0.6723    2.4985   12.1107 C      0
    1.5678    3.0407   13.0351 C      0
    1.3852    3.8845   13.4316 H      0
    2.7142    2.3541   13.3720 C      0
    2.9926    1.0874   12.7502 C      0
    2.1155    0.5403   11.8360 C      0
    2.2970   -0.2974   11.4272 H      0
   -0.9846    2.0708   10.7852 C      0
   -2.2654    2.2397   10.0789 C      0
   -2.9876    3.4133   10.2674 C      0
   -2.6608    4.0901   10.8481 H      0
   -4.1808    3.5829    9.6030 C      0
   -4.6824    4.3808    9.7140 H      0
   -4.6375    2.5774    8.7715 C      0
   -5.4572    2.6668    8.3009 H      0
   -3.8711    1.4478    8.6475 C      0
   -4.1898    0.7545    8.0811 H      0
   -0.1384   -0.1365    9.7531 C      0
   -1.0747   -0.4118    9.5897 H      0
    0.3351   -0.9038   10.1628 H      0
    0.5123    0.1903    8.4359 C      0
    0.8953    1.4705    8.0750 C      0
    0.7699    2.1987    8.6724 H      0
    1.4650    1.6730    6.8339 C      0
    1.7447    2.5413    6.5710 H      0
    1.6210    0.6052    5.9827 C      0
    2.0026    0.7209    5.1200 H      0
    1.2126   -0.6303    6.4117 C      0
    1.3146   -1.3652    5.8190 H      0
    3.6655    2.9122   14.3978 C      0
    3.3146    3.7621   14.7385 H      0
    4.5415    3.0615   13.9850 H      0
    3.7580    2.2770   15.1373 H      0
    4.2511    0.3421   13.1190 C      0
    4.3003   -0.4895   12.6038 H      0
    4.2393    0.1328   14.0760 H      0
    5.0332    0.8989   12.9161 H      0
  1  5  1
  1 13  1
  1 23  1
  2  6  1
  2 13  1
  3 14  1
  3 21  1
  4 26  1
  4 33  1
  5  6  1
  5 11  1
  6  7  1
  7  8  1
  7  9  1
  9 10  1
  9 35  1
 10 11  1
 10 39  1
 11 12  1
 13 14  1
 14 15  1
 15 16  1
 15 17  1
 17 18  1
 17 19  1
 19 20  1
 19 21  1
 21 22  1
 23 24  1
 23 25  1
 23 26  1
 26 27  1
 27 28  1
 27 29  1
 29 30  1
 29 31  1
 31 32  1
 31 33  1
 33 34  1
 35 36  1
 35 37  1
 35 38  1
 39 40  1
 39 41  1
 39 42  1
M  END
$$$$
